# Supplementary material for: Haida Gwaii (British Columbia, Canada): a Phanerozoic analogue of a subduction-unrelated Archean greenstone belt
Source: Sci Rep. 2019 Mar 1;9:3251. doi: 10.1038/s41598-019-39818-7 (PMC6397315; doi:10.1038/s41598-019-39818-7)
Supplement: Supplementary file 1 — Dataset S1 [file 41598_2019_39818_MOESM1_ESM.xlsx]

## Sheet: Initial
**********----------**********
Title:	Dummy	Title
T	=	1300	(C)	P	=	6	(kbars)	log(10)	f	O2	=	-6.83	delta	HM	=	-5.15	NNO	=	-0.34	QFM	=	0	COH	=	2.05	IW	=	3.76
Constraint	Flags:	fO2	path	=	QFM	Fractionate	Solids
Liquid	mass	=	99.29	(gm)	density	=	2.64	(gm/cc)	viscosity	=	2.15	(log	10	poise)	(analysis	in	wt	%)
	G	=	-1.65155e+06	(J)	H	=	-1.20901e+06	(J)	S	=	281.31	(J/K)	V	=	37.57	(cc)	Cp	=	149.69	(J/K)
	SiO2	TiO2	Al2O3	Fe2O3	Cr2O3	FeO	MnO	MgO	NiO	CoO	CaO	Na2O	K2O	P2O5	H2O	CO2	SO3	Cl2O-1	F2O-1
	52.14	1.01	18.17	1.15	0	6.36	0.18	6.54	0	0	9.83	3.29	0.33	0.24	0.76	0	0	0	0
Total	solids	mass	=	0	(gm)	density	=	0	(gm/cc)
	G	=	0	(J)	H	=	0	(J)	S	=	0	(J/K)	V	=	0	(cc)	Cp	=	0	(J/K)
Summary	of	all	fractionated	phases:	(total	mass	=	0	grams)
Viscosity	of	the	System:	2.15	(log	10	poise)
System	mass	=	99.29	(gm)	density	=	2.64	(gm/cc)
	G	=	-1.65155e+06	(J)	H	=	-1.20901e+06	(J)	S	=	281.31	(J/K)	V	=	37.57	(cc)	Cp	=	149.69	(J/K)
Oxygen	delta	moles	=	0	delta	grams	=	0
	G	=	0	(J)	H	=	0	(J)	S	=	0	(J/K)	V	=	0	(cc)	Cp	=	0	(J/K)
**********----------**********
Title:	Dummy	Title
T	=	1290	(C)	P	=	6	(kbars)	log(10)	f	O2	=	-6.92	delta	HM	=	-5.15	NNO	=	-0.34	QFM	=	0	COH	=	2.04	IW	=	3.77
Constraint	Flags:	fO2	path	=	QFM	Fractionate	Solids
Liquid	mass	=	99.29	(gm)	density	=	2.65	(gm/cc)	viscosity	=	2.2	(log	10	poise)	(analysis	in	wt	%)
	G	=	-1.64875e+06	(J)	H	=	-1.21051e+06	(J)	S	=	280.36	(J/K)	V	=	37.54	(cc)	Cp	=	149.69	(J/K)
	SiO2	TiO2	Al2O3	Fe2O3	Cr2O3	FeO	MnO	MgO	NiO	CoO	CaO	Na2O	K2O	P2O5	H2O	CO2	SO3	Cl2O-1	F2O-1
	52.14	1.01	18.17	1.16	0	6.35	0.18	6.54	0	0	9.83	3.29	0.33	0.24	0.76	0	0	0	0
Total	solids	mass	=	0	(gm)	density	=	0	(gm/cc)
	G	=	0	(J)	H	=	0	(J)	S	=	0	(J/K)	V	=	0	(cc)	Cp	=	0	(J/K)
Summary	of	all	fractionated	phases:	(total	mass	=	0	grams)
Viscosity	of	the	System:	2.2	(log	10	poise)
System	mass	=	99.29	(gm)	density	=	2.65	(gm/cc)
	G	=	-1.64875e+06	(J)	H	=	-1.21051e+06	(J)	S	=	280.36	(J/K)	V	=	37.54	(cc)	Cp	=	149.69	(J/K)
Oxygen	delta	moles	=	1.07909e-05	delta	grams	=	0.000345294
	G	=	-3.92	(J)	H	=	0.46	(J)	S	=	0	(J/K)	V	=	1.4	(cc)	Cp	=	0	(J/K)
**********----------**********
Title:	Dummy	Title
T	=	1280	(C)	P	=	6	(kbars)	log(10)	f	O2	=	-7.02	delta	HM	=	-5.15	NNO	=	-0.33	QFM	=	0	COH	=	2.03	IW	=	3.78
Constraint	Flags:	fO2	path	=	QFM	Fractionate	Solids
Liquid	mass	=	99.29	(gm)	density	=	2.65	(gm/cc)	viscosity	=	2.24	(log	10	poise)	(analysis	in	wt	%)
	G	=	-1.64595e+06	(J)	H	=	-1.21201e+06	(J)	S	=	279.4	(J/K)	V	=	37.51	(cc)	Cp	=	149.68	(J/K)
	SiO2	TiO2	Al2O3	Fe2O3	Cr2O3	FeO	MnO	MgO	NiO	CoO	CaO	Na2O	K2O	P2O5	H2O	CO2	SO3	Cl2O-1	F2O-1
	52.14	1.01	18.17	1.16	0	6.35	0.18	6.54	0	0	9.83	3.29	0.33	0.24	0.76	0	0	0	0
Total	solids	mass	=	0	(gm)	density	=	0	(gm/cc)
	G	=	0	(J)	H	=	0	(J)	S	=	0	(J/K)	V	=	0	(cc)	Cp	=	0	(J/K)
Summary	of	all	fractionated	phases:	(total	mass	=	0	grams)
Viscosity	of	the	System:	2.24	(log	10	poise)
System	mass	=	99.29	(gm)	density	=	2.65	(gm/cc)
	G	=	-1.64595e+06	(J)	H	=	-1.21201e+06	(J)	S	=	279.4	(J/K)	V	=	37.51	(cc)	Cp	=	149.68	(J/K)
Oxygen	delta	moles	=	2.21775e-05	delta	grams	=	0.000709652
	G	=	-7.99	(J)	H	=	0.94	(J)	S	=	0.01	(J/K)	V	=	2.86	(cc)	Cp	=	0	(J/K)
**********----------**********
Title:	Dummy	Title
T	=	1270	(C)	P	=	6	(kbars)	log(10)	f	O2	=	-7.12	delta	HM	=	-5.15	NNO	=	-0.33	QFM	=	0	COH	=	2.02	IW	=	3.8
Constraint	Flags:	fO2	path	=	QFM	Fractionate	Solids
Liquid	mass	=	99.29	(gm)	density	=	2.65	(gm/cc)	viscosity	=	2.28	(log	10	poise)	(analysis	in	wt	%)
	G	=	-1.64317e+06	(J)	H	=	-1.21351e+06	(J)	S	=	278.43	(J/K)	V	=	37.48	(cc)	Cp	=	149.68	(J/K)
	SiO2	TiO2	Al2O3	Fe2O3	Cr2O3	FeO	MnO	MgO	NiO	CoO	CaO	Na2O	K2O	P2O5	H2O	CO2	SO3	Cl2O-1	F2O-1
	52.14	1.01	18.17	1.16	0	6.35	0.18	6.54	0	0	9.83	3.29	0.33	0.24	0.76	0	0	0	0
Total	solids	mass	=	0	(gm)	density	=	0	(gm/cc)
	G	=	0	(J)	H	=	0	(J)	S	=	0	(J/K)	V	=	0	(cc)	Cp	=	0	(J/K)
Summary	of	all	fractionated	phases:	(total	mass	=	0	grams)
Viscosity	of	the	System:	2.28	(log	10	poise)
System	mass	=	99.29	(gm)	density	=	2.65	(gm/cc)
	G	=	-1.64317e+06	(J)	H	=	-1.21351e+06	(J)	S	=	278.43	(J/K)	V	=	37.48	(cc)	Cp	=	149.68	(J/K)
Oxygen	delta	moles	=	3.41783e-05	delta	grams	=	0.00109366
	G	=	-12.22	(J)	H	=	1.44	(J)	S	=	0.01	(J/K)	V	=	4.39	(cc)	Cp	=	0	(J/K)
**********----------**********
Title:	Dummy	Title
T	=	1260	(C)	P	=	6	(kbars)	log(10)	f	O2	=	-7.22	delta	HM	=	-5.15	NNO	=	-0.32	QFM	=	0	COH	=	2.01	IW	=	3.81
Constraint	Flags:	fO2	path	=	QFM	Fractionate	Solids
Liquid	mass	=	99.29	(gm)	density	=	2.65	(gm/cc)	viscosity	=	2.32	(log	10	poise)	(analysis	in	wt	%)
	G	=	-1.6404e+06	(J)	H	=	-1.21501e+06	(J)	S	=	277.46	(J/K)	V	=	37.45	(cc)	Cp	=	149.67	(J/K)
	SiO2	TiO2	Al2O3	Fe2O3	Cr2O3	FeO	MnO	MgO	NiO	CoO	CaO	Na2O	K2O	P2O5	H2O	CO2	SO3	Cl2O-1	F2O-1
	52.14	1.01	18.17	1.17	0	6.34	0.18	6.54	0	0	9.83	3.29	0.33	0.24	0.76	0	0	0	0
Total	solids	mass	=	0	(gm)	density	=	0	(gm/cc)
	G	=	0	(J)	H	=	0	(J)	S	=	0	(J/K)	V	=	0	(cc)	Cp	=	0	(J/K)
Summary	of	all	fractionated	phases:	(total	mass	=	0	grams)
Viscosity	of	the	System:	2.32	(log	10	poise)
System	mass	=	99.29	(gm)	density	=	2.65	(gm/cc)
	G	=	-1.6404e+06	(J)	H	=	-1.21501e+06	(J)	S	=	277.46	(J/K)	V	=	37.45	(cc)	Cp	=	149.67	(J/K)
Oxygen	delta	moles	=	4.68125e-05	delta	grams	=	0.00149794
	G	=	-16.62	(J)	H	=	1.96	(J)	S	=	0.01	(J/K)	V	=	5.97	(cc)	Cp	=	0	(J/K)
**********----------**********
Title:	Dummy	Title
T	=	1250	(C)	P	=	6	(kbars)	log(10)	f	O2	=	-7.32	delta	HM	=	-5.15	NNO	=	-0.32	QFM	=	0	COH	=	2	IW	=	3.82
Constraint	Flags:	fO2	path	=	QFM	Fractionate	Solids
Liquid	mass	=	99.29	(gm)	density	=	2.65	(gm/cc)	viscosity	=	2.37	(log	10	poise)	(analysis	in	wt	%)
	G	=	-1.63764e+06	(J)	H	=	-1.21652e+06	(J)	S	=	276.48	(J/K)	V	=	37.42	(cc)	Cp	=	149.67	(J/K)
	SiO2	TiO2	Al2O3	Fe2O3	Cr2O3	FeO	MnO	MgO	NiO	CoO	CaO	Na2O	K2O	P2O5	H2O	CO2	SO3	Cl2O-1	F2O-1
	52.14	1.01	18.17	1.17	0	6.34	0.18	6.54	0	0	9.83	3.29	0.33	0.24	0.76	0	0	0	0
Total	solids	mass	=	0	(gm)	density	=	0	(gm/cc)
	G	=	0	(J)	H	=	0	(J)	S	=	0	(J/K)	V	=	0	(cc)	Cp	=	0	(J/K)
Summary	of	all	fractionated	phases:	(total	mass	=	0	grams)
Viscosity	of	the	System:	2.37	(log	10	poise)
System	mass	=	99.29	(gm)	density	=	2.65	(gm/cc)
	G	=	-1.63764e+06	(J)	H	=	-1.21652e+06	(J)	S	=	276.48	(J/K)	V	=	37.42	(cc)	Cp	=	149.67	(J/K)
Oxygen	delta	moles	=	6.01001e-05	delta	grams	=	0.00192313
	G	=	-21.18	(J)	H	=	2.49	(J)	S	=	0.02	(J/K)	V	=	7.61	(cc)	Cp	=	0	(J/K)
**********----------**********
Title:	Dummy	Title
T	=	1240	(C)	P	=	6	(kbars)	log(10)	f	O2	=	-7.43	delta	HM	=	-5.15	NNO	=	-0.31	QFM	=	0	COH	=	1.99	IW	=	3.84
Constraint	Flags:	fO2	path	=	QFM	Fractionate	Solids
Liquid	mass	=	98.69	(gm)	density	=	2.65	(gm/cc)	viscosity	=	2.42	(log	10	poise)	(analysis	in	wt	%)
	G	=	-1.62504e+06	(J)	H	=	-1.21065e+06	(J)	S	=	273.85	(J/K)	V	=	37.17	(cc)	Cp	=	148.68	(J/K)
	SiO2	TiO2	Al2O3	Fe2O3	Cr2O3	FeO	MnO	MgO	NiO	CoO	CaO	Na2O	K2O	P2O5	H2O	CO2	SO3	Cl2O-1	F2O-1
	52.13	1.01	18.26	1.18	0	6.32	0.18	6.4	0	0	9.88	3.31	0.33	0.24	0.76	0	0	0	0
orthopyroxene	mass	=	0.6	(gm)	density	=	3.23	(gm/cc)	(analysis	in	mole	%)
	opx	Na0.00Ca0.07Fe''0.28Mg1.56Fe'''0.02Ti0.00Al0.14Si1.92O6
	G	=	-9844.54	(J)	H	=	-7592.9	(J)	S	=	1.49	(J/K)	V	=	0.19	(cc)	Cp	=	0.77	(J/K)
	diopside	clinoenstatit	hedenbergite	alumino-buffo	buffonite	essenite	jadeite
	-28.95	92.28	28.05	6.25	-5.65	7.75	0.27
Total	solids	mass	=	0.6	(gm)	density	=	3.23	(gm/cc)
	G	=	-9844.54	(J)	H	=	-7592.9	(J)	S	=	1.49	(J/K)	V	=	0.19	(cc)	Cp	=	0.77	(J/K)
Summary	of	all	fractionated	phases:	(total	mass	=	0	grams)
Viscosity	of	the	System:	2.43	(log	10	poise)
System	mass	=	99.29	(gm)	density	=	2.66	(gm/cc)
	G	=	-1.63488e+06	(J)	H	=	-1.21825e+06	(J)	S	=	275.34	(J/K)	V	=	37.36	(cc)	Cp	=	149.44	(J/K)
Oxygen	delta	moles	=	6.51277e-05	delta	grams	=	0.00208401
	G	=	-22.79	(J)	H	=	2.67	(J)	S	=	0.02	(J/K)	V	=	8.19	(cc)	Cp	=	0	(J/K)
**********----------**********
Title:	Dummy	Title
T	=	1230	(C)	P	=	6	(kbars)	log(10)	f	O2	=	-7.53	delta	HM	=	-5.15	NNO	=	-0.31	QFM	=	0	COH	=	1.98	IW	=	3.85
Constraint	Flags:	fO2	path	=	QFM	Fractionate	Solids
Liquid	mass	=	95.61	(gm)	density	=	2.65	(gm/cc)	viscosity	=	2.5	(log	10	poise)	(analysis	in	wt	%)
	G	=	-1.57265e+06	(J)	H	=	-1.1749e+06	(J)	S	=	264.61	(J/K)	V	=	36.05	(cc)	Cp	=	143.79	(J/K)
	SiO2	TiO2	Al2O3	Fe2O3	Cr2O3	FeO	MnO	MgO	NiO	CoO	CaO	Na2O	K2O	P2O5	H2O	CO2	SO3	Cl2O-1	F2O-1
	52.15	1.04	18.67	1.17	0	6.28	0.19	5.97	0	0	9.74	3.41	0.35	0.25	0.78	0	0	0	0
clinopyroxene	mass	=	2.41	(gm)	density	=	3.24	(gm/cc)	(analysis	in	mole	%)
	cpx	Na0.02Ca0.62Fe''0.21Mg1.00Fe'''0.04Ti0.01Al0.24Si1.86O6
	G	=	-39053.6	(J)	H	=	-30332.6	(J)	S	=	5.8	(J/K)	V	=	0.75	(cc)	Cp	=	2.91	(J/K)
	diopside	clinoenstatit	hedenbergite	alumino-buffo	buffonite	essenite	jadeite
	27.33	36.05	21.02	9.86	-8.21	11.98	1.96
clinopyroxene	mass	=	0.66	(gm)	density	=	3.24	(gm/cc)	(analysis	in	mole	%)
	cpx	Na0.01Ca0.31Fe''0.30Mg1.25Fe'''0.03Ti0.00Al0.20Si1.88O6
	G	=	-10631.5	(J)	H	=	-8200.71	(J)	S	=	1.62	(J/K)	V	=	0.2	(cc)	Cp	=	0.82	(J/K)
	diopside	clinoenstatit	hedenbergite	alumino-buffo	buffonite	essenite	jadeite
	-11.03	68	30.39	8.47	-7.47	10.52	1.12
Total	solids	mass	=	3.08	(gm)	density	=	3.24	(gm/cc)
	G	=	-49685.1	(J)	H	=	-38533.3	(J)	S	=	7.42	(J/K)	V	=	0.95	(cc)	Cp	=	3.73	(J/K)
Summary	of	all	fractionated	phases:	(total	mass	=	0.6	grams)
orthopyroxene	mass	=	0.6	(gm)	density	=	3.23	(gm/cc)	(analysis	in	mole	%)
	opx	Na0.00Ca0.07Fe''0.28Mg1.56Fe'''0.02Ti0.00Al0.14Si1.92O6
	G	=	-9795.17	(J)	H	=	-7573.87	(J)	S	=	1.48	(J/K)	V	=	0.19	(cc)	Cp	=	0.76	(J/K)
	diopside	clinoenstatit	hedenbergite	alumino-buffo	buffonite	essenite	jadeite
	-28.95	92.28	28.05	6.25	-5.65	7.75	0.27
Viscosity	of	the	System:	2.55	(log	10	poise)
System	mass	=	99.29	(gm)	density	=	2.67	(gm/cc)
	G	=	-1.63213e+06	(J)	H	=	-1.22101e+06	(J)	S	=	273.51	(J/K)	V	=	37.19	(cc)	Cp	=	148.28	(J/K)
Oxygen	delta	moles	=	6.27088e-05	delta	grams	=	0.00200661
	G	=	-21.78	(J)	H	=	2.55	(J)	S	=	0.02	(J/K)	V	=	7.84	(cc)	Cp	=	0	(J/K)
**********----------**********
Title:	Dummy	Title
T	=	1220	(C)	P	=	6	(kbars)	log(10)	f	O2	=	-7.64	delta	HM	=	-5.15	NNO	=	-0.3	QFM	=	0	COH	=	1.97	IW	=	3.86
Constraint	Flags:	fO2	path	=	QFM	Fractionate	Solids
Liquid	mass	=	91.64	(gm)	density	=	2.65	(gm/cc)	viscosity	=	2.59	(log	10	poise)	(analysis	in	wt	%)
	G	=	-1.5059e+06	(J)	H	=	-1.12808e+06	(J)	S	=	253.04	(J/K)	V	=	34.61	(cc)	Cp	=	137.51	(J/K)
	SiO2	TiO2	Al2O3	Fe2O3	Cr2O3	FeO	MnO	MgO	NiO	CoO	CaO	Na2O	K2O	P2O5	H2O	CO2	SO3	Cl2O-1	F2O-1
	52.21	1.07	19.22	1.16	0	6.26	0.2	5.48	0	0	9.43	3.55	0.36	0.26	0.82	0	0	0	0
clinopyroxene	mass	=	3.98	(gm)	density	=	3.24	(gm/cc)	(analysis	in	mole	%)
	cpx	Na0.02Ca0.66Fe''0.20Mg0.95Fe'''0.04Ti0.01Al0.26Si1.85O6
	G	=	-64196.5	(J)	H	=	-50008.4	(J)	S	=	9.5	(J/K)	V	=	1.23	(cc)	Cp	=	4.78	(J/K)
	diopside	clinoenstatit	hedenbergite	alumino-buffo	buffonite	essenite	jadeite
	30.71	31.62	20.42	10.88	-8.84	12.99	2.22
Total	solids	mass	=	3.98	(gm)	density	=	3.24	(gm/cc)
	G	=	-64196.5	(J)	H	=	-50008.4	(J)	S	=	9.5	(J/K)	V	=	1.23	(cc)	Cp	=	4.78	(J/K)
Summary	of	all	fractionated	phases:	(total	mass	=	3.67	grams)
orthopyroxene	mass	=	0.6	(gm)	density	=	3.23	(gm/cc)	(analysis	in	mole	%)
	opx	Na0.00Ca0.07Fe''0.28Mg1.56Fe'''0.02Ti0.00Al0.14Si1.92O6
	G	=	-9780.41	(J)	H	=	-7581.5	(J)	S	=	1.47	(J/K)	V	=	0.19	(cc)	Cp	=	0.76	(J/K)
	diopside	clinoenstatit	hedenbergite	alumino-buffo	buffonite	essenite	jadeite
	-28.95	92.28	28.05	6.25	-5.65	7.75	0.27
clinopyroxene	mass	=	2.41	(gm)	density	=	3.24	(gm/cc)	(analysis	in	mole	%)
	cpx	Na0.02Ca0.62Fe''0.21Mg1.00Fe'''0.04Ti0.01Al0.24Si1.86O6
	G	=	-38960.3	(J)	H	=	-30334.2	(J)	S	=	5.78	(J/K)	V	=	0.74	(cc)	Cp	=	2.91	(J/K)
	diopside	clinoenstatit	hedenbergite	alumino-buffo	buffonite	essenite	jadeite
	27.33	36.05	21.02	9.86	-8.21	11.98	1.96
clinopyroxene	mass	=	0.66	(gm)	density	=	3.24	(gm/cc)	(analysis	in	mole	%)
	cpx	Na0.01Ca0.31Fe''0.30Mg1.25Fe'''0.03Ti0.00Al0.20Si1.88O6
	G	=	-10580.7	(J)	H	=	-8182.05	(J)	S	=	1.61	(J/K)	V	=	0.2	(cc)	Cp	=	0.81	(J/K)
	diopside	clinoenstatit	hedenbergite	alumino-buffo	buffonite	essenite	jadeite
	-11.03	68	30.39	8.47	-7.47	10.52	1.12
Viscosity	of	the	System:	2.71	(log	10	poise)
System	mass	=	99.29	(gm)	density	=	2.69	(gm/cc)
	G	=	-1.62942e+06	(J)	H	=	-1.22419e+06	(J)	S	=	271.39	(J/K)	V	=	36.97	(cc)	Cp	=	146.77	(J/K)
Oxygen	delta	moles	=	7.96622e-05	delta	grams	=	0.00254909
	G	=	-27.46	(J)	H	=	3.21	(J)	S	=	0.02	(J/K)	V	=	9.89	(cc)	Cp	=	0	(J/K)
**********----------**********
Title:	Dummy	Title
T	=	1210	(C)	P	=	6	(kbars)	log(10)	f	O2	=	-7.74	delta	HM	=	-5.15	NNO	=	-0.3	QFM	=	0	COH	=	1.96	IW	=	3.88
Constraint	Flags:	fO2	path	=	QFM	Fractionate	Solids
Liquid	mass	=	88.04	(gm)	density	=	2.64	(gm/cc)	viscosity	=	2.69	(log	10	poise)	(analysis	in	wt	%)
	G	=	-1.4454e+06	(J)	H	=	-1.08572e+06	(J)	S	=	242.52	(J/K)	V	=	33.31	(cc)	Cp	=	131.83	(J/K)
	SiO2	TiO2	Al2O3	Fe2O3	Cr2O3	FeO	MnO	MgO	NiO	CoO	CaO	Na2O	K2O	P2O5	H2O	CO2	SO3	Cl2O-1	F2O-1
	52.29	1.09	19.74	1.15	0	6.23	0.2	5.01	0	0	9.1	3.68	0.37	0.27	0.85	0	0	0	0
clinopyroxene	mass	=	3.61	(gm)	density	=	3.25	(gm/cc)	(analysis	in	mole	%)
	cpx	Na0.02Ca0.68Fe''0.20Mg0.91Fe'''0.04Ti0.01Al0.28Si1.84O6
	G	=	-58024.3	(J)	H	=	-45311	(J)	S	=	8.57	(J/K)	V	=	1.11	(cc)	Cp	=	4.31	(J/K)
	diopside	clinoenstatit	hedenbergite	alumino-buffo	buffonite	essenite	jadeite
	31.5	29.27	20.46	11.84	-9.41	13.9	2.44
Total	solids	mass	=	3.61	(gm)	density	=	3.25	(gm/cc)
	G	=	-58024.3	(J)	H	=	-45311	(J)	S	=	8.57	(J/K)	V	=	1.11	(cc)	Cp	=	4.31	(J/K)
Summary	of	all	fractionated	phases:	(total	mass	=	7.65	grams)
orthopyroxene	mass	=	0.6	(gm)	density	=	3.23	(gm/cc)	(analysis	in	mole	%)
	opx	Na0.00Ca0.07Fe''0.28Mg1.56Fe'''0.02Ti0.00Al0.14Si1.92O6
	G	=	-9765.71	(J)	H	=	-7589.12	(J)	S	=	1.47	(J/K)	V	=	0.19	(cc)	Cp	=	0.76	(J/K)
	diopside	clinoenstatit	hedenbergite	alumino-buffo	buffonite	essenite	jadeite
	-28.95	92.28	28.05	6.25	-5.65	7.75	0.27
clinopyroxene	mass	=	6.39	(gm)	density	=	3.24	(gm/cc)	(analysis	in	mole	%)
	cpx	Na0.02Ca0.65Fe''0.21Mg0.97Fe'''0.04Ti0.01Al0.25Si1.86O6
	G	=	-102969	(J)	H	=	-80391.6	(J)	S	=	15.22	(J/K)	V	=	1.97	(cc)	Cp	=	7.68	(J/K)
	diopside	clinoenstatit	hedenbergite	alumino-buffo	buffonite	essenite	jadeite
	29.43	33.3	20.65	10.49	-8.6	12.61	2.12
clinopyroxene	mass	=	0.66	(gm)	density	=	3.25	(gm/cc)	(analysis	in	mole	%)
	cpx	Na0.01Ca0.31Fe''0.30Mg1.25Fe'''0.03Ti0.00Al0.20Si1.88O6
	G	=	-10564.7	(J)	H	=	-8190.18	(J)	S	=	1.6	(J/K)	V	=	0.2	(cc)	Cp	=	0.81	(J/K)
	diopside	clinoenstatit	hedenbergite	alumino-buffo	buffonite	essenite	jadeite
	-11.03	68	30.39	8.47	-7.47	10.52	1.12
Viscosity	of	the	System:	2.87	(log	10	poise)
System	mass	=	99.29	(gm)	density	=	2.7	(gm/cc)
	G	=	-1.62673e+06	(J)	H	=	-1.2272e+06	(J)	S	=	269.38	(J/K)	V	=	36.78	(cc)	Cp	=	145.39	(J/K)
Oxygen	delta	moles	=	0.00010595	delta	grams	=	0.00339028
	G	=	-36.25	(J)	H	=	4.23	(J)	S	=	0.03	(J/K)	V	=	13.07	(cc)	Cp	=	0	(J/K)
**********----------**********
Title:	Dummy	Title
T	=	1200	(C)	P	=	6	(kbars)	log(10)	f	O2	=	-7.85	delta	HM	=	-5.15	NNO	=	-0.29	QFM	=	0	COH	=	1.94	IW	=	3.89
Constraint	Flags:	fO2	path	=	QFM	Fractionate	Solids
Liquid	mass	=	80.53	(gm)	density	=	2.64	(gm/cc)	viscosity	=	2.74	(log	10	poise)	(analysis	in	wt	%)
	G	=	-1.31829e+06	(J)	H	=	-991765	(J)	S	=	221.65	(J/K)	V	=	30.52	(cc)	Cp	=	116.76	(J/K)
	SiO2	TiO2	Al2O3	Fe2O3	Cr2O3	FeO	MnO	MgO	NiO	CoO	CaO	Na2O	K2O	P2O5	H2O	CO2	SO3	Cl2O-1	F2O-1
	52.46	1.18	19.7	1.19	0	6.45	0.22	4.7	0	0	8.63	3.84	0.41	0.3	0.93	0	0	0	0
clinopyroxene	mass	=	2.44	(gm)	density	=	3.26	(gm/cc)	(analysis	in	mole	%)
	cpx	Na0.02Ca0.64Fe''0.23Mg0.93Fe'''0.05Ti0.01Al0.28Si1.84O6
	G	=	-38954.8	(J)	H	=	-30441.8	(J)	S	=	5.78	(J/K)	V	=	0.75	(cc)	Cp	=	2.91	(J/K)
	diopside	clinoenstatit	hedenbergite	alumino-buffo	buffonite	essenite	jadeite
	24.91	33.4	22.93	11.76	-9.18	13.73	2.46
clinopyroxene	mass	=	0.97	(gm)	density	=	3.27	(gm/cc)	(analysis	in	mole	%)
	cpx	Na0.01Ca0.29Fe''0.35Mg1.20Fe'''0.04Ti0.01Al0.23Si1.87O6
	G	=	-15389.3	(J)	H	=	-11927.4	(J)	S	=	2.35	(J/K)	V	=	0.3	(cc)	Cp	=	1.19	(J/K)
	diopside	clinoenstatit	hedenbergite	alumino-buffo	buffonite	essenite	jadeite
	-19.16	69.38	35.09	9.83	-8.44	12	1.3
feldspar	mass	=	4.09	(gm)	density	=	2.67	(gm/cc)	(analysis	in	mole	%)
	K0.00Na0.29Ca0.71Al1.71Si2.29O8
	G	=	-70388.4	(J)	H	=	-55576.6	(J)	S	=	10.05	(J/K)	V	=	1.53	(cc)	Cp	=	5.04	(J/K)
	albite	anorthite	sanidine
	29.25	70.52	0.23
Total	solids	mass	=	7.5	(gm)	density	=	2.91	(gm/cc)
	G	=	-124732	(J)	H	=	-97945.8	(J)	S	=	18.18	(J/K)	V	=	2.58	(cc)	Cp	=	9.15	(J/K)
Summary	of	all	fractionated	phases:	(total	mass	=	11.25	grams)
orthopyroxene	mass	=	0.6	(gm)	density	=	3.23	(gm/cc)	(analysis	in	mole	%)
	opx	Na0.00Ca0.07Fe''0.28Mg1.56Fe'''0.02Ti0.00Al0.14Si1.92O6
	G	=	-9751.06	(J)	H	=	-7596.74	(J)	S	=	1.46	(J/K)	V	=	0.19	(cc)	Cp	=	0.76	(J/K)
	diopside	clinoenstatit	hedenbergite	alumino-buffo	buffonite	essenite	jadeite
	-28.95	92.28	28.05	6.25	-5.65	7.75	0.27
clinopyroxene	mass	=	9.99	(gm)	density	=	3.25	(gm/cc)	(analysis	in	mole	%)
	cpx	Na0.02Ca0.66Fe''0.21Mg0.95Fe'''0.04Ti0.01Al0.26Si1.85O6
	G	=	-160721	(J)	H	=	-125794	(J)	S	=	23.71	(J/K)	V	=	3.08	(cc)	Cp	=	11.98	(J/K)
	diopside	clinoenstatit	hedenbergite	alumino-buffo	buffonite	essenite	jadeite
	30.18	31.85	20.58	10.98	-8.89	13.07	2.23
clinopyroxene	mass	=	0.66	(gm)	density	=	3.25	(gm/cc)	(analysis	in	mole	%)
	cpx	Na0.01Ca0.31Fe''0.30Mg1.25Fe'''0.03Ti0.00Al0.20Si1.88O6
	G	=	-10548.7	(J)	H	=	-8198.31	(J)	S	=	1.6	(J/K)	V	=	0.2	(cc)	Cp	=	0.81	(J/K)
	diopside	clinoenstatit	hedenbergite	alumino-buffo	buffonite	essenite	jadeite
	-11.03	68	30.39	8.47	-7.47	10.52	1.12
Viscosity	of	the	System:	3.09	(log	10	poise)
System	mass	=	99.29	(gm)	density	=	2.72	(gm/cc)
	G	=	-1.62404e+06	(J)	H	=	-1.2313e+06	(J)	S	=	266.6	(J/K)	V	=	36.56	(cc)	Cp	=	139.46	(J/K)
Oxygen	delta	moles	=	9.10053e-05	delta	grams	=	0.00291206
	G	=	-30.9	(J)	H	=	3.6	(J)	S	=	0.02	(J/K)	V	=	11.15	(cc)	Cp	=	0	(J/K)
**********----------**********
Title:	Dummy	Title
T	=	1190	(C)	P	=	6	(kbars)	log(10)	f	O2	=	-7.96	delta	HM	=	-5.15	NNO	=	-0.29	QFM	=	0	COH	=	1.93	IW	=	3.91
Constraint	Flags:	fO2	path	=	QFM	Fractionate	Solids
Liquid	mass	=	73.26	(gm)	density	=	2.63	(gm/cc)	viscosity	=	2.79	(log	10	poise)	(analysis	in	wt	%)
	G	=	-1.19529e+06	(J)	H	=	-900449	(J)	S	=	201.51	(J/K)	V	=	27.81	(cc)	Cp	=	105.87	(J/K)
	SiO2	TiO2	Al2O3	Fe2O3	Cr2O3	FeO	MnO	MgO	NiO	CoO	CaO	Na2O	K2O	P2O5	H2O	CO2	SO3	Cl2O-1	F2O-1
	52.62	1.28	19.53	1.23	0	6.66	0.25	4.34	0	0	8.3	4	0.45	0.33	1.02	0	0	0	0
clinopyroxene	mass	=	0.35	(gm)	density	=	3.27	(gm/cc)	(analysis	in	mole	%)
	cpx	Na0.03Ca0.65Fe''0.24Mg0.91Fe'''0.05Ti0.02Al0.28Si1.83O6
	G	=	-5536.78	(J)	H	=	-4335.25	(J)	S	=	0.82	(J/K)	V	=	0.11	(cc)	Cp	=	0.41	(J/K)
	diopside	clinoenstatit	hedenbergite	alumino-buffo	buffonite	essenite	jadeite
	24.33	32.5	23.7	12.03	-8.97	13.78	2.61
clinopyroxene	mass	=	2.5	(gm)	density	=	3.28	(gm/cc)	(analysis	in	mole	%)
	cpx	Na0.01Ca0.29Fe''0.37Mg1.19Fe'''0.04Ti0.01Al0.23Si1.86O6
	G	=	-39275	(J)	H	=	-30484.3	(J)	S	=	6.01	(J/K)	V	=	0.76	(cc)	Cp	=	3.05	(J/K)
	diopside	clinoenstatit	hedenbergite	alumino-buffo	buffonite	essenite	jadeite
	-21.69	69.77	36.96	9.9	-8.33	12.05	1.35
feldspar	mass	=	4.43	(gm)	density	=	2.67	(gm/cc)	(analysis	in	mole	%)
	K0.00Na0.31Ca0.69Al1.69Si2.31O8
	G	=	-76075	(J)	H	=	-60190.5	(J)	S	=	10.86	(J/K)	V	=	1.66	(cc)	Cp	=	5.45	(J/K)
	albite	anorthite	sanidine
	30.67	69.08	0.25
Total	solids	mass	=	7.28	(gm)	density	=	2.88	(gm/cc)
	G	=	-120887	(J)	H	=	-95010.1	(J)	S	=	17.69	(J/K)	V	=	2.53	(cc)	Cp	=	8.92	(J/K)
Summary	of	all	fractionated	phases:	(total	mass	=	18.75	grams)
orthopyroxene	mass	=	0.6	(gm)	density	=	3.23	(gm/cc)	(analysis	in	mole	%)
	opx	Na0.00Ca0.07Fe''0.28Mg1.56Fe'''0.02Ti0.00Al0.14Si1.92O6
	G	=	-9736.47	(J)	H	=	-7604.34	(J)	S	=	1.46	(J/K)	V	=	0.19	(cc)	Cp	=	0.76	(J/K)
	diopside	clinoenstatit	hedenbergite	alumino-buffo	buffonite	essenite	jadeite
	-28.95	92.28	28.05	6.25	-5.65	7.75	0.27
clinopyroxene	mass	=	12.43	(gm)	density	=	3.25	(gm/cc)	(analysis	in	mole	%)
	cpx	Na0.02Ca0.66Fe''0.21Mg0.95Fe'''0.04Ti0.01Al0.27Si1.85O6
	G	=	-199346	(J)	H	=	-156358	(J)	S	=	29.38	(J/K)	V	=	3.82	(cc)	Cp	=	14.88	(J/K)
	diopside	clinoenstatit	hedenbergite	alumino-buffo	buffonite	essenite	jadeite
	29.15	32.15	21.04	11.13	-8.95	13.2	2.28
clinopyroxene	mass	=	1.63	(gm)	density	=	3.26	(gm/cc)	(analysis	in	mole	%)
	cpx	Na0.01Ca0.30Fe''0.33Mg1.22Fe'''0.03Ti0.01Al0.22Si1.87O6
	G	=	-25864.4	(J)	H	=	-20119	(J)	S	=	3.93	(J/K)	V	=	0.5	(cc)	Cp	=	2	(J/K)
	diopside	clinoenstatit	hedenbergite	alumino-buffo	buffonite	essenite	jadeite
	-15.85	68.82	33.18	9.28	-8.05	11.4	1.23
feldspar	mass	=	4.09	(gm)	density	=	2.67	(gm/cc)	(analysis	in	mole	%)
	K0.00Na0.29Ca0.71Al1.71Si2.29O8
	G	=	-70241.1	(J)	H	=	-55589.9	(J)	S	=	10.01	(J/K)	V	=	1.53	(cc)	Cp	=	5.04	(J/K)
	albite	anorthite	sanidine
	29.25	70.52	0.23
Viscosity	of	the	System:	3.34	(log	10	poise)
System	mass	=	99.29	(gm)	density	=	2.73	(gm/cc)
	G	=	-1.62136e+06	(J)	H	=	-1.23513e+06	(J)	S	=	263.97	(J/K)	V	=	36.38	(cc)	Cp	=	137.46	(J/K)
Oxygen	delta	moles	=	4.2819e-05	delta	grams	=	0.00137016
	G	=	-14.43	(J)	H	=	1.68	(J)	S	=	0.01	(J/K)	V	=	5.21	(cc)	Cp	=	0	(J/K)
**********----------**********
Title:	Dummy	Title
T	=	1180	(C)	P	=	6	(kbars)	log(10)	f	O2	=	-8.08	delta	HM	=	-5.14	NNO	=	-0.28	QFM	=	0	COH	=	1.92	IW	=	3.92
Constraint	Flags:	fO2	path	=	QFM	Fractionate	Solids
Liquid	mass	=	67.2	(gm)	density	=	2.63	(gm/cc)	viscosity	=	2.83	(log	10	poise)	(analysis	in	wt	%)
	G	=	-1.09283e+06	(J)	H	=	-824426	(J)	S	=	184.7	(J/K)	V	=	25.55	(cc)	Cp	=	96.81	(J/K)
	SiO2	TiO2	Al2O3	Fe2O3	Cr2O3	FeO	MnO	MgO	NiO	CoO	CaO	Na2O	K2O	P2O5	H2O	CO2	SO3	Cl2O-1	F2O-1
	52.76	1.38	19.36	1.27	0	6.85	0.27	4.01	0	0	7.98	4.15	0.48	0.36	1.12	0	0	0	0
clinopyroxene	mass	=	0.28	(gm)	density	=	3.27	(gm/cc)	(analysis	in	mole	%)
	cpx	Na0.03Ca0.66Fe''0.24Mg0.89Fe'''0.05Ti0.02Al0.29Si1.83O6
	G	=	-4387.82	(J)	H	=	-3442.41	(J)	S	=	0.65	(J/K)	V	=	0.08	(cc)	Cp	=	0.33	(J/K)
	diopside	clinoenstatit	hedenbergite	alumino-buffo	buffonite	essenite	jadeite
	23.81	31.52	24.43	12.37	-8.73	13.83	2.77
clinopyroxene	mass	=	2.05	(gm)	density	=	3.29	(gm/cc)	(analysis	in	mole	%)
	cpx	Na0.01Ca0.28Fe''0.39Mg1.17Fe'''0.04Ti0.01Al0.23Si1.86O6
	G	=	-32079.7	(J)	H	=	-24935.2	(J)	S	=	4.92	(J/K)	V	=	0.62	(cc)	Cp	=	2.5	(J/K)
	diopside	clinoenstatit	hedenbergite	alumino-buffo	buffonite	essenite	jadeite
	-24.38	70.25	38.89	9.99	-8.23	12.1	1.39
feldspar	mass	=	3.74	(gm)	density	=	2.67	(gm/cc)	(analysis	in	mole	%)
	K0.00Na0.32Ca0.68Al1.68Si2.32O8
	G	=	-64081	(J)	H	=	-50805.5	(J)	S	=	9.14	(J/K)	V	=	1.4	(cc)	Cp	=	4.6	(J/K)
	albite	anorthite	sanidine
	32.08	67.64	0.28
Total	solids	mass	=	6.07	(gm)	density	=	2.88	(gm/cc)
	G	=	-100549	(J)	H	=	-79183.2	(J)	S	=	14.7	(J/K)	V	=	2.11	(cc)	Cp	=	7.42	(J/K)
Summary	of	all	fractionated	phases:	(total	mass	=	26.02	grams)
orthopyroxene	mass	=	0.6	(gm)	density	=	3.24	(gm/cc)	(analysis	in	mole	%)
	opx	Na0.00Ca0.07Fe''0.28Mg1.56Fe'''0.02Ti0.00Al0.14Si1.92O6
	G	=	-9721.92	(J)	H	=	-7611.94	(J)	S	=	1.45	(J/K)	V	=	0.19	(cc)	Cp	=	0.76	(J/K)
	diopside	clinoenstatit	hedenbergite	alumino-buffo	buffonite	essenite	jadeite
	-28.95	92.28	28.05	6.25	-5.65	7.75	0.27
clinopyroxene	mass	=	12.77	(gm)	density	=	3.25	(gm/cc)	(analysis	in	mole	%)
	cpx	Na0.02Ca0.66Fe''0.21Mg0.94Fe'''0.04Ti0.01Al0.27Si1.85O6
	G	=	-204546	(J)	H	=	-160818	(J)	S	=	30.09	(J/K)	V	=	3.93	(cc)	Cp	=	15.28	(J/K)
	diopside	clinoenstatit	hedenbergite	alumino-buffo	buffonite	essenite	jadeite
	29.02	32.16	21.11	11.15	-8.95	13.22	2.29
clinopyroxene	mass	=	4.13	(gm)	density	=	3.27	(gm/cc)	(analysis	in	mole	%)
	cpx	Na0.01Ca0.29Fe''0.35Mg1.20Fe'''0.04Ti0.01Al0.23Si1.87O6
	G	=	-65006.1	(J)	H	=	-50627.1	(J)	S	=	9.9	(J/K)	V	=	1.26	(cc)	Cp	=	5.04	(J/K)
	diopside	clinoenstatit	hedenbergite	alumino-buffo	buffonite	essenite	jadeite
	-19.38	69.4	35.46	9.66	-8.22	11.79	1.3
feldspar	mass	=	8.52	(gm)	density	=	2.67	(gm/cc)	(analysis	in	mole	%)
	K0.00Na0.30Ca0.70Al1.70Si2.30O8
	G	=	-146061	(J)	H	=	-115848	(J)	S	=	20.79	(J/K)	V	=	3.19	(cc)	Cp	=	10.48	(J/K)
	albite	anorthite	sanidine
	29.99	69.77	0.24
Viscosity	of	the	System:	3.6	(log	10	poise)
System	mass	=	99.29	(gm)	density	=	2.74	(gm/cc)
	G	=	-1.61871e+06	(J)	H	=	-1.23851e+06	(J)	S	=	261.64	(J/K)	V	=	36.22	(cc)	Cp	=	135.79	(J/K)
Oxygen	delta	moles	=	1.89502e-06	delta	grams	=	6.06383e-05
	G	=	-0.63	(J)	H	=	0.07	(J)	S	=	0	(J/K)	V	=	0.23	(cc)	Cp	=	0	(J/K)
**********----------**********
Title:	Dummy	Title
T	=	1170	(C)	P	=	6	(kbars)	log(10)	f	O2	=	-8.19	delta	HM	=	-5.14	NNO	=	-0.27	QFM	=	0	COH	=	1.91	IW	=	3.93
Constraint	Flags:	fO2	path	=	QFM	Fractionate	Solids
Liquid	mass	=	62.06	(gm)	density	=	2.63	(gm/cc)	viscosity	=	2.87	(log	10	poise)	(analysis	in	wt	%)
	G	=	-1.00613e+06	(J)	H	=	-760133	(J)	S	=	170.46	(J/K)	V	=	23.64	(cc)	Cp	=	89.16	(J/K)
	SiO2	TiO2	Al2O3	Fe2O3	Cr2O3	FeO	MnO	MgO	NiO	CoO	CaO	Na2O	K2O	P2O5	H2O	CO2	SO3	Cl2O-1	F2O-1
	52.9	1.48	19.19	1.31	0	7.04	0.29	3.7	0	0	7.69	4.29	0.52	0.39	1.21	0	0	0	0
clinopyroxene	mass	=	0.23	(gm)	density	=	3.28	(gm/cc)	(analysis	in	mole	%)
	cpx	Na0.03Ca0.67Fe''0.25Mg0.86Fe'''0.05Ti0.02Al0.30Si1.82O6
	G	=	-3601.25	(J)	H	=	-2830.95	(J)	S	=	0.53	(J/K)	V	=	0.07	(cc)	Cp	=	0.27	(J/K)
	diopside	clinoenstatit	hedenbergite	alumino-buffo	buffonite	essenite	jadeite
	23.33	30.45	25.11	12.77	-8.46	13.86	2.94
clinopyroxene	mass	=	1.71	(gm)	density	=	3.3	(gm/cc)	(analysis	in	mole	%)
	cpx	Na0.01Ca0.28Fe''0.41Mg1.15Fe'''0.04Ti0.01Al0.24Si1.86O6
	G	=	-26537.1	(J)	H	=	-20655.9	(J)	S	=	4.08	(J/K)	V	=	0.52	(cc)	Cp	=	2.07	(J/K)
	diopside	clinoenstatit	hedenbergite	alumino-buffo	buffonite	essenite	jadeite
	-27.22	70.79	40.9	10.07	-8.13	12.15	1.43
feldspar	mass	=	3.2	(gm)	density	=	2.67	(gm/cc)	(analysis	in	mole	%)
	K0.00Na0.34Ca0.66Al1.66Si2.34O8
	G	=	-54816.3	(J)	H	=	-43549.9	(J)	S	=	7.81	(J/K)	V	=	1.2	(cc)	Cp	=	3.94	(J/K)
	albite	anorthite	sanidine
	33.5	66.19	0.31
Total	solids	mass	=	5.14	(gm)	density	=	2.87	(gm/cc)
	G	=	-84954.6	(J)	H	=	-67036.8	(J)	S	=	12.42	(J/K)	V	=	1.79	(cc)	Cp	=	6.28	(J/K)
Summary	of	all	fractionated	phases:	(total	mass	=	32.08	grams)
orthopyroxene	mass	=	0.6	(gm)	density	=	3.24	(gm/cc)	(analysis	in	mole	%)
	opx	Na0.00Ca0.07Fe''0.28Mg1.56Fe'''0.02Ti0.00Al0.14Si1.92O6
	G	=	-9707.43	(J)	H	=	-7619.54	(J)	S	=	1.45	(J/K)	V	=	0.19	(cc)	Cp	=	0.76	(J/K)
	diopside	clinoenstatit	hedenbergite	alumino-buffo	buffonite	essenite	jadeite
	-28.95	92.28	28.05	6.25	-5.65	7.75	0.27
clinopyroxene	mass	=	13.05	(gm)	density	=	3.25	(gm/cc)	(analysis	in	mole	%)
	cpx	Na0.02Ca0.66Fe''0.21Mg0.94Fe'''0.04Ti0.01Al0.27Si1.85O6
	G	=	-208592	(J)	H	=	-164389	(J)	S	=	30.63	(J/K)	V	=	4.01	(cc)	Cp	=	15.59	(J/K)
	diopside	clinoenstatit	hedenbergite	alumino-buffo	buffonite	essenite	jadeite
	28.91	32.15	21.18	11.18	-8.94	13.23	2.3
clinopyroxene	mass	=	6.18	(gm)	density	=	3.28	(gm/cc)	(analysis	in	mole	%)
	cpx	Na0.01Ca0.29Fe''0.37Mg1.19Fe'''0.04Ti0.01Al0.23Si1.87O6
	G	=	-96904	(J)	H	=	-75611	(J)	S	=	14.75	(J/K)	V	=	1.89	(cc)	Cp	=	7.53	(J/K)
	diopside	clinoenstatit	hedenbergite	alumino-buffo	buffonite	essenite	jadeite
	-21.03	69.68	36.6	9.76	-8.22	11.89	1.33
feldspar	mass	=	12.25	(gm)	density	=	2.67	(gm/cc)	(analysis	in	mole	%)
	K0.00Na0.31Ca0.69Al1.69Si2.31O8
	G	=	-209796	(J)	H	=	-166767	(J)	S	=	29.82	(J/K)	V	=	4.58	(cc)	Cp	=	15.06	(J/K)
	albite	anorthite	sanidine
	30.63	69.12	0.25
Viscosity	of	the	System:	3.89	(log	10	poise)
System	mass	=	99.29	(gm)	density	=	2.75	(gm/cc)
	G	=	-1.61608e+06	(J)	H	=	-1.24156e+06	(J)	S	=	259.52	(J/K)	V	=	36.09	(cc)	Cp	=	134.37	(J/K)
Oxygen	delta	moles	=	-3.31816e-05	delta	grams	=	-0.00106177
	G	=	11.01	(J)	H	=	-1.28	(J)	S	=	-0.01	(J/K)	V	=	-3.98	(cc)	Cp	=	0	(J/K)
**********----------**********
Title:	Dummy	Title
T	=	1160	(C)	P	=	6	(kbars)	log(10)	f	O2	=	-8.3	delta	HM	=	-5.14	NNO	=	-0.27	QFM	=	0	COH	=	1.9	IW	=	3.95
Constraint	Flags:	fO2	path	=	QFM	Fractionate	Solids
Liquid	mass	=	57.66	(gm)	density	=	2.62	(gm/cc)	viscosity	=	2.91	(log	10	poise)	(analysis	in	wt	%)
	G	=	-931791	(J)	H	=	-705032	(J)	S	=	158.22	(J/K)	V	=	21.99	(cc)	Cp	=	82.61	(J/K)
	SiO2	TiO2	Al2O3	Fe2O3	Cr2O3	FeO	MnO	MgO	NiO	CoO	CaO	Na2O	K2O	P2O5	H2O	CO2	SO3	Cl2O-1	F2O-1
	53.02	1.58	19.01	1.35	0	7.21	0.31	3.41	0	0	7.4	4.42	0.56	0.42	1.3	0	0	0	0
clinopyroxene	mass	=	0.2	(gm)	density	=	3.29	(gm/cc)	(analysis	in	mole	%)
	cpx	Na0.03Ca0.68Fe''0.26Mg0.84Fe'''0.06Ti0.03Al0.30Si1.81O6
	G	=	-3068.45	(J)	H	=	-2416.96	(J)	S	=	0.45	(J/K)	V	=	0.06	(cc)	Cp	=	0.23	(J/K)
	diopside	clinoenstatit	hedenbergite	alumino-buffo	buffonite	essenite	jadeite
	22.87	29.28	25.73	13.26	-8.14	13.88	3.12
clinopyroxene	mass	=	1.44	(gm)	density	=	3.31	(gm/cc)	(analysis	in	mole	%)
	cpx	Na0.01Ca0.27Fe''0.43Mg1.14Fe'''0.04Ti0.01Al0.24Si1.86O6
	G	=	-22176.7	(J)	H	=	-17285.5	(J)	S	=	3.41	(J/K)	V	=	0.43	(cc)	Cp	=	1.74	(J/K)
	diopside	clinoenstatit	hedenbergite	alumino-buffo	buffonite	essenite	jadeite
	-30.21	71.4	43	10.16	-8.02	12.21	1.47
feldspar	mass	=	2.78	(gm)	density	=	2.67	(gm/cc)	(analysis	in	mole	%)
	K0.00Na0.35Ca0.65Al1.65Si2.35O8
	G	=	-47496.7	(J)	H	=	-37812.6	(J)	S	=	6.76	(J/K)	V	=	1.04	(cc)	Cp	=	3.41	(J/K)
	albite	anorthite	sanidine
	34.92	64.74	0.34
Total	solids	mass	=	4.41	(gm)	density	=	2.87	(gm/cc)
	G	=	-72741.8	(J)	H	=	-57515.1	(J)	S	=	10.62	(J/K)	V	=	1.54	(cc)	Cp	=	5.38	(J/K)
Summary	of	all	fractionated	phases:	(total	mass	=	37.22	grams)
orthopyroxene	mass	=	0.6	(gm)	density	=	3.24	(gm/cc)	(analysis	in	mole	%)
	opx	Na0.00Ca0.07Fe''0.28Mg1.56Fe'''0.02Ti0.00Al0.14Si1.92O6
	G	=	-9692.98	(J)	H	=	-7627.13	(J)	S	=	1.44	(J/K)	V	=	0.19	(cc)	Cp	=	0.76	(J/K)
	diopside	clinoenstatit	hedenbergite	alumino-buffo	buffonite	essenite	jadeite
	-28.95	92.28	28.05	6.25	-5.65	7.75	0.27
clinopyroxene	mass	=	13.27	(gm)	density	=	3.26	(gm/cc)	(analysis	in	mole	%)
	cpx	Na0.02Ca0.66Fe''0.21Mg0.94Fe'''0.04Ti0.01Al0.27Si1.84O6
	G	=	-211848	(J)	H	=	-167351	(J)	S	=	31.05	(J/K)	V	=	4.08	(cc)	Cp	=	15.85	(J/K)
	diopside	clinoenstatit	hedenbergite	alumino-buffo	buffonite	essenite	jadeite
	28.81	32.12	21.25	11.21	-8.94	13.24	2.31
clinopyroxene	mass	=	7.89	(gm)	density	=	3.29	(gm/cc)	(analysis	in	mole	%)
	cpx	Na0.01Ca0.29Fe''0.38Mg1.18Fe'''0.04Ti0.01Al0.23Si1.86O6
	G	=	-123219	(J)	H	=	-96336.3	(J)	S	=	18.76	(J/K)	V	=	2.4	(cc)	Cp	=	9.59	(J/K)
	diopside	clinoenstatit	hedenbergite	alumino-buffo	buffonite	essenite	jadeite
	-22.37	69.92	37.52	9.83	-8.2	11.95	1.35
feldspar	mass	=	15.45	(gm)	density	=	2.67	(gm/cc)	(analysis	in	mole	%)
	K0.00Na0.31Ca0.69Al1.69Si2.31O8
	G	=	-264191	(J)	H	=	-210470	(J)	S	=	37.48	(J/K)	V	=	5.78	(cc)	Cp	=	18.97	(J/K)
	albite	anorthite	sanidine
	31.22	68.51	0.26
Viscosity	of	the	System:	4.22	(log	10	poise)
System	mass	=	99.29	(gm)	density	=	2.76	(gm/cc)
	G	=	-1.61348e+06	(J)	H	=	-1.24433e+06	(J)	S	=	257.58	(J/K)	V	=	35.97	(cc)	Cp	=	133.15	(J/K)
Oxygen	delta	moles	=	-6.34186e-05	delta	grams	=	-0.00202932
	G	=	20.88	(J)	H	=	-2.42	(J)	S	=	-0.02	(J/K)	V	=	-7.56	(cc)	Cp	=	0	(J/K)
**********----------**********
Title:	Dummy	Title
T	=	1150	(C)	P	=	6	(kbars)	log(10)	f	O2	=	-8.42	delta	HM	=	-5.14	NNO	=	-0.26	QFM	=	0	COH	=	1.88	IW	=	3.96
Constraint	Flags:	fO2	path	=	QFM	Fractionate	Solids
Liquid	mass	=	53.83	(gm)	density	=	2.62	(gm/cc)	viscosity	=	2.95	(log	10	poise)	(analysis	in	wt	%)
	G	=	-867316	(J)	H	=	-657267	(J)	S	=	147.59	(J/K)	V	=	20.56	(cc)	Cp	=	76.93	(J/K)
	SiO2	TiO2	Al2O3	Fe2O3	Cr2O3	FeO	MnO	MgO	NiO	CoO	CaO	Na2O	K2O	P2O5	H2O	CO2	SO3	Cl2O-1	F2O-1
	53.13	1.68	18.83	1.39	0	7.38	0.33	3.15	0	0	7.13	4.54	0.59	0.45	1.39	0	0	0	0
clinopyroxene	mass	=	0.17	(gm)	density	=	3.3	(gm/cc)	(analysis	in	mole	%)
	cpx	Na0.03Ca0.69Fe''0.26Mg0.81Fe'''0.06Ti0.03Al0.31Si1.80O6
	G	=	-2722.83	(J)	H	=	-2149.07	(J)	S	=	0.4	(J/K)	V	=	0.05	(cc)	Cp	=	0.2	(J/K)
	diopside	clinoenstatit	hedenbergite	alumino-buffo	buffonite	essenite	jadeite
	22.43	27.99	26.3	13.87	-7.77	13.87	3.31
clinopyroxene	mass	=	1.22	(gm)	density	=	3.32	(gm/cc)	(analysis	in	mole	%)
	cpx	Na0.02Ca0.26Fe''0.45Mg1.12Fe'''0.04Ti0.01Al0.24Si1.85O6
	G	=	-18681.8	(J)	H	=	-14580.8	(J)	S	=	2.88	(J/K)	V	=	0.37	(cc)	Cp	=	1.47	(J/K)
	diopside	clinoenstatit	hedenbergite	alumino-buffo	buffonite	essenite	jadeite
	-33.38	72.07	45.19	10.26	-7.92	12.28	1.5
feldspar	mass	=	2.44	(gm)	density	=	2.66	(gm/cc)	(analysis	in	mole	%)
	K0.00Na0.36Ca0.63Al1.63Si2.37O8
	G	=	-41596.1	(J)	H	=	-33183.5	(J)	S	=	5.91	(J/K)	V	=	0.91	(cc)	Cp	=	2.99	(J/K)
	albite	anorthite	sanidine
	36.35	63.28	0.37
Total	solids	mass	=	3.83	(gm)	density	=	2.87	(gm/cc)
	G	=	-63000.7	(J)	H	=	-49913.3	(J)	S	=	9.2	(J/K)	V	=	1.34	(cc)	Cp	=	4.66	(J/K)
Summary	of	all	fractionated	phases:	(total	mass	=	41.62	grams)
orthopyroxene	mass	=	0.6	(gm)	density	=	3.24	(gm/cc)	(analysis	in	mole	%)
	opx	Na0.00Ca0.07Fe''0.28Mg1.56Fe'''0.02Ti0.00Al0.14Si1.92O6
	G	=	-9678.6	(J)	H	=	-7634.71	(J)	S	=	1.44	(J/K)	V	=	0.19	(cc)	Cp	=	0.76	(J/K)
	diopside	clinoenstatit	hedenbergite	alumino-buffo	buffonite	essenite	jadeite
	-28.95	92.28	28.05	6.25	-5.65	7.75	0.27
clinopyroxene	mass	=	13.46	(gm)	density	=	3.26	(gm/cc)	(analysis	in	mole	%)
	cpx	Na0.02Ca0.66Fe''0.21Mg0.94Fe'''0.04Ti0.01Al0.27Si1.84O6
	G	=	-214567	(J)	H	=	-169901	(J)	S	=	31.39	(J/K)	V	=	4.13	(cc)	Cp	=	16.06	(J/K)
	diopside	clinoenstatit	hedenbergite	alumino-buffo	buffonite	essenite	jadeite
	28.73	32.08	21.31	11.23	-8.92	13.25	2.32
clinopyroxene	mass	=	9.33	(gm)	density	=	3.29	(gm/cc)	(analysis	in	mole	%)
	cpx	Na0.01Ca0.28Fe''0.38Mg1.18Fe'''0.04Ti0.01Al0.23Si1.86O6
	G	=	-145141	(J)	H	=	-113709	(J)	S	=	22.09	(J/K)	V	=	2.84	(cc)	Cp	=	11.31	(J/K)
	diopside	clinoenstatit	hedenbergite	alumino-buffo	buffonite	essenite	jadeite
	-23.57	70.14	38.36	9.88	-8.17	11.99	1.37
feldspar	mass	=	18.23	(gm)	density	=	2.67	(gm/cc)	(analysis	in	mole	%)
	K0.00Na0.32Ca0.68Al1.68Si2.32O8
	G	=	-311199	(J)	H	=	-248469	(J)	S	=	44.08	(J/K)	V	=	6.82	(cc)	Cp	=	22.36	(J/K)
	albite	anorthite	sanidine
	31.79	67.94	0.27
Viscosity	of	the	System:	4.62	(log	10	poise)
System	mass	=	99.28	(gm)	density	=	2.77	(gm/cc)
	G	=	-1.6109e+06	(J)	H	=	-1.24689e+06	(J)	S	=	255.78	(J/K)	V	=	35.87	(cc)	Cp	=	132.09	(J/K)
Oxygen	delta	moles	=	-8.95295e-05	delta	grams	=	-0.00286484
	G	=	29.25	(J)	H	=	-3.38	(J)	S	=	-0.02	(J/K)	V	=	-10.59	(cc)	Cp	=	0	(J/K)
**********----------**********
Title:	Dummy	Title
T	=	1140	(C)	P	=	6	(kbars)	log(10)	f	O2	=	-8.54	delta	HM	=	-5.14	NNO	=	-0.26	QFM	=	0	COH	=	1.87	IW	=	3.98
Constraint	Flags:	fO2	path	=	QFM	Fractionate	Solids
Liquid	mass	=	50.48	(gm)	density	=	2.62	(gm/cc)	viscosity	=	2.98	(log	10	poise)	(analysis	in	wt	%)
	G	=	-810844	(J)	H	=	-615451	(J)	S	=	138.27	(J/K)	V	=	19.3	(cc)	Cp	=	71.97	(J/K)
	SiO2	TiO2	Al2O3	Fe2O3	Cr2O3	FeO	MnO	MgO	NiO	CoO	CaO	Na2O	K2O	P2O5	H2O	CO2	SO3	Cl2O-1	F2O-1
	53.23	1.78	18.65	1.42	0	7.54	0.36	2.9	0	0	6.87	4.66	0.63	0.48	1.49	0	0	0	0
clinopyroxene	mass	=	0.16	(gm)	density	=	3.31	(gm/cc)	(analysis	in	mole	%)
	cpx	Na0.04Ca0.70Fe''0.27Mg0.79Fe'''0.07Ti0.04Al0.32Si1.79O6
	G	=	-2525.95	(J)	H	=	-1997.77	(J)	S	=	0.37	(J/K)	V	=	0.05	(cc)	Cp	=	0.19	(J/K)
	diopside	clinoenstatit	hedenbergite	alumino-buffo	buffonite	essenite	jadeite
	21.98	26.55	26.78	14.66	-7.31	13.82	3.52
clinopyroxene	mass	=	1.04	(gm)	density	=	3.33	(gm/cc)	(analysis	in	mole	%)
	cpx	Na0.02Ca0.26Fe''0.47Mg1.10Fe'''0.05Ti0.01Al0.24Si1.85O6
	G	=	-15831	(J)	H	=	-12371.7	(J)	S	=	2.45	(J/K)	V	=	0.31	(cc)	Cp	=	1.25	(J/K)
	diopside	clinoenstatit	hedenbergite	alumino-buffo	buffonite	essenite	jadeite
	-36.73	72.82	47.5	10.36	-7.81	12.34	1.53
feldspar	mass	=	2.16	(gm)	density	=	2.66	(gm/cc)	(analysis	in	mole	%)
	K0.00Na0.38Ca0.62Al1.62Si2.38O8
	G	=	-36747.6	(J)	H	=	-29376.1	(J)	S	=	5.22	(J/K)	V	=	0.81	(cc)	Cp	=	2.64	(J/K)
	albite	anorthite	sanidine
	37.78	61.81	0.4
Total	solids	mass	=	3.36	(gm)	density	=	2.87	(gm/cc)
	G	=	-55104.5	(J)	H	=	-43745.5	(J)	S	=	8.04	(J/K)	V	=	1.17	(cc)	Cp	=	4.08	(J/K)
Summary	of	all	fractionated	phases:	(total	mass	=	45.45	grams)
orthopyroxene	mass	=	0.6	(gm)	density	=	3.24	(gm/cc)	(analysis	in	mole	%)
	opx	Na0.00Ca0.07Fe''0.28Mg1.56Fe'''0.02Ti0.00Al0.14Si1.92O6
	G	=	-9664.26	(J)	H	=	-7642.28	(J)	S	=	1.43	(J/K)	V	=	0.19	(cc)	Cp	=	0.76	(J/K)
	diopside	clinoenstatit	hedenbergite	alumino-buffo	buffonite	essenite	jadeite
	-28.95	92.28	28.05	6.25	-5.65	7.75	0.27
clinopyroxene	mass	=	13.64	(gm)	density	=	3.26	(gm/cc)	(analysis	in	mole	%)
	cpx	Na0.02Ca0.66Fe''0.21Mg0.94Fe'''0.04Ti0.01Al0.27Si1.84O6
	G	=	-216938	(J)	H	=	-172185	(J)	S	=	31.67	(J/K)	V	=	4.18	(cc)	Cp	=	16.25	(J/K)
	diopside	clinoenstatit	hedenbergite	alumino-buffo	buffonite	essenite	jadeite
	28.65	32.03	21.37	11.27	-8.91	13.26	2.33
clinopyroxene	mass	=	10.55	(gm)	density	=	3.29	(gm/cc)	(analysis	in	mole	%)
	cpx	Na0.01Ca0.28Fe''0.39Mg1.17Fe'''0.04Ti0.01Al0.23Si1.86O6
	G	=	-163540	(J)	H	=	-128391	(J)	S	=	24.87	(J/K)	V	=	3.2	(cc)	Cp	=	12.77	(J/K)
	diopside	clinoenstatit	hedenbergite	alumino-buffo	buffonite	essenite	jadeite
	-24.69	70.36	39.14	9.92	-8.15	12.02	1.38
feldspar	mass	=	20.66	(gm)	density	=	2.67	(gm/cc)	(analysis	in	mole	%)
	K0.00Na0.32Ca0.67Al1.67Si2.33O8
	G	=	-352250	(J)	H	=	-281868	(J)	S	=	49.81	(J/K)	V	=	7.73	(cc)	Cp	=	25.33	(J/K)
	albite	anorthite	sanidine
	32.33	67.39	0.29
Viscosity	of	the	System:	5.19	(log	10	poise)
System	mass	=	99.28	(gm)	density	=	2.78	(gm/cc)
	G	=	-1.60834e+06	(J)	H	=	-1.24928e+06	(J)	S	=	254.08	(J/K)	V	=	35.78	(cc)	Cp	=	131.15	(J/K)
Oxygen	delta	moles	=	-0.000111994	delta	grams	=	-0.00358367
	G	=	36.3	(J)	H	=	-4.19	(J)	S	=	-0.03	(J/K)	V	=	-13.16	(cc)	Cp	=	0	(J/K)
**********----------**********
Title:	Dummy	Title
T	=	1130	(C)	P	=	6	(kbars)	log(10)	f	O2	=	-8.66	delta	HM	=	-5.14	NNO	=	-0.25	QFM	=	0	COH	=	1.86	IW	=	3.99
Constraint	Flags:	fO2	path	=	QFM	Fractionate	Solids
Liquid	mass	=	47.52	(gm)	density	=	2.61	(gm/cc)	viscosity	=	3.01	(log	10	poise)	(analysis	in	wt	%)
	G	=	-760962	(J)	H	=	-578531	(J)	S	=	130.01	(J/K)	V	=	18.19	(cc)	Cp	=	67.59	(J/K)
	SiO2	TiO2	Al2O3	Fe2O3	Cr2O3	FeO	MnO	MgO	NiO	CoO	CaO	Na2O	K2O	P2O5	H2O	CO2	SO3	Cl2O-1	F2O-1
	53.32	1.88	18.47	1.46	0	7.69	0.38	2.66	0	0	6.62	4.76	0.67	0.51	1.58	0	0	0	0
clinopyroxene	mass	=	0.16	(gm)	density	=	3.32	(gm/cc)	(analysis	in	mole	%)
	cpx	Na0.04Ca0.71Fe''0.27Mg0.76Fe'''0.07Ti0.05Al0.33Si1.77O6
	G	=	-2461.76	(J)	H	=	-1951.07	(J)	S	=	0.36	(J/K)	V	=	0.05	(cc)	Cp	=	0.18	(J/K)
	diopside	clinoenstatit	hedenbergite	alumino-buffo	buffonite	essenite	jadeite
	21.5	24.9	27.14	15.73	-6.72	13.71	3.74
clinopyroxene	mass	=	0.89	(gm)	density	=	3.34	(gm/cc)	(analysis	in	mole	%)
	cpx	Na0.02Ca0.25Fe''0.50Mg1.08Fe'''0.05Ti0.01Al0.24Si1.85O6
	G	=	-13463.6	(J)	H	=	-10534.6	(J)	S	=	2.09	(J/K)	V	=	0.27	(cc)	Cp	=	1.07	(J/K)
	diopside	clinoenstatit	hedenbergite	alumino-buffo	buffonite	essenite	jadeite
	-40.29	73.64	49.93	10.46	-7.71	12.42	1.56
feldspar	mass	=	1.92	(gm)	density	=	2.66	(gm/cc)	(analysis	in	mole	%)
	K0.00Na0.39Ca0.60Al1.60Si2.40O8
	G	=	-32684.3	(J)	H	=	-26181.8	(J)	S	=	4.63	(J/K)	V	=	0.72	(cc)	Cp	=	2.35	(J/K)
	albite	anorthite	sanidine
	39.23	60.33	0.44
Total	solids	mass	=	2.97	(gm)	density	=	2.87	(gm/cc)
	G	=	-48609.7	(J)	H	=	-38667.4	(J)	S	=	7.09	(J/K)	V	=	1.04	(cc)	Cp	=	3.6	(J/K)
Summary	of	all	fractionated	phases:	(total	mass	=	48.8	grams)
orthopyroxene	mass	=	0.6	(gm)	density	=	3.24	(gm/cc)	(analysis	in	mole	%)
	opx	Na0.00Ca0.07Fe''0.28Mg1.56Fe'''0.02Ti0.00Al0.14Si1.92O6
	G	=	-9649.98	(J)	H	=	-7649.85	(J)	S	=	1.43	(J/K)	V	=	0.19	(cc)	Cp	=	0.76	(J/K)
	diopside	clinoenstatit	hedenbergite	alumino-buffo	buffonite	essenite	jadeite
	-28.95	92.28	28.05	6.25	-5.65	7.75	0.27
clinopyroxene	mass	=	13.8	(gm)	density	=	3.26	(gm/cc)	(analysis	in	mole	%)
	cpx	Na0.02Ca0.66Fe''0.21Mg0.94Fe'''0.04Ti0.01Al0.27Si1.84O6
	G	=	-219110	(J)	H	=	-174320	(J)	S	=	31.92	(J/K)	V	=	4.23	(cc)	Cp	=	16.42	(J/K)
	diopside	clinoenstatit	hedenbergite	alumino-buffo	buffonite	essenite	jadeite
	28.58	31.96	21.44	11.31	-8.89	13.26	2.35
clinopyroxene	mass	=	11.59	(gm)	density	=	3.3	(gm/cc)	(analysis	in	mole	%)
	cpx	Na0.01Ca0.28Fe''0.40Mg1.16Fe'''0.04Ti0.01Al0.23Si1.86O6
	G	=	-179065	(J)	H	=	-140876	(J)	S	=	27.22	(J/K)	V	=	3.51	(cc)	Cp	=	14	(J/K)
	diopside	clinoenstatit	hedenbergite	alumino-buffo	buffonite	essenite	jadeite
	-25.76	70.58	39.88	9.96	-8.12	12.05	1.4
feldspar	mass	=	22.82	(gm)	density	=	2.67	(gm/cc)	(analysis	in	mole	%)
	K0.00Na0.33Ca0.67Al1.67Si2.33O8
	G	=	-388403	(J)	H	=	-311487	(J)	S	=	54.82	(J/K)	V	=	8.54	(cc)	Cp	=	27.94	(J/K)
	albite	anorthite	sanidine
	32.84	66.86	0.3
Viscosity	of	the	System:	6.44	(log	10	poise)
System	mass	=	99.28	(gm)	density	=	2.78	(gm/cc)
	G	=	-1.6058e+06	(J)	H	=	-1.25153e+06	(J)	S	=	252.48	(J/K)	V	=	35.69	(cc)	Cp	=	130.31	(J/K)
Oxygen	delta	moles	=	-0.000131071	delta	grams	=	-0.0041941
	G	=	42.15	(J)	H	=	-4.86	(J)	S	=	-0.03	(J/K)	V	=	-15.29	(cc)	Cp	=	0	(J/K)
**********----------**********
Title:	Dummy	Title
T	=	1120	(C)	P	=	6	(kbars)	log(10)	f	O2	=	-8.78	delta	HM	=	-5.14	NNO	=	-0.25	QFM	=	0	COH	=	1.85	IW	=	4.01
Constraint	Flags:	fO2	path	=	QFM	Fractionate	Solids
Liquid	mass	=	44.88	(gm)	density	=	2.61	(gm/cc)	viscosity	=	3.05	(log	10	poise)	(analysis	in	wt	%)
	G	=	-716580	(J)	H	=	-545700	(J)	S	=	122.66	(J/K)	V	=	17.2	(cc)	Cp	=	63.7	(J/K)
	SiO2	TiO2	Al2O3	Fe2O3	Cr2O3	FeO	MnO	MgO	NiO	CoO	CaO	Na2O	K2O	P2O5	H2O	CO2	SO3	Cl2O-1	F2O-1
	53.4	1.97	18.3	1.5	0	7.83	0.4	2.45	0	0	6.38	4.86	0.7	0.53	1.67	0	0	0	0
clinopyroxene	mass	=	0.16	(gm)	density	=	3.33	(gm/cc)	(analysis	in	mole	%)
	cpx	Na0.04Ca0.73Fe''0.27Mg0.72Fe'''0.08Ti0.06Al0.35Si1.75O6
	G	=	-2541.38	(J)	H	=	-2018.52	(J)	S	=	0.38	(J/K)	V	=	0.05	(cc)	Cp	=	0.19	(J/K)
	diopside	clinoenstatit	hedenbergite	alumino-buffo	buffonite	essenite	jadeite
	20.97	22.9	27.3	17.3	-5.92	13.47	3.98
clinopyroxene	mass	=	0.76	(gm)	density	=	3.35	(gm/cc)	(analysis	in	mole	%)
	cpx	Na0.02Ca0.24Fe''0.53Mg1.06Fe'''0.05Ti0.01Al0.25Si1.85O6
	G	=	-11455.8	(J)	H	=	-8974.06	(J)	S	=	1.78	(J/K)	V	=	0.23	(cc)	Cp	=	0.91	(J/K)
	diopside	clinoenstatit	hedenbergite	alumino-buffo	buffonite	essenite	jadeite
	-44.1	74.56	52.51	10.56	-7.62	12.51	1.58
feldspar	mass	=	1.72	(gm)	density	=	2.66	(gm/cc)	(analysis	in	mole	%)
	K0.00Na0.41Ca0.59Al1.59Si2.41O8
	G	=	-29195.3	(J)	H	=	-23435.1	(J)	S	=	4.13	(J/K)	V	=	0.65	(cc)	Cp	=	2.1	(J/K)
	albite	anorthite	sanidine
	40.69	58.84	0.47
Total	solids	mass	=	2.65	(gm)	density	=	2.87	(gm/cc)
	G	=	-43192.5	(J)	H	=	-34427.7	(J)	S	=	6.29	(J/K)	V	=	0.92	(cc)	Cp	=	3.2	(J/K)
Summary	of	all	fractionated	phases:	(total	mass	=	51.76	grams)
orthopyroxene	mass	=	0.6	(gm)	density	=	3.24	(gm/cc)	(analysis	in	mole	%)
	opx	Na0.00Ca0.07Fe''0.28Mg1.56Fe'''0.02Ti0.00Al0.14Si1.92O6
	G	=	-9635.75	(J)	H	=	-7657.4	(J)	S	=	1.42	(J/K)	V	=	0.19	(cc)	Cp	=	0.76	(J/K)
	diopside	clinoenstatit	hedenbergite	alumino-buffo	buffonite	essenite	jadeite
	-28.95	92.28	28.05	6.25	-5.65	7.75	0.27
clinopyroxene	mass	=	13.95	(gm)	density	=	3.26	(gm/cc)	(analysis	in	mole	%)
	cpx	Na0.02Ca0.66Fe''0.21Mg0.94Fe'''0.04Ti0.01Al0.27Si1.84O6
	G	=	-221215	(J)	H	=	-176409	(J)	S	=	32.16	(J/K)	V	=	4.27	(cc)	Cp	=	16.59	(J/K)
	diopside	clinoenstatit	hedenbergite	alumino-buffo	buffonite	essenite	jadeite
	28.5	31.89	21.5	11.35	-8.87	13.27	2.36
clinopyroxene	mass	=	12.48	(gm)	density	=	3.3	(gm/cc)	(analysis	in	mole	%)
	cpx	Na0.01Ca0.28Fe''0.41Mg1.16Fe'''0.04Ti0.01Al0.23Si1.86O6
	G	=	-192204	(J)	H	=	-151535	(J)	S	=	29.19	(J/K)	V	=	3.78	(cc)	Cp	=	15.05	(J/K)
	diopside	clinoenstatit	hedenbergite	alumino-buffo	buffonite	essenite	jadeite
	-26.78	70.8	40.59	10	-8.09	12.08	1.41
feldspar	mass	=	24.73	(gm)	density	=	2.67	(gm/cc)	(analysis	in	mole	%)
	K0.00Na0.33Ca0.66Al1.66Si2.34O8
	G	=	-420448	(J)	H	=	-337934	(J)	S	=	59.23	(J/K)	V	=	9.26	(cc)	Cp	=	30.26	(J/K)
	albite	anorthite	sanidine
	33.34	66.35	0.31
Viscosity	of	the	System	cannot	be	computed.
System	mass	=	99.28	(gm)	density	=	2.79	(gm/cc)
	G	=	-1.60328e+06	(J)	H	=	-1.25366e+06	(J)	S	=	250.95	(J/K)	V	=	35.62	(cc)	Cp	=	129.56	(J/K)
Oxygen	delta	moles	=	-0.000146734	delta	grams	=	-0.0046953
	G	=	46.82	(J)	H	=	-5.38	(J)	S	=	-0.04	(J/K)	V	=	-17	(cc)	Cp	=	-0.01	(J/K)
**********----------**********
Title:	Dummy	Title
T	=	1110	(C)	P	=	6	(kbars)	log(10)	f	O2	=	-8.9	delta	HM	=	-5.14	NNO	=	-0.24	QFM	=	0	COH	=	1.83	IW	=	4.03
Constraint	Flags:	fO2	path	=	QFM	Fractionate	Solids
Liquid	mass	=	42.51	(gm)	density	=	2.61	(gm/cc)	viscosity	=	3.08	(log	10	poise)	(analysis	in	wt	%)
	G	=	-676857	(J)	H	=	-516333	(J)	S	=	116.06	(J/K)	V	=	16.31	(cc)	Cp	=	60.22	(J/K)
	SiO2	TiO2	Al2O3	Fe2O3	Cr2O3	FeO	MnO	MgO	NiO	CoO	CaO	Na2O	K2O	P2O5	H2O	CO2	SO3	Cl2O-1	F2O-1
	53.49	2.06	18.13	1.53	0	7.97	0.42	2.24	0	0	6.14	4.95	0.74	0.56	1.76	0	0	0	0
clinopyroxene	mass	=	0.18	(gm)	density	=	3.35	(gm/cc)	(analysis	in	mole	%)
	cpx	Na0.04Ca0.76Fe''0.27Mg0.68Fe'''0.08Ti0.08Al0.37Si1.72O6
	G	=	-2837.77	(J)	H	=	-2259.18	(J)	S	=	0.42	(J/K)	V	=	0.06	(cc)	Cp	=	0.21	(J/K)
	diopside	clinoenstatit	hedenbergite	alumino-buffo	buffonite	essenite	jadeite
	20.19	20.12	26.99	20.15	-4.64	12.94	4.25
clinopyroxene	mass	=	0.65	(gm)	density	=	3.37	(gm/cc)	(analysis	in	mole	%)
	cpx	Na0.02Ca0.23Fe''0.55Mg1.05Fe'''0.05Ti0.02Al0.25Si1.84O6
	G	=	-9701.1	(J)	H	=	-7607.78	(J)	S	=	1.51	(J/K)	V	=	0.19	(cc)	Cp	=	0.77	(J/K)
	diopside	clinoenstatit	hedenbergite	alumino-buffo	buffonite	essenite	jadeite
	-48.23	75.61	55.28	10.66	-7.53	12.61	1.59
feldspar	mass	=	1.54	(gm)	density	=	2.65	(gm/cc)	(analysis	in	mole	%)
	K0.01Na0.42Ca0.57Al1.57Si2.43O8
	G	=	-26070.7	(J)	H	=	-20970	(J)	S	=	3.69	(J/K)	V	=	0.58	(cc)	Cp	=	1.88	(J/K)
	albite	anorthite	sanidine
	42.18	57.31	0.51
Total	solids	mass	=	2.37	(gm)	density	=	2.87	(gm/cc)
	G	=	-38609.6	(J)	H	=	-30837	(J)	S	=	5.62	(J/K)	V	=	0.83	(cc)	Cp	=	2.87	(J/K)
Summary	of	all	fractionated	phases:	(total	mass	=	54.4	grams)
orthopyroxene	mass	=	0.6	(gm)	density	=	3.25	(gm/cc)	(analysis	in	mole	%)
	opx	Na0.00Ca0.07Fe''0.28Mg1.56Fe'''0.02Ti0.00Al0.14Si1.92O6
	G	=	-9621.58	(J)	H	=	-7664.96	(J)	S	=	1.41	(J/K)	V	=	0.19	(cc)	Cp	=	0.75	(J/K)
	diopside	clinoenstatit	hedenbergite	alumino-buffo	buffonite	essenite	jadeite
	-28.95	92.28	28.05	6.25	-5.65	7.75	0.27
clinopyroxene	mass	=	14.11	(gm)	density	=	3.27	(gm/cc)	(analysis	in	mole	%)
	cpx	Na0.02Ca0.66Fe''0.22Mg0.93Fe'''0.04Ti0.01Al0.27Si1.84O6
	G	=	-223397	(J)	H	=	-178568	(J)	S	=	32.41	(J/K)	V	=	4.32	(cc)	Cp	=	16.77	(J/K)
	diopside	clinoenstatit	hedenbergite	alumino-buffo	buffonite	essenite	jadeite
	28.41	31.79	21.56	11.42	-8.84	13.27	2.38
clinopyroxene	mass	=	13.24	(gm)	density	=	3.31	(gm/cc)	(analysis	in	mole	%)
	cpx	Na0.01Ca0.28Fe''0.41Mg1.15Fe'''0.04Ti0.01Al0.24Si1.86O6
	G	=	-203318	(J)	H	=	-160642	(J)	S	=	30.85	(J/K)	V	=	4	(cc)	Cp	=	15.94	(J/K)
	diopside	clinoenstatit	hedenbergite	alumino-buffo	buffonite	essenite	jadeite
	-27.77	71.01	41.27	10.03	-8.06	12.1	1.42
feldspar	mass	=	26.45	(gm)	density	=	2.67	(gm/cc)	(analysis	in	mole	%)
	K0.00Na0.34Ca0.66Al1.66Si2.34O8
	G	=	-448965	(J)	H	=	-361655	(J)	S	=	63.12	(J/K)	V	=	9.9	(cc)	Cp	=	32.33	(J/K)
	albite	anorthite	sanidine
	33.82	65.86	0.32
Viscosity	of	the	System	cannot	be	computed.
System	mass	=	99.28	(gm)	density	=	2.79	(gm/cc)
	G	=	-1.60077e+06	(J)	H	=	-1.2557e+06	(J)	S	=	249.48	(J/K)	V	=	35.55	(cc)	Cp	=	128.88	(J/K)
Oxygen	delta	moles	=	-0.000158347	delta	grams	=	-0.00506692
	G	=	50.12	(J)	H	=	-5.75	(J)	S	=	-0.04	(J/K)	V	=	-18.21	(cc)	Cp	=	-0.01	(J/K)
**********----------**********
Title:	Dummy	Title
T	=	1100	(C)	P	=	6	(kbars)	log(10)	f	O2	=	-9.03	delta	HM	=	-5.14	NNO	=	-0.23	QFM	=	0	COH	=	1.82	IW	=	4.04
Constraint	Flags:	fO2	path	=	QFM	Fractionate	Solids
Liquid	mass	=	39.99	(gm)	density	=	2.6	(gm/cc)	viscosity	=	3.12	(log	10	poise)	(analysis	in	wt	%)
	G	=	-635367	(J)	H	=	-485562	(J)	S	=	109.1	(J/K)	V	=	15.38	(cc)	Cp	=	56.52	(J/K)
	SiO2	TiO2	Al2O3	Fe2O3	Cr2O3	FeO	MnO	MgO	NiO	CoO	CaO	Na2O	K2O	P2O5	H2O	CO2	SO3	Cl2O-1	F2O-1
	53.77	2.01	17.93	1.56	0	8.05	0.45	2.03	0	0	5.89	5.06	0.78	0.6	1.88	0	0	0	0
clinopyroxene	mass	=	0.18	(gm)	density	=	3.47	(gm/cc)	(analysis	in	mole	%)
	cpx	Na0.04Ca0.88Fe''0.21Mg0.47Fe'''0.10Ti0.30Al0.66Si1.34O6
	G	=	-2812.2	(J)	H	=	-2253.75	(J)	S	=	0.41	(J/K)	V	=	0.05	(cc)	Cp	=	0.21	(J/K)
	diopside	clinoenstatit	hedenbergite	alumino-buffo	buffonite	essenite	jadeite
	1.11	8	20.81	56.47	4.21	5.58	3.83
clinopyroxene	mass	=	0.65	(gm)	density	=	3.38	(gm/cc)	(analysis	in	mole	%)
	cpx	Na0.02Ca0.22Fe''0.58Mg1.02Fe'''0.05Ti0.02Al0.25Si1.84O6
	G	=	-9636.19	(J)	H	=	-7564.3	(J)	S	=	1.51	(J/K)	V	=	0.19	(cc)	Cp	=	0.77	(J/K)
	diopside	clinoenstatit	hedenbergite	alumino-buffo	buffonite	essenite	jadeite
	-52.44	76.65	58.39	10.55	-7.47	12.72	1.59
feldspar	mass	=	1.58	(gm)	density	=	2.65	(gm/cc)	(analysis	in	mole	%)
	K0.01Na0.44Ca0.56Al1.56Si2.44O8
	G	=	-26717.8	(J)	H	=	-21534.7	(J)	S	=	3.77	(J/K)	V	=	0.59	(cc)	Cp	=	1.93	(J/K)
	albite	anorthite	sanidine
	43.68	55.76	0.56
rhm-oxide	mass	=	0.12	(gm)	density	=	4.47	(gm/cc)	(analysis	in	mole	%)
	Mn0.03Fe''0.56Mg0.20Fe'''0.20Al0.24Ti0.78O3
	G	=	-1288.28	(J)	H	=	-951.31	(J)	S	=	0.25	(J/K)	V	=	0.03	(cc)	Cp	=	0.12	(J/K)
	geikielite	hematite	ilmenite	pyrophanite	corundum
	19.58	9.9	55.57	2.83	12.11
Total	solids	mass	=	2.53	(gm)	density	=	2.92	(gm/cc)
	G	=	-40454.5	(J)	H	=	-32304	(J)	S	=	5.94	(J/K)	V	=	0.87	(cc)	Cp	=	3.02	(J/K)
Summary	of	all	fractionated	phases:	(total	mass	=	56.77	grams)
orthopyroxene	mass	=	0.6	(gm)	density	=	3.25	(gm/cc)	(analysis	in	mole	%)
	opx	Na0.00Ca0.07Fe''0.28Mg1.56Fe'''0.02Ti0.00Al0.14Si1.92O6
	G	=	-9607.46	(J)	H	=	-7672.5	(J)	S	=	1.41	(J/K)	V	=	0.18	(cc)	Cp	=	0.75	(J/K)
	diopside	clinoenstatit	hedenbergite	alumino-buffo	buffonite	essenite	jadeite
	-28.95	92.28	28.05	6.25	-5.65	7.75	0.27
clinopyroxene	mass	=	14.3	(gm)	density	=	3.27	(gm/cc)	(analysis	in	mole	%)
	cpx	Na0.02Ca0.66Fe''0.22Mg0.93Fe'''0.04Ti0.01Al0.27Si1.84O6
	G	=	-225873	(J)	H	=	-180968	(J)	S	=	32.7	(J/K)	V	=	4.37	(cc)	Cp	=	16.96	(J/K)
	diopside	clinoenstatit	hedenbergite	alumino-buffo	buffonite	essenite	jadeite
	28.31	31.64	21.63	11.53	-8.78	13.27	2.4
clinopyroxene	mass	=	13.89	(gm)	density	=	3.31	(gm/cc)	(analysis	in	mole	%)
	cpx	Na0.01Ca0.27Fe''0.42Mg1.15Fe'''0.04Ti0.01Al0.24Si1.86O6
	G	=	-212663	(J)	H	=	-168391	(J)	S	=	32.24	(J/K)	V	=	4.19	(cc)	Cp	=	16.7	(J/K)
	diopside	clinoenstatit	hedenbergite	alumino-buffo	buffonite	essenite	jadeite
	-28.71	71.22	41.91	10.06	-8.04	12.12	1.43
feldspar	mass	=	27.98	(gm)	density	=	2.67	(gm/cc)	(analysis	in	mole	%)
	K0.00Na0.34Ca0.65Al1.65Si2.35O8
	G	=	-474324	(J)	H	=	-382930	(J)	S	=	66.56	(J/K)	V	=	10.48	(cc)	Cp	=	34.17	(J/K)
	albite	anorthite	sanidine
	34.28	65.39	0.33
Viscosity	of	the	System	cannot	be	computed.
System	mass	=	99.28	(gm)	density	=	2.8	(gm/cc)
	G	=	-1.59829e+06	(J)	H	=	-1.25783e+06	(J)	S	=	247.94	(J/K)	V	=	35.48	(cc)	Cp	=	128.13	(J/K)
Oxygen	delta	moles	=	-0.000146709	delta	grams	=	-0.00469451
	G	=	46.06	(J)	H	=	-5.28	(J)	S	=	-0.04	(J/K)	V	=	-16.75	(cc)	Cp	=	-0.01	(J/K)
**********----------**********
Title:	Dummy	Title
T	=	1090	(C)	P	=	6	(kbars)	log(10)	f	O2	=	-9.16	delta	HM	=	-5.14	NNO	=	-0.23	QFM	=	0	COH	=	1.81	IW	=	4.06
Constraint	Flags:	fO2	path	=	QFM	Fractionate	Solids
Liquid	mass	=	37.22	(gm)	density	=	2.59	(gm/cc)	viscosity	=	3.17	(log	10	poise)	(analysis	in	wt	%)
	G	=	-590664	(J)	H	=	-452239	(J)	S	=	101.55	(J/K)	V	=	14.38	(cc)	Cp	=	52.51	(J/K)
	SiO2	TiO2	Al2O3	Fe2O3	Cr2O3	FeO	MnO	MgO	NiO	CoO	CaO	Na2O	K2O	P2O5	H2O	CO2	SO3	Cl2O-1	F2O-1
	54.23	1.81	17.68	1.58	0	8.05	0.47	1.82	0	0	5.68	5.18	0.83	0.64	2.02	0	0	0	0
clinopyroxene	mass	=	0.67	(gm)	density	=	3.39	(gm/cc)	(analysis	in	mole	%)
	cpx	Na0.02Ca0.22Fe''0.61Mg1.00Fe'''0.05Ti0.01Al0.25Si1.84O6
	G	=	-9754.72	(J)	H	=	-7666.06	(J)	S	=	1.53	(J/K)	V	=	0.2	(cc)	Cp	=	0.78	(J/K)
	diopside	clinoenstatit	hedenbergite	alumino-buffo	buffonite	essenite	jadeite
	-55.47	76.88	61.33	10.22	-7.42	12.83	1.61
feldspar	mass	=	1.82	(gm)	density	=	2.65	(gm/cc)	(analysis	in	mole	%)
	K0.01Na0.45Ca0.54Al1.54Si2.46O8
	G	=	-30837.5	(J)	H	=	-24907.1	(J)	S	=	4.35	(J/K)	V	=	0.69	(cc)	Cp	=	2.23	(J/K)
	albite	anorthite	sanidine
	44.91	54.47	0.62
rhm-oxide	mass	=	0.29	(gm)	density	=	4.49	(gm/cc)	(analysis	in	mole	%)
	Mn0.03Fe''0.57Mg0.18Fe'''0.21Al0.23Ti0.78O3
	G	=	-3173.8	(J)	H	=	-2345.2	(J)	S	=	0.61	(J/K)	V	=	0.06	(cc)	Cp	=	0.29	(J/K)
	geikielite	hematite	ilmenite	pyrophanite	corundum
	18.42	10.35	56.6	2.94	11.69
Total	solids	mass	=	2.78	(gm)	density	=	2.93	(gm/cc)
	G	=	-43766	(J)	H	=	-34918.4	(J)	S	=	6.49	(J/K)	V	=	0.95	(cc)	Cp	=	3.3	(J/K)
Summary	of	all	fractionated	phases:	(total	mass	=	59.29	grams)
orthopyroxene	mass	=	0.6	(gm)	density	=	3.25	(gm/cc)	(analysis	in	mole	%)
	opx	Na0.00Ca0.07Fe''0.28Mg1.56Fe'''0.02Ti0.00Al0.14Si1.92O6
	G	=	-9593.4	(J)	H	=	-7680.04	(J)	S	=	1.4	(J/K)	V	=	0.18	(cc)	Cp	=	0.75	(J/K)
	diopside	clinoenstatit	hedenbergite	alumino-buffo	buffonite	essenite	jadeite
	-28.95	92.28	28.05	6.25	-5.65	7.75	0.27
clinopyroxene	mass	=	14.48	(gm)	density	=	3.27	(gm/cc)	(analysis	in	mole	%)
	cpx	Na0.02Ca0.66Fe''0.22Mg0.92Fe'''0.05Ti0.02Al0.28Si1.83O6
	G	=	-228322	(J)	H	=	-183359	(J)	S	=	32.99	(J/K)	V	=	4.42	(cc)	Cp	=	17.15	(J/K)
	diopside	clinoenstatit	hedenbergite	alumino-buffo	buffonite	essenite	jadeite
	27.99	31.36	21.62	12.07	-8.63	13.17	2.42
clinopyroxene	mass	=	14.54	(gm)	density	=	3.32	(gm/cc)	(analysis	in	mole	%)
	cpx	Na0.01Ca0.27Fe''0.43Mg1.14Fe'''0.04Ti0.01Al0.24Si1.86O6
	G	=	-221931	(J)	H	=	-176103	(J)	S	=	33.62	(J/K)	V	=	4.39	(cc)	Cp	=	17.45	(J/K)
	diopside	clinoenstatit	hedenbergite	alumino-buffo	buffonite	essenite	jadeite
	-29.75	71.46	42.64	10.08	-8.01	12.15	1.43
feldspar	mass	=	29.55	(gm)	density	=	2.67	(gm/cc)	(analysis	in	mole	%)
	K0.00Na0.35Ca0.65Al1.65Si2.35O8
	G	=	-500295	(J)	H	=	-404788	(J)	S	=	70.06	(J/K)	V	=	11.07	(cc)	Cp	=	36.06	(J/K)
	albite	anorthite	sanidine
	34.78	64.88	0.34
rhm-oxide	mass	=	0.11	(gm)	density	=	4.47	(gm/cc)	(analysis	in	mole	%)
	Mn0.03Fe''0.56Mg0.20Fe'''0.20Al0.24Ti0.78O3
	G	=	-1270.27	(J)	H	=	-940.96	(J)	S	=	0.24	(J/K)	V	=	0.03	(cc)	Cp	=	0.12	(J/K)
	geikielite	hematite	ilmenite	pyrophanite	corundum
	19.58	9.9	55.57	2.83	12.11
Viscosity	of	the	System	cannot	be	computed.
System	mass	=	99.28	(gm)	density	=	2.8	(gm/cc)
	G	=	-1.59584e+06	(J)	H	=	-1.26003e+06	(J)	S	=	246.35	(J/K)	V	=	35.41	(cc)	Cp	=	127.34	(J/K)
Oxygen	delta	moles	=	-0.000112786	delta	grams	=	-0.00360901
	G	=	35.12	(J)	H	=	-4.02	(J)	S	=	-0.03	(J/K)	V	=	-12.78	(cc)	Cp	=	0	(J/K)
**********----------**********
Title:	Dummy	Title
T	=	1080	(C)	P	=	6	(kbars)	log(10)	f	O2	=	-9.29	delta	HM	=	-5.14	NNO	=	-0.22	QFM	=	0	COH	=	1.79	IW	=	4.07
Constraint	Flags:	fO2	path	=	QFM	Fractionate	Solids
Liquid	mass	=	34.63	(gm)	density	=	2.57	(gm/cc)	viscosity	=	3.25	(log	10	poise)	(analysis	in	wt	%)
	G	=	-550344	(J)	H	=	-422395	(J)	S	=	94.56	(J/K)	V	=	13.46	(cc)	Cp	=	48.8	(J/K)
	SiO2	TiO2	Al2O3	Fe2O3	Cr2O3	FeO	MnO	MgO	NiO	CoO	CaO	Na2O	K2O	P2O5	H2O	CO2	SO3	Cl2O-1	F2O-1
	54.92	1.64	17.45	1.55	0	7.74	0.5	1.65	0	0	5.49	5.31	0.89	0.69	2.17	0	0	0	0
clinopyroxene	mass	=	0.51	(gm)	density	=	3.4	(gm/cc)	(analysis	in	mole	%)
	cpx	Na0.02Ca0.21Fe''0.63Mg0.98Fe'''0.05Ti0.01Al0.24Si1.85O6
	G	=	-7405.56	(J)	H	=	-5829.48	(J)	S	=	1.16	(J/K)	V	=	0.15	(cc)	Cp	=	0.6	(J/K)
	diopside	clinoenstatit	hedenbergite	alumino-buffo	buffonite	essenite	jadeite
	-57.43	77.14	63.39	9.86	-7.27	12.68	1.63
feldspar	mass	=	1.67	(gm)	density	=	2.65	(gm/cc)	(analysis	in	mole	%)
	K0.01Na0.46Ca0.53Al1.53Si2.47O8
	G	=	-28226.3	(J)	H	=	-22845.1	(J)	S	=	3.98	(J/K)	V	=	0.63	(cc)	Cp	=	2.04	(J/K)
	albite	anorthite	sanidine
	46.35	52.97	0.68
spinel	mass	=	0.3	(gm)	density	=	4.64	(gm/cc)	(analysis	in	mole	%)
	Fe''1.24Mg0.22Fe'''0.79Al0.28Cr0.00Ti0.47O4
	G	=	-2591.66	(J)	H	=	-1743.98	(J)	S	=	0.63	(J/K)	V	=	0.06	(cc)	Cp	=	0.28	(J/K)
	chromite	hercynite	magnetite	spinel	ulvospinel
	0	-8.46	39.59	22.27	46.6
rhm-oxide	mass	=	0.11	(gm)	density	=	4.5	(gm/cc)	(analysis	in	mole	%)
	Mn0.03Fe''0.57Mg0.18Fe'''0.21Al0.22Ti0.78O3
	G	=	-1221.85	(J)	H	=	-904.27	(J)	S	=	0.23	(J/K)	V	=	0.02	(cc)	Cp	=	0.11	(J/K)
	geikielite	hematite	ilmenite	pyrophanite	corundum
	17.75	10.56	57.31	3.14	11.24
apatite	mass	=	0	(gm)	density	=	3.06	(gm/cc)
	Ca5(PO4)3OH
	G	=	-62.42	(J)	H	=	-49.61	(J)	S	=	0.01	(J/K)	V	=	0	(cc)	Cp	=	0	(J/K)
Total	solids	mass	=	2.59	(gm)	density	=	2.98	(gm/cc)
	G	=	-39507.8	(J)	H	=	-31372.5	(J)	S	=	6.01	(J/K)	V	=	0.87	(cc)	Cp	=	3.03	(J/K)
Summary	of	all	fractionated	phases:	(total	mass	=	62.06	grams)
orthopyroxene	mass	=	0.6	(gm)	density	=	3.25	(gm/cc)	(analysis	in	mole	%)
	opx	Na0.00Ca0.07Fe''0.28Mg1.56Fe'''0.02Ti0.00Al0.14Si1.92O6
	G	=	-9579.39	(J)	H	=	-7687.57	(J)	S	=	1.4	(J/K)	V	=	0.18	(cc)	Cp	=	0.75	(J/K)
	diopside	clinoenstatit	hedenbergite	alumino-buffo	buffonite	essenite	jadeite
	-28.95	92.28	28.05	6.25	-5.65	7.75	0.27
clinopyroxene	mass	=	15.14	(gm)	density	=	3.28	(gm/cc)	(analysis	in	mole	%)
	cpx	Na0.02Ca0.64Fe''0.23Mg0.93Fe'''0.05Ti0.02Al0.28Si1.83O6
	G	=	-237702	(J)	H	=	-191166	(J)	S	=	34.39	(J/K)	V	=	4.62	(cc)	Cp	=	17.92	(J/K)
	diopside	clinoenstatit	hedenbergite	alumino-buffo	buffonite	essenite	jadeite
	24.4	33.31	23.33	11.99	-8.58	13.16	2.39
clinopyroxene	mass	=	14.54	(gm)	density	=	3.32	(gm/cc)	(analysis	in	mole	%)
	cpx	Na0.01Ca0.27Fe''0.43Mg1.14Fe'''0.04Ti0.01Al0.24Si1.86O6
	G	=	-221595	(J)	H	=	-176278	(J)	S	=	33.49	(J/K)	V	=	4.38	(cc)	Cp	=	17.43	(J/K)
	diopside	clinoenstatit	hedenbergite	alumino-buffo	buffonite	essenite	jadeite
	-29.75	71.46	42.64	10.08	-8.01	12.15	1.43
feldspar	mass	=	31.37	(gm)	density	=	2.67	(gm/cc)	(analysis	in	mole	%)
	K0.00Na0.35Ca0.64Al1.64Si2.36O8
	G	=	-530345	(J)	H	=	-430040	(J)	S	=	74.13	(J/K)	V	=	11.75	(cc)	Cp	=	38.24	(J/K)
	albite	anorthite	sanidine
	35.37	64.27	0.36
rhm-oxide	mass	=	0.4	(gm)	density	=	4.49	(gm/cc)	(analysis	in	mole	%)
	Mn0.03Fe''0.56Mg0.19Fe'''0.20Al0.24Ti0.78O3
	G	=	-4420.13	(J)	H	=	-3278.76	(J)	S	=	0.84	(J/K)	V	=	0.09	(cc)	Cp	=	0.4	(J/K)
	geikielite	hematite	ilmenite	pyrophanite	corundum
	18.75	10.22	56.31	2.91	11.81
Viscosity	of	the	System	cannot	be	computed.
System	mass	=	99.29	(gm)	density	=	2.81	(gm/cc)
	G	=	-1.59349e+06	(J)	H	=	-1.26222e+06	(J)	S	=	244.82	(J/K)	V	=	35.36	(cc)	Cp	=	126.59	(J/K)
Oxygen	delta	moles	=	7.5891e-05	delta	grams	=	0.00242842
	G	=	-23.44	(J)	H	=	2.67	(J)	S	=	0.02	(J/K)	V	=	8.54	(cc)	Cp	=	0	(J/K)
**********----------**********
Title:	Dummy	Title
T	=	1070	(C)	P	=	6	(kbars)	log(10)	f	O2	=	-9.42	delta	HM	=	-5.14	NNO	=	-0.22	QFM	=	0	COH	=	1.78	IW	=	4.09
Constraint	Flags:	fO2	path	=	QFM	Fractionate	Solids
Liquid	mass	=	32.23	(gm)	density	=	2.56	(gm/cc)	viscosity	=	3.34	(log	10	poise)	(analysis	in	wt	%)
	G	=	-513260	(J)	H	=	-394948	(J)	S	=	88.09	(J/K)	V	=	12.61	(cc)	Cp	=	45.34	(J/K)
	SiO2	TiO2	Al2O3	Fe2O3	Cr2O3	FeO	MnO	MgO	NiO	CoO	CaO	Na2O	K2O	P2O5	H2O	CO2	SO3	Cl2O-1	F2O-1
	55.76	1.5	17.26	1.5	0	7.35	0.53	1.5	0	0	5.23	5.44	0.95	0.66	2.32	0	0	0	0
clinopyroxene	mass	=	0.43	(gm)	density	=	3.41	(gm/cc)	(analysis	in	mole	%)
	cpx	Na0.02Ca0.21Fe''0.65Mg0.97Fe'''0.05Ti0.01Al0.24Si1.85O6
	G	=	-6149.49	(J)	H	=	-4849.38	(J)	S	=	0.97	(J/K)	V	=	0.13	(cc)	Cp	=	0.5	(J/K)
	diopside	clinoenstatit	hedenbergite	alumino-buffo	buffonite	essenite	jadeite
	-59.26	77.58	65.24	9.48	-7.09	12.43	1.63
feldspar	mass	=	1.52	(gm)	density	=	2.65	(gm/cc)	(analysis	in	mole	%)
	K0.01Na0.48Ca0.51Al1.51Si2.49O8
	G	=	-25648.4	(J)	H	=	-20801.1	(J)	S	=	3.61	(J/K)	V	=	0.57	(cc)	Cp	=	1.85	(J/K)
	albite	anorthite	sanidine
	47.9	51.36	0.74
spinel	mass	=	0.35	(gm)	density	=	4.66	(gm/cc)	(analysis	in	mole	%)
	Fe''1.25Mg0.21Fe'''0.81Al0.26Cr0.00Ti0.46O4
	G	=	-3015.39	(J)	H	=	-2029.94	(J)	S	=	0.73	(J/K)	V	=	0.08	(cc)	Cp	=	0.33	(J/K)
	chromite	hercynite	magnetite	spinel	ulvospinel
	0	-7.73	40.6	20.92	46.21
rhm-oxide	mass	=	0.06	(gm)	density	=	4.51	(gm/cc)	(analysis	in	mole	%)
	Mn0.03Fe''0.58Mg0.17Fe'''0.21Al0.22Ti0.79O3
	G	=	-607.81	(J)	H	=	-450.69	(J)	S	=	0.12	(J/K)	V	=	0.01	(cc)	Cp	=	0.06	(J/K)
	geikielite	hematite	ilmenite	pyrophanite	corundum
	17.25	10.66	57.9	3.4	10.8
apatite	mass	=	0.07	(gm)	density	=	3.06	(gm/cc)
	Ca5(PO4)3OH
	G	=	-1025.36	(J)	H	=	-816.95	(J)	S	=	0.16	(J/K)	V	=	0.02	(cc)	Cp	=	0.08	(J/K)
Total	solids	mass	=	2.42	(gm)	density	=	2.99	(gm/cc)
	G	=	-36446.4	(J)	H	=	-28948	(J)	S	=	5.58	(J/K)	V	=	0.81	(cc)	Cp	=	2.81	(J/K)
Summary	of	all	fractionated	phases:	(total	mass	=	64.64	grams)
orthopyroxene	mass	=	0.6	(gm)	density	=	3.25	(gm/cc)	(analysis	in	mole	%)
	opx	Na0.00Ca0.07Fe''0.28Mg1.56Fe'''0.02Ti0.00Al0.14Si1.92O6
	G	=	-9565.43	(J)	H	=	-7695.09	(J)	S	=	1.39	(J/K)	V	=	0.18	(cc)	Cp	=	0.75	(J/K)
	diopside	clinoenstatit	hedenbergite	alumino-buffo	buffonite	essenite	jadeite
	-28.95	92.28	28.05	6.25	-5.65	7.75	0.27
clinopyroxene	mass	=	15.65	(gm)	density	=	3.28	(gm/cc)	(analysis	in	mole	%)
	cpx	Na0.02Ca0.63Fe''0.25Mg0.93Fe'''0.05Ti0.02Al0.27Si1.83O6
	G	=	-244721	(J)	H	=	-197146	(J)	S	=	35.42	(J/K)	V	=	4.77	(cc)	Cp	=	18.5	(J/K)
	diopside	clinoenstatit	hedenbergite	alumino-buffo	buffonite	essenite	jadeite
	21.82	34.7	24.59	11.92	-8.53	13.14	2.36
clinopyroxene	mass	=	14.54	(gm)	density	=	3.32	(gm/cc)	(analysis	in	mole	%)
	cpx	Na0.01Ca0.27Fe''0.43Mg1.14Fe'''0.04Ti0.01Al0.24Si1.86O6
	G	=	-221261	(J)	H	=	-176452	(J)	S	=	33.36	(J/K)	V	=	4.38	(cc)	Cp	=	17.41	(J/K)
	diopside	clinoenstatit	hedenbergite	alumino-buffo	buffonite	essenite	jadeite
	-29.75	71.46	42.64	10.08	-8.01	12.15	1.43
feldspar	mass	=	33.04	(gm)	density	=	2.67	(gm/cc)	(analysis	in	mole	%)
	K0.00Na0.36Ca0.64Al1.64Si2.36O8
	G	=	-557747	(J)	H	=	-453250	(J)	S	=	77.8	(J/K)	V	=	12.38	(cc)	Cp	=	40.24	(J/K)
	albite	anorthite	sanidine
	35.93	63.7	0.37
spinel	mass	=	0.3	(gm)	density	=	4.64	(gm/cc)	(analysis	in	mole	%)
	Fe''1.24Mg0.22Fe'''0.79Al0.28Cr0.00Ti0.47O4
	G	=	-2566.94	(J)	H	=	-1734.29	(J)	S	=	0.62	(J/K)	V	=	0.06	(cc)	Cp	=	0.28	(J/K)
	chromite	hercynite	magnetite	spinel	ulvospinel
	0	-8.46	39.59	22.27	46.6
rhm-oxide	mass	=	0.51	(gm)	density	=	4.49	(gm/cc)	(analysis	in	mole	%)
	Mn0.03Fe''0.57Mg0.19Fe'''0.21Al0.23Ti0.78O3
	G	=	-5615.83	(J)	H	=	-4176.75	(J)	S	=	1.07	(J/K)	V	=	0.11	(cc)	Cp	=	0.51	(J/K)
	geikielite	hematite	ilmenite	pyrophanite	corundum
	18.54	10.29	56.52	2.96	11.69
apatite	mass	=	0	(gm)	density	=	3.06	(gm/cc)
	Ca5(PO4)3OH
	G	=	13.63	(J)	H	=	10.86	(J)	S	=	0	(J/K)	V	=	0	(cc)	Cp	=	0	(J/K)
Viscosity	of	the	System	cannot	be	computed.
System	mass	=	99.3	(gm)	density	=	2.81	(gm/cc)
	G	=	-1.59117e+06	(J)	H	=	-1.26434e+06	(J)	S	=	243.33	(J/K)	V	=	35.31	(cc)	Cp	=	125.85	(J/K)
Oxygen	delta	moles	=	0.000285745	delta	grams	=	0.00914349
	G	=	-87.53	(J)	H	=	9.97	(J)	S	=	0.07	(J/K)	V	=	31.91	(cc)	Cp	=	0.01	(J/K)
**********----------**********
Title:	Dummy	Title
T	=	1060	(C)	P	=	6	(kbars)	log(10)	f	O2	=	-9.55	delta	HM	=	-5.14	NNO	=	-0.21	QFM	=	0	COH	=	1.76	IW	=	4.11
Constraint	Flags:	fO2	path	=	QFM	Fractionate	Solids
Liquid	mass	=	30.16	(gm)	density	=	2.54	(gm/cc)	viscosity	=	3.42	(log	10	poise)	(analysis	in	wt	%)
	G	=	-481092	(J)	H	=	-371140	(J)	S	=	82.48	(J/K)	V	=	11.87	(cc)	Cp	=	42.36	(J/K)
	SiO2	TiO2	Al2O3	Fe2O3	Cr2O3	FeO	MnO	MgO	NiO	CoO	CaO	Na2O	K2O	P2O5	H2O	CO2	SO3	Cl2O-1	F2O-1
	56.56	1.37	17.06	1.45	0	6.98	0.57	1.36	0	0	4.97	5.56	1.01	0.63	2.48	0	0	0	0
clinopyroxene	mass	=	0.35	(gm)	density	=	3.41	(gm/cc)	(analysis	in	mole	%)
	cpx	Na0.02Ca0.20Fe''0.67Mg0.96Fe'''0.05Ti0.01Al0.23Si1.86O6
	G	=	-5036.22	(J)	H	=	-3978.53	(J)	S	=	0.79	(J/K)	V	=	0.1	(cc)	Cp	=	0.41	(J/K)
	diopside	clinoenstatit	hedenbergite	alumino-buffo	buffonite	essenite	jadeite
	-61.25	78.13	67.13	9.12	-6.92	12.18	1.62
feldspar	mass	=	1.35	(gm)	density	=	2.64	(gm/cc)	(analysis	in	mole	%)
	K0.01Na0.49Ca0.50Al1.50Si2.50O8
	G	=	-22691.7	(J)	H	=	-18440.8	(J)	S	=	3.19	(J/K)	V	=	0.51	(cc)	Cp	=	1.64	(J/K)
	albite	anorthite	sanidine
	49.44	49.75	0.81
spinel	mass	=	0.3	(gm)	density	=	4.67	(gm/cc)	(analysis	in	mole	%)
	Fe''1.26Mg0.20Fe'''0.83Al0.25Cr0.00Ti0.46O4
	G	=	-2558.3	(J)	H	=	-1723.4	(J)	S	=	0.63	(J/K)	V	=	0.06	(cc)	Cp	=	0.28	(J/K)
	chromite	hercynite	magnetite	spinel	ulvospinel
	0	-7.05	41.61	19.69	45.76
rhm-oxide	mass	=	0.04	(gm)	density	=	4.52	(gm/cc)	(analysis	in	mole	%)
	Mn0.04Fe''0.58Mg0.17Fe'''0.21Al0.21Ti0.79O3
	G	=	-449.63	(J)	H	=	-334.08	(J)	S	=	0.09	(J/K)	V	=	0.01	(cc)	Cp	=	0.04	(J/K)
	geikielite	hematite	ilmenite	pyrophanite	corundum
	16.77	10.75	58.45	3.65	10.39
apatite	mass	=	0.06	(gm)	density	=	3.06	(gm/cc)
	Ca5(PO4)3OH
	G	=	-842.69	(J)	H	=	-673.07	(J)	S	=	0.13	(J/K)	V	=	0.02	(cc)	Cp	=	0.06	(J/K)
Total	solids	mass	=	2.1	(gm)	density	=	2.98	(gm/cc)
	G	=	-31578.5	(J)	H	=	-25149.8	(J)	S	=	4.82	(J/K)	V	=	0.7	(cc)	Cp	=	2.44	(J/K)
Summary	of	all	fractionated	phases:	(total	mass	=	67.05	grams)
orthopyroxene	mass	=	0.6	(gm)	density	=	3.25	(gm/cc)	(analysis	in	mole	%)
	opx	Na0.00Ca0.07Fe''0.28Mg1.56Fe'''0.02Ti0.00Al0.14Si1.92O6
	G	=	-9551.54	(J)	H	=	-7702.6	(J)	S	=	1.39	(J/K)	V	=	0.18	(cc)	Cp	=	0.75	(J/K)
	diopside	clinoenstatit	hedenbergite	alumino-buffo	buffonite	essenite	jadeite
	-28.95	92.28	28.05	6.25	-5.65	7.75	0.27
clinopyroxene	mass	=	16.08	(gm)	density	=	3.29	(gm/cc)	(analysis	in	mole	%)
	cpx	Na0.02Ca0.62Fe''0.26Mg0.93Fe'''0.05Ti0.02Al0.27Si1.84O6
	G	=	-250476	(J)	H	=	-202152	(J)	S	=	36.25	(J/K)	V	=	4.89	(cc)	Cp	=	18.98	(J/K)
	diopside	clinoenstatit	hedenbergite	alumino-buffo	buffonite	essenite	jadeite
	19.74	35.8	25.64	11.86	-8.5	13.13	2.34
clinopyroxene	mass	=	14.54	(gm)	density	=	3.32	(gm/cc)	(analysis	in	mole	%)
	cpx	Na0.01Ca0.27Fe''0.43Mg1.14Fe'''0.04Ti0.01Al0.24Si1.86O6
	G	=	-220928	(J)	H	=	-176626	(J)	S	=	33.23	(J/K)	V	=	4.38	(cc)	Cp	=	17.4	(J/K)
	diopside	clinoenstatit	hedenbergite	alumino-buffo	buffonite	essenite	jadeite
	-29.75	71.46	42.64	10.08	-8.01	12.15	1.43
feldspar	mass	=	34.56	(gm)	density	=	2.67	(gm/cc)	(analysis	in	mole	%)
	K0.00Na0.36Ca0.63Al1.63Si2.37O8
	G	=	-582539	(J)	H	=	-474435	(J)	S	=	81.09	(J/K)	V	=	12.95	(cc)	Cp	=	42.05	(J/K)
	albite	anorthite	sanidine
	36.46	63.15	0.39
spinel	mass	=	0.64	(gm)	density	=	4.65	(gm/cc)	(analysis	in	mole	%)
	Fe''1.25Mg0.22Fe'''0.80Al0.27Cr0.00Ti0.46O4
	G	=	-5550.51	(J)	H	=	-3757.87	(J)	S	=	1.34	(J/K)	V	=	0.14	(cc)	Cp	=	0.6	(J/K)
	chromite	hercynite	magnetite	spinel	ulvospinel
	0	-8.07	40.14	21.54	46.39
rhm-oxide	mass	=	0.57	(gm)	density	=	4.49	(gm/cc)	(analysis	in	mole	%)
	Mn0.03Fe''0.57Mg0.18Fe'''0.21Al0.23Ti0.78O3
	G	=	-6196.46	(J)	H	=	-4621.75	(J)	S	=	1.18	(J/K)	V	=	0.13	(cc)	Cp	=	0.57	(J/K)
	geikielite	hematite	ilmenite	pyrophanite	corundum
	18.41	10.33	56.65	3	11.6
apatite	mass	=	0.06	(gm)	density	=	3.06	(gm/cc)
	Ca5(PO4)3OH
	G	=	-934.35	(J)	H	=	-746.29	(J)	S	=	0.14	(J/K)	V	=	0.02	(cc)	Cp	=	0.07	(J/K)
Viscosity	of	the	System	cannot	be	computed.
System	mass	=	99.3	(gm)	density	=	2.82	(gm/cc)
	G	=	-1.58885e+06	(J)	H	=	-1.26633e+06	(J)	S	=	241.92	(J/K)	V	=	35.26	(cc)	Cp	=	125.2	(J/K)
Oxygen	delta	moles	=	0.000467234	delta	grams	=	0.0149509
	G	=	-141.93	(J)	H	=	16.13	(J)	S	=	0.12	(J/K)	V	=	51.79	(cc)	Cp	=	0.02	(J/K)
**********----------**********
Title:	Dummy	Title
T	=	1050	(C)	P	=	6	(kbars)	log(10)	f	O2	=	-9.68	delta	HM	=	-5.14	NNO	=	-0.2	QFM	=	0	COH	=	1.75	IW	=	4.13
Constraint	Flags:	fO2	path	=	QFM	Fractionate	Solids
Liquid	mass	=	28.34	(gm)	density	=	2.52	(gm/cc)	viscosity	=	3.5	(log	10	poise)	(analysis	in	wt	%)
	G	=	-452859	(J)	H	=	-350243	(J)	S	=	77.55	(J/K)	V	=	11.23	(cc)	Cp	=	39.75	(J/K)
	SiO2	TiO2	Al2O3	Fe2O3	Cr2O3	FeO	MnO	MgO	NiO	CoO	CaO	Na2O	K2O	P2O5	H2O	CO2	SO3	Cl2O-1	F2O-1
	57.31	1.25	16.86	1.4	0	6.63	0.6	1.24	0	0	4.74	5.67	1.07	0.61	2.64	0	0	0	0
clinopyroxene	mass	=	0.29	(gm)	density	=	3.42	(gm/cc)	(analysis	in	mole	%)
	cpx	Na0.02Ca0.20Fe''0.69Mg0.95Fe'''0.05Ti0.01Al0.22Si1.86O6
	G	=	-4174.1	(J)	H	=	-3303.31	(J)	S	=	0.66	(J/K)	V	=	0.09	(cc)	Cp	=	0.34	(J/K)
	diopside	clinoenstatit	hedenbergite	alumino-buffo	buffonite	essenite	jadeite
	-63.36	78.75	69.05	8.78	-6.76	11.93	1.61
feldspar	mass	=	1.21	(gm)	density	=	2.64	(gm/cc)	(analysis	in	mole	%)
	K0.01Na0.51Ca0.48Al1.48Si2.52O8
	G	=	-20280.5	(J)	H	=	-16515	(J)	S	=	2.85	(J/K)	V	=	0.46	(cc)	Cp	=	1.47	(J/K)
	albite	anorthite	sanidine
	50.96	48.16	0.88
spinel	mass	=	0.26	(gm)	density	=	4.69	(gm/cc)	(analysis	in	mole	%)
	Fe''1.27Mg0.19Fe'''0.85Al0.24Cr0.00Ti0.45O4
	G	=	-2189.69	(J)	H	=	-1476.4	(J)	S	=	0.54	(J/K)	V	=	0.06	(cc)	Cp	=	0.24	(J/K)
	chromite	hercynite	magnetite	spinel	ulvospinel
	0	-6.42	42.61	18.55	45.26
rhm-oxide	mass	=	0.03	(gm)	density	=	4.53	(gm/cc)	(analysis	in	mole	%)
	Mn0.04Fe''0.59Mg0.16Fe'''0.22Al0.20Ti0.79O3
	G	=	-337.13	(J)	H	=	-251.01	(J)	S	=	0.07	(J/K)	V	=	0.01	(cc)	Cp	=	0.03	(J/K)
	geikielite	hematite	ilmenite	pyrophanite	corundum
	16.31	10.83	58.96	3.89	10.01
apatite	mass	=	0.05	(gm)	density	=	3.06	(gm/cc)
	Ca5(PO4)3OH
	G	=	-704.12	(J)	H	=	-563.78	(J)	S	=	0.11	(J/K)	V	=	0.02	(cc)	Cp	=	0.05	(J/K)
Total	solids	mass	=	1.84	(gm)	density	=	2.96	(gm/cc)
	G	=	-27685.5	(J)	H	=	-22109.5	(J)	S	=	4.21	(J/K)	V	=	0.62	(cc)	Cp	=	2.13	(J/K)
Summary	of	all	fractionated	phases:	(total	mass	=	69.13	grams)
orthopyroxene	mass	=	0.6	(gm)	density	=	3.25	(gm/cc)	(analysis	in	mole	%)
	opx	Na0.00Ca0.07Fe''0.28Mg1.56Fe'''0.02Ti0.00Al0.14Si1.92O6
	G	=	-9537.7	(J)	H	=	-7710.11	(J)	S	=	1.38	(J/K)	V	=	0.18	(cc)	Cp	=	0.75	(J/K)
	diopside	clinoenstatit	hedenbergite	alumino-buffo	buffonite	essenite	jadeite
	-28.95	92.28	28.05	6.25	-5.65	7.75	0.27
clinopyroxene	mass	=	16.42	(gm)	density	=	3.29	(gm/cc)	(analysis	in	mole	%)
	cpx	Na0.02Ca0.61Fe''0.26Mg0.93Fe'''0.05Ti0.02Al0.27Si1.84O6
	G	=	-255111	(J)	H	=	-206293	(J)	S	=	36.9	(J/K)	V	=	4.99	(cc)	Cp	=	19.36	(J/K)
	diopside	clinoenstatit	hedenbergite	alumino-buffo	buffonite	essenite	jadeite
	18.06	36.67	26.49	11.8	-8.46	13.11	2.33
clinopyroxene	mass	=	14.54	(gm)	density	=	3.32	(gm/cc)	(analysis	in	mole	%)
	cpx	Na0.01Ca0.27Fe''0.43Mg1.14Fe'''0.04Ti0.01Al0.24Si1.86O6
	G	=	-220596	(J)	H	=	-176800	(J)	S	=	33.1	(J/K)	V	=	4.38	(cc)	Cp	=	17.38	(J/K)
	diopside	clinoenstatit	hedenbergite	alumino-buffo	buffonite	essenite	jadeite
	-29.75	71.46	42.64	10.08	-8.01	12.15	1.43
feldspar	mass	=	35.9	(gm)	density	=	2.67	(gm/cc)	(analysis	in	mole	%)
	K0.00Na0.37Ca0.63Al1.63Si2.37O8
	G	=	-604345	(J)	H	=	-493274	(J)	S	=	83.94	(J/K)	V	=	13.45	(cc)	Cp	=	43.64	(J/K)
	albite	anorthite	sanidine
	36.95	62.65	0.41
spinel	mass	=	0.94	(gm)	density	=	4.66	(gm/cc)	(analysis	in	mole	%)
	Fe''1.25Mg0.21Fe'''0.81Al0.26Cr0.00Ti0.46O4
	G	=	-8070.97	(J)	H	=	-5477.76	(J)	S	=	1.96	(J/K)	V	=	0.2	(cc)	Cp	=	0.88	(J/K)
	chromite	hercynite	magnetite	spinel	ulvospinel
	0	-7.75	40.6	20.96	46.19
rhm-oxide	mass	=	0.61	(gm)	density	=	4.5	(gm/cc)	(analysis	in	mole	%)
	Mn0.03Fe''0.57Mg0.18Fe'''0.21Al0.23Ti0.78O3
	G	=	-6618.17	(J)	H	=	-4950.54	(J)	S	=	1.26	(J/K)	V	=	0.14	(cc)	Cp	=	0.61	(J/K)
	geikielite	hematite	ilmenite	pyrophanite	corundum
	18.31	10.36	56.77	3.04	11.52
apatite	mass	=	0.11	(gm)	density	=	3.06	(gm/cc)
	Ca5(PO4)3OH
	G	=	-1698.63	(J)	H	=	-1360.08	(J)	S	=	0.26	(J/K)	V	=	0.04	(cc)	Cp	=	0.13	(J/K)
Viscosity	of	the	System	cannot	be	computed.
System	mass	=	99.31	(gm)	density	=	2.82	(gm/cc)
	G	=	-1.58652e+06	(J)	H	=	-1.26822e+06	(J)	S	=	240.57	(J/K)	V	=	35.22	(cc)	Cp	=	124.63	(J/K)
Oxygen	delta	moles	=	0.000625659	delta	grams	=	0.0200204
	G	=	-188.47	(J)	H	=	21.37	(J)	S	=	0.16	(J/K)	V	=	68.83	(cc)	Cp	=	0.02	(J/K)
**********----------**********
Title:	Dummy	Title
T	=	1040	(C)	P	=	6	(kbars)	log(10)	f	O2	=	-9.82	delta	HM	=	-5.14	NNO	=	-0.2	QFM	=	0	COH	=	1.73	IW	=	4.14
Constraint	Flags:	fO2	path	=	QFM	Fractionate	Solids
Liquid	mass	=	26.73	(gm)	density	=	2.51	(gm/cc)	viscosity	=	3.57	(log	10	poise)	(analysis	in	wt	%)
	G	=	-427830	(J)	H	=	-331715	(J)	S	=	73.19	(J/K)	V	=	10.65	(cc)	Cp	=	37.44	(J/K)
	SiO2	TiO2	Al2O3	Fe2O3	Cr2O3	FeO	MnO	MgO	NiO	CoO	CaO	Na2O	K2O	P2O5	H2O	CO2	SO3	Cl2O-1	F2O-1
	58.01	1.15	16.65	1.35	0	6.29	0.63	1.13	0	0	4.51	5.76	1.13	0.59	2.79	0	0	0	0
clinopyroxene	mass	=	0.25	(gm)	density	=	3.43	(gm/cc)	(analysis	in	mole	%)
	cpx	Na0.02Ca0.19Fe''0.71Mg0.94Fe'''0.05Ti0.01Al0.22Si1.86O6
	G	=	-3496.31	(J)	H	=	-2771.81	(J)	S	=	0.55	(J/K)	V	=	0.07	(cc)	Cp	=	0.29	(J/K)
	diopside	clinoenstatit	hedenbergite	alumino-buffo	buffonite	essenite	jadeite
	-65.55	79.43	70.99	8.46	-6.6	11.69	1.6
feldspar	mass	=	1.09	(gm)	density	=	2.64	(gm/cc)	(analysis	in	mole	%)
	K0.01Na0.52Ca0.47Al1.47Si2.53O8
	G	=	-18282.2	(J)	H	=	-14918.3	(J)	S	=	2.56	(J/K)	V	=	0.41	(cc)	Cp	=	1.32	(J/K)
	albite	anorthite	sanidine
	52.47	46.58	0.95
spinel	mass	=	0.23	(gm)	density	=	4.7	(gm/cc)	(analysis	in	mole	%)
	Fe''1.27Mg0.17Fe'''0.87Al0.23Cr0.00Ti0.45O4
	G	=	-1888.23	(J)	H	=	-1274.51	(J)	S	=	0.47	(J/K)	V	=	0.05	(cc)	Cp	=	0.21	(J/K)
	chromite	hercynite	magnetite	spinel	ulvospinel
	0	-5.83	43.62	17.49	44.71
rhm-oxide	mass	=	0.02	(gm)	density	=	4.54	(gm/cc)	(analysis	in	mole	%)
	Mn0.04Fe''0.59Mg0.16Fe'''0.22Al0.19Ti0.79O3
	G	=	-256.05	(J)	H	=	-191.06	(J)	S	=	0.05	(J/K)	V	=	0.01	(cc)	Cp	=	0.02	(J/K)
	geikielite	hematite	ilmenite	pyrophanite	corundum
	15.87	10.9	59.45	4.13	9.64
apatite	mass	=	0.04	(gm)	density	=	3.06	(gm/cc)
	Ca5(PO4)3OH
	G	=	-596.71	(J)	H	=	-478.96	(J)	S	=	0.09	(J/K)	V	=	0.01	(cc)	Cp	=	0.05	(J/K)
Total	solids	mass	=	1.63	(gm)	density	=	2.95	(gm/cc)
	G	=	-24519.5	(J)	H	=	-19634.6	(J)	S	=	3.72	(J/K)	V	=	0.55	(cc)	Cp	=	1.89	(J/K)
Summary	of	all	fractionated	phases:	(total	mass	=	70.95	grams)
orthopyroxene	mass	=	0.6	(gm)	density	=	3.26	(gm/cc)	(analysis	in	mole	%)
	opx	Na0.00Ca0.07Fe''0.28Mg1.56Fe'''0.02Ti0.00Al0.14Si1.92O6
	G	=	-9523.91	(J)	H	=	-7717.61	(J)	S	=	1.38	(J/K)	V	=	0.18	(cc)	Cp	=	0.75	(J/K)
	diopside	clinoenstatit	hedenbergite	alumino-buffo	buffonite	essenite	jadeite
	-28.95	92.28	28.05	6.25	-5.65	7.75	0.27
clinopyroxene	mass	=	16.71	(gm)	density	=	3.3	(gm/cc)	(analysis	in	mole	%)
	cpx	Na0.02Ca0.60Fe''0.27Mg0.93Fe'''0.05Ti0.02Al0.27Si1.84O6
	G	=	-258879	(J)	H	=	-209762	(J)	S	=	37.4	(J/K)	V	=	5.07	(cc)	Cp	=	19.68	(J/K)
	diopside	clinoenstatit	hedenbergite	alumino-buffo	buffonite	essenite	jadeite
	16.69	37.38	27.21	11.75	-8.44	13.09	2.32
clinopyroxene	mass	=	14.54	(gm)	density	=	3.32	(gm/cc)	(analysis	in	mole	%)
	cpx	Na0.01Ca0.27Fe''0.43Mg1.14Fe'''0.04Ti0.01Al0.24Si1.86O6
	G	=	-220266	(J)	H	=	-176974	(J)	S	=	32.97	(J/K)	V	=	4.38	(cc)	Cp	=	17.36	(J/K)
	diopside	clinoenstatit	hedenbergite	alumino-buffo	buffonite	essenite	jadeite
	-29.75	71.46	42.64	10.08	-8.01	12.15	1.43
feldspar	mass	=	37.1	(gm)	density	=	2.67	(gm/cc)	(analysis	in	mole	%)
	K0.00Na0.37Ca0.62Al1.62Si2.38O8
	G	=	-623715	(J)	H	=	-510203	(J)	S	=	86.44	(J/K)	V	=	13.9	(cc)	Cp	=	45.05	(J/K)
	albite	anorthite	sanidine
	37.41	62.17	0.42
spinel	mass	=	1.2	(gm)	density	=	4.67	(gm/cc)	(analysis	in	mole	%)
	Fe''1.26Mg0.20Fe'''0.82Al0.26Cr0.00Ti0.46O4
	G	=	-10217.7	(J)	H	=	-6953.11	(J)	S	=	2.49	(J/K)	V	=	0.26	(cc)	Cp	=	1.12	(J/K)
	chromite	hercynite	magnetite	spinel	ulvospinel
	0	-7.46	41.03	20.44	45.99
rhm-oxide	mass	=	0.64	(gm)	density	=	4.5	(gm/cc)	(analysis	in	mole	%)
	Mn0.03Fe''0.57Mg0.18Fe'''0.21Al0.23Ti0.78O3
	G	=	-6926.86	(J)	H	=	-5196.59	(J)	S	=	1.32	(J/K)	V	=	0.14	(cc)	Cp	=	0.64	(J/K)
	geikielite	hematite	ilmenite	pyrophanite	corundum
	18.21	10.38	56.88	3.08	11.45
apatite	mass	=	0.15	(gm)	density	=	3.06	(gm/cc)
	Ca5(PO4)3OH
	G	=	-2323.52	(J)	H	=	-1865.01	(J)	S	=	0.35	(J/K)	V	=	0.05	(cc)	Cp	=	0.18	(J/K)
Viscosity	of	the	System	cannot	be	computed.
System	mass	=	99.31	(gm)	density	=	2.82	(gm/cc)
	G	=	-1.5842e+06	(J)	H	=	-1.27002e+06	(J)	S	=	239.26	(J/K)	V	=	35.18	(cc)	Cp	=	124.12	(J/K)
Oxygen	delta	moles	=	0.000765041	delta	grams	=	0.0244804
	G	=	-228.52	(J)	H	=	25.86	(J)	S	=	0.19	(J/K)	V	=	83.53	(cc)	Cp	=	0.03	(J/K)
**********----------**********
Title:	Dummy	Title
T	=	1030	(C)	P	=	6	(kbars)	log(10)	f	O2	=	-9.96	delta	HM	=	-5.14	NNO	=	-0.19	QFM	=	0	COH	=	1.72	IW	=	4.16
Constraint	Flags:	fO2	path	=	QFM	Fractionate	Solids
Liquid	mass	=	25.3	(gm)	density	=	2.5	(gm/cc)	viscosity	=	3.63	(log	10	poise)	(analysis	in	wt	%)
	G	=	-405446	(J)	H	=	-315140	(J)	S	=	69.3	(J/K)	V	=	10.13	(cc)	Cp	=	35.39	(J/K)
	SiO2	TiO2	Al2O3	Fe2O3	Cr2O3	FeO	MnO	MgO	NiO	CoO	CaO	Na2O	K2O	P2O5	H2O	CO2	SO3	Cl2O-1	F2O-1
	58.68	1.05	16.44	1.3	0	5.97	0.67	1.03	0	0	4.3	5.84	1.18	0.58	2.95	0	0	0	0
clinopyroxene	mass	=	0.21	(gm)	density	=	3.43	(gm/cc)	(analysis	in	mole	%)
	cpx	Na0.02Ca0.18Fe''0.73Mg0.93Fe'''0.05Ti0.01Al0.21Si1.87O6
	G	=	-2956.28	(J)	H	=	-2347.83	(J)	S	=	0.47	(J/K)	V	=	0.06	(cc)	Cp	=	0.24	(J/K)
	diopside	clinoenstatit	hedenbergite	alumino-buffo	buffonite	essenite	jadeite
	-67.81	80.12	72.96	8.15	-6.45	11.44	1.58
feldspar	mass	=	0.99	(gm)	density	=	2.64	(gm/cc)	(analysis	in	mole	%)
	K0.01Na0.54Ca0.45Al1.45Si2.55O8
	G	=	-16605	(J)	H	=	-13577.6	(J)	S	=	2.32	(J/K)	V	=	0.38	(cc)	Cp	=	1.21	(J/K)
	albite	anorthite	sanidine
	53.95	45.02	1.03
spinel	mass	=	0.2	(gm)	density	=	4.71	(gm/cc)	(analysis	in	mole	%)
	Fe''1.28Mg0.17Fe'''0.89Al0.22Cr0.00Ti0.44O4
	G	=	-1638.71	(J)	H	=	-1107.47	(J)	S	=	0.41	(J/K)	V	=	0.04	(cc)	Cp	=	0.18	(J/K)
	chromite	hercynite	magnetite	spinel	ulvospinel
	0	-5.27	44.63	16.5	44.14
rhm-oxide	mass	=	0.02	(gm)	density	=	4.55	(gm/cc)	(analysis	in	mole	%)
	Mn0.04Fe''0.60Mg0.15Fe'''0.22Al0.19Ti0.80O3
	G	=	-197	(J)	H	=	-147.32	(J)	S	=	0.04	(J/K)	V	=	0	(cc)	Cp	=	0.02	(J/K)
	geikielite	hematite	ilmenite	pyrophanite	corundum
	15.44	10.97	59.92	4.37	9.3
apatite	mass	=	0.03	(gm)	density	=	3.06	(gm/cc)
	Ca5(PO4)3OH
	G	=	-511.87	(J)	H	=	-411.87	(J)	S	=	0.08	(J/K)	V	=	0.01	(cc)	Cp	=	0.04	(J/K)
Total	solids	mass	=	1.45	(gm)	density	=	2.94	(gm/cc)
	G	=	-21908.9	(J)	H	=	-17592.1	(J)	S	=	3.31	(J/K)	V	=	0.49	(cc)	Cp	=	1.7	(J/K)
Summary	of	all	fractionated	phases:	(total	mass	=	72.57	grams)
orthopyroxene	mass	=	0.6	(gm)	density	=	3.26	(gm/cc)	(analysis	in	mole	%)
	opx	Na0.00Ca0.07Fe''0.28Mg1.56Fe'''0.02Ti0.00Al0.14Si1.92O6
	G	=	-9510.19	(J)	H	=	-7725.1	(J)	S	=	1.37	(J/K)	V	=	0.18	(cc)	Cp	=	0.75	(J/K)
	diopside	clinoenstatit	hedenbergite	alumino-buffo	buffonite	essenite	jadeite
	-28.95	92.28	28.05	6.25	-5.65	7.75	0.27
clinopyroxene	mass	=	16.96	(gm)	density	=	3.3	(gm/cc)	(analysis	in	mole	%)
	cpx	Na0.02Ca0.60Fe''0.28Mg0.93Fe'''0.05Ti0.02Al0.27Si1.84O6
	G	=	-261965	(J)	H	=	-212704	(J)	S	=	37.8	(J/K)	V	=	5.14	(cc)	Cp	=	19.95	(J/K)
	diopside	clinoenstatit	hedenbergite	alumino-buffo	buffonite	essenite	jadeite
	15.55	37.97	27.82	11.7	-8.41	13.07	2.31
clinopyroxene	mass	=	14.54	(gm)	density	=	3.32	(gm/cc)	(analysis	in	mole	%)
	cpx	Na0.01Ca0.27Fe''0.43Mg1.14Fe'''0.04Ti0.01Al0.24Si1.86O6
	G	=	-219937	(J)	H	=	-177147	(J)	S	=	32.84	(J/K)	V	=	4.37	(cc)	Cp	=	17.34	(J/K)
	diopside	clinoenstatit	hedenbergite	alumino-buffo	buffonite	essenite	jadeite
	-29.75	71.46	42.64	10.08	-8.01	12.15	1.43
feldspar	mass	=	38.19	(gm)	density	=	2.67	(gm/cc)	(analysis	in	mole	%)
	K0.00Na0.38Ca0.62Al1.62Si2.38O8
	G	=	-641066	(J)	H	=	-525549	(J)	S	=	88.64	(J/K)	V	=	14.31	(cc)	Cp	=	46.55	(J/K)
	albite	anorthite	sanidine
	37.84	61.73	0.44
spinel	mass	=	1.43	(gm)	density	=	4.67	(gm/cc)	(analysis	in	mole	%)
	Fe''1.26Mg0.20Fe'''0.83Al0.26Cr0.00Ti0.46O4
	G	=	-12058.6	(J)	H	=	-8228.7	(J)	S	=	2.94	(J/K)	V	=	0.31	(cc)	Cp	=	1.32	(J/K)
	chromite	hercynite	magnetite	spinel	ulvospinel
	0	-7.21	41.44	19.98	45.79
rhm-oxide	mass	=	0.66	(gm)	density	=	4.5	(gm/cc)	(analysis	in	mole	%)
	Mn0.03Fe''0.57Mg0.18Fe'''0.21Al0.23Ti0.78O3
	G	=	-7154.11	(J)	H	=	-5382.91	(J)	S	=	1.36	(J/K)	V	=	0.15	(cc)	Cp	=	0.66	(J/K)
	geikielite	hematite	ilmenite	pyrophanite	corundum
	18.13	10.4	56.96	3.12	11.39
apatite	mass	=	0.19	(gm)	density	=	3.06	(gm/cc)
	Ca5(PO4)3OH
	G	=	-2840.34	(J)	H	=	-2285.45	(J)	S	=	0.43	(J/K)	V	=	0.06	(cc)	Cp	=	0.22	(J/K)
Viscosity	of	the	System	cannot	be	computed.
System	mass	=	99.32	(gm)	density	=	2.83	(gm/cc)
	G	=	-1.58189e+06	(J)	H	=	-1.27175e+06	(J)	S	=	237.99	(J/K)	V	=	35.15	(cc)	Cp	=	123.88	(J/K)
Oxygen	delta	moles	=	0.000888488	delta	grams	=	0.0284305
	G	=	-263.15	(J)	H	=	29.71	(J)	S	=	0.22	(J/K)	V	=	96.27	(cc)	Cp	=	0.03	(J/K)
**********----------**********
Title:	Dummy	Title
T	=	1020	(C)	P	=	6	(kbars)	log(10)	f	O2	=	-10.1	delta	HM	=	-5.14	NNO	=	-0.18	QFM	=	0	COH	=	1.7	IW	=	4.18
Constraint	Flags:	fO2	path	=	QFM	Fractionate	Solids
Liquid	mass	=	24.01	(gm)	density	=	2.48	(gm/cc)	viscosity	=	3.69	(log	10	poise)	(analysis	in	wt	%)
	G	=	-385272	(J)	H	=	-300196	(J)	S	=	65.79	(J/K)	V	=	9.66	(cc)	Cp	=	33.55	(J/K)
	SiO2	TiO2	Al2O3	Fe2O3	Cr2O3	FeO	MnO	MgO	NiO	CoO	CaO	Na2O	K2O	P2O5	H2O	CO2	SO3	Cl2O-1	F2O-1
	59.31	0.97	16.23	1.26	0	5.66	0.7	0.94	0	0	4.11	5.92	1.24	0.56	3.11	0	0	0	0
clinopyroxene	mass	=	0.18	(gm)	density	=	3.44	(gm/cc)	(analysis	in	mole	%)
	cpx	Na0.02Ca0.18Fe''0.75Mg0.92Fe'''0.05Ti0.01Al0.21Si1.87O6
	G	=	-2520.78	(J)	H	=	-2005.51	(J)	S	=	0.4	(J/K)	V	=	0.05	(cc)	Cp	=	0.21	(J/K)
	diopside	clinoenstatit	hedenbergite	alumino-buffo	buffonite	essenite	jadeite
	-70.11	80.83	74.94	7.87	-6.3	11.2	1.56
feldspar	mass	=	0.91	(gm)	density	=	2.64	(gm/cc)	(analysis	in	mole	%)
	K0.01Na0.55Ca0.43Al1.43Si2.57O8
	G	=	-15181.2	(J)	H	=	-12438.9	(J)	S	=	2.12	(J/K)	V	=	0.34	(cc)	Cp	=	1.11	(J/K)
	albite	anorthite	sanidine
	55.4	43.48	1.11
spinel	mass	=	0.18	(gm)	density	=	4.73	(gm/cc)	(analysis	in	mole	%)
	Fe''1.28Mg0.16Fe'''0.91Al0.22Cr0.00Ti0.44O4
	G	=	-1429.98	(J)	H	=	-967.75	(J)	S	=	0.36	(J/K)	V	=	0.04	(cc)	Cp	=	0.16	(J/K)
	chromite	hercynite	magnetite	spinel	ulvospinel
	0	-4.76	45.65	15.58	43.53
rhm-oxide	mass	=	0.01	(gm)	density	=	4.56	(gm/cc)	(analysis	in	mole	%)
	Mn0.05Fe''0.60Mg0.15Fe'''0.22Al0.18Ti0.80O3
	G	=	-153.63	(J)	H	=	-115.15	(J)	S	=	0.03	(J/K)	V	=	0	(cc)	Cp	=	0.01	(J/K)
	geikielite	hematite	ilmenite	pyrophanite	corundum
	15.03	11.03	60.37	4.6	8.97
apatite	mass	=	0.03	(gm)	density	=	3.06	(gm/cc)
	Ca5(PO4)3OH
	G	=	-443.71	(J)	H	=	-357.91	(J)	S	=	0.07	(J/K)	V	=	0.01	(cc)	Cp	=	0.03	(J/K)
Total	solids	mass	=	1.31	(gm)	density	=	2.93	(gm/cc)
	G	=	-19729.3	(J)	H	=	-15885.2	(J)	S	=	2.97	(J/K)	V	=	0.45	(cc)	Cp	=	1.53	(J/K)
Summary	of	all	fractionated	phases:	(total	mass	=	74	grams)
orthopyroxene	mass	=	0.6	(gm)	density	=	3.26	(gm/cc)	(analysis	in	mole	%)
	opx	Na0.00Ca0.07Fe''0.28Mg1.56Fe'''0.02Ti0.00Al0.14Si1.92O6
	G	=	-9496.52	(J)	H	=	-7732.59	(J)	S	=	1.36	(J/K)	V	=	0.18	(cc)	Cp	=	0.75	(J/K)
	diopside	clinoenstatit	hedenbergite	alumino-buffo	buffonite	essenite	jadeite
	-28.95	92.28	28.05	6.25	-5.65	7.75	0.27
clinopyroxene	mass	=	17.17	(gm)	density	=	3.3	(gm/cc)	(analysis	in	mole	%)
	cpx	Na0.02Ca0.59Fe''0.28Mg0.93Fe'''0.05Ti0.02Al0.27Si1.84O6
	G	=	-264508	(J)	H	=	-215224	(J)	S	=	38.11	(J/K)	V	=	5.2	(cc)	Cp	=	20.17	(J/K)
	diopside	clinoenstatit	hedenbergite	alumino-buffo	buffonite	essenite	jadeite
	14.57	38.46	28.35	11.66	-8.39	13.05	2.3
clinopyroxene	mass	=	14.54	(gm)	density	=	3.33	(gm/cc)	(analysis	in	mole	%)
	cpx	Na0.01Ca0.27Fe''0.43Mg1.14Fe'''0.04Ti0.01Al0.24Si1.86O6
	G	=	-219609	(J)	H	=	-177320	(J)	S	=	32.7	(J/K)	V	=	4.37	(cc)	Cp	=	17.33	(J/K)
	diopside	clinoenstatit	hedenbergite	alumino-buffo	buffonite	essenite	jadeite
	-29.75	71.46	42.64	10.08	-8.01	12.15	1.43
feldspar	mass	=	39.18	(gm)	density	=	2.67	(gm/cc)	(analysis	in	mole	%)
	K0.00Na0.38Ca0.61Al1.61Si2.39O8
	G	=	-656719	(J)	H	=	-539566	(J)	S	=	90.6	(J/K)	V	=	14.68	(cc)	Cp	=	47.71	(J/K)
	albite	anorthite	sanidine
	38.25	61.3	0.45
spinel	mass	=	1.62	(gm)	density	=	4.68	(gm/cc)	(analysis	in	mole	%)
	Fe''1.26Mg0.20Fe'''0.84Al0.25Cr0.00Ti0.46O4
	G	=	-13646.1	(J)	H	=	-9339.11	(J)	S	=	3.33	(J/K)	V	=	0.35	(cc)	Cp	=	1.5	(J/K)
	chromite	hercynite	magnetite	spinel	ulvospinel
	0	-6.97	41.82	19.56	45.59
rhm-oxide	mass	=	0.68	(gm)	density	=	4.51	(gm/cc)	(analysis	in	mole	%)
	Mn0.03Fe''0.57Mg0.18Fe'''0.21Al0.23Ti0.78O3
	G	=	-7322.07	(J)	H	=	-5525.68	(J)	S	=	1.39	(J/K)	V	=	0.15	(cc)	Cp	=	0.68	(J/K)
	geikielite	hematite	ilmenite	pyrophanite	corundum
	18.07	10.41	57.04	3.15	11.34
apatite	mass	=	0.22	(gm)	density	=	3.06	(gm/cc)
	Ca5(PO4)3OH
	G	=	-3271.8	(J)	H	=	-2639.08	(J)	S	=	0.49	(J/K)	V	=	0.07	(cc)	Cp	=	0.25	(J/K)
Viscosity	of	the	System	cannot	be	computed.
System	mass	=	99.32	(gm)	density	=	2.83	(gm/cc)
	G	=	-1.57957e+06	(J)	H	=	-1.27343e+06	(J)	S	=	236.74	(J/K)	V	=	35.12	(cc)	Cp	=	123.46	(J/K)
Oxygen	delta	moles	=	0.000998437	delta	grams	=	0.0319488
	G	=	-293.19	(J)	H	=	33.03	(J)	S	=	0.25	(J/K)	V	=	107.35	(cc)	Cp	=	0.04	(J/K)
**********----------**********
Title:	Dummy	Title
T	=	1010	(C)	P	=	6	(kbars)	log(10)	f	O2	=	-10.24	delta	HM	=	-5.14	NNO	=	-0.18	QFM	=	0	COH	=	1.69	IW	=	4.2
Constraint	Flags:	fO2	path	=	QFM	Fractionate	Solids
Liquid	mass	=	22.84	(gm)	density	=	2.47	(gm/cc)	viscosity	=	3.75	(log	10	poise)	(analysis	in	wt	%)
	G	=	-366968	(J)	H	=	-286631	(J)	S	=	62.61	(J/K)	V	=	9.24	(cc)	Cp	=	31.89	(J/K)
	SiO2	TiO2	Al2O3	Fe2O3	Cr2O3	FeO	MnO	MgO	NiO	CoO	CaO	Na2O	K2O	P2O5	H2O	CO2	SO3	Cl2O-1	F2O-1
	59.91	0.89	16.01	1.21	0	5.37	0.74	0.86	0	0	3.92	5.98	1.3	0.55	3.26	0	0	0	0
clinopyroxene	mass	=	0.16	(gm)	density	=	3.45	(gm/cc)	(analysis	in	mole	%)
	cpx	Na0.02Ca0.17Fe''0.77Mg0.91Fe'''0.05Ti0.01Al0.20Si1.88O6
	G	=	-2165.73	(J)	H	=	-1726.1	(J)	S	=	0.34	(J/K)	V	=	0.05	(cc)	Cp	=	0.18	(J/K)
	diopside	clinoenstatit	hedenbergite	alumino-buffo	buffonite	essenite	jadeite
	-72.43	81.55	76.94	7.59	-6.16	10.97	1.55
feldspar	mass	=	0.83	(gm)	density	=	2.63	(gm/cc)	(analysis	in	mole	%)
	K0.01Na0.57Ca0.42Al1.42Si2.58O8
	G	=	-13957.8	(J)	H	=	-11460.2	(J)	S	=	1.95	(J/K)	V	=	0.32	(cc)	Cp	=	1.02	(J/K)
	albite	anorthite	sanidine
	56.84	41.97	1.2
spinel	mass	=	0.16	(gm)	density	=	4.74	(gm/cc)	(analysis	in	mole	%)
	Fe''1.28Mg0.15Fe'''0.93Al0.21Cr0.00Ti0.43O4
	G	=	-1253.66	(J)	H	=	-849.72	(J)	S	=	0.31	(J/K)	V	=	0.03	(cc)	Cp	=	0.14	(J/K)
	chromite	hercynite	magnetite	spinel	ulvospinel
	0	-4.28	46.66	14.72	42.9
rhm-oxide	mass	=	0.01	(gm)	density	=	4.57	(gm/cc)	(analysis	in	mole	%)
	Mn0.05Fe''0.61Mg0.15Fe'''0.22Al0.17Ti0.80O3
	G	=	-121.54	(J)	H	=	-91.31	(J)	S	=	0.02	(J/K)	V	=	0	(cc)	Cp	=	0.01	(J/K)
	geikielite	hematite	ilmenite	pyrophanite	corundum
	14.63	11.08	60.8	4.82	8.66
apatite	mass	=	0.03	(gm)	density	=	3.06	(gm/cc)
	Ca5(PO4)3OH
	G	=	-388.1	(J)	H	=	-313.81	(J)	S	=	0.06	(J/K)	V	=	0.01	(cc)	Cp	=	0.03	(J/K)
Total	solids	mass	=	1.18	(gm)	density	=	2.91	(gm/cc)
	G	=	-17886.8	(J)	H	=	-14441.1	(J)	S	=	2.69	(J/K)	V	=	0.41	(cc)	Cp	=	1.38	(J/K)
Summary	of	all	fractionated	phases:	(total	mass	=	75.3	grams)
orthopyroxene	mass	=	0.6	(gm)	density	=	3.26	(gm/cc)	(analysis	in	mole	%)
	opx	Na0.00Ca0.07Fe''0.28Mg1.56Fe'''0.02Ti0.00Al0.14Si1.92O6
	G	=	-9482.9	(J)	H	=	-7740.06	(J)	S	=	1.36	(J/K)	V	=	0.18	(cc)	Cp	=	0.75	(J/K)
	diopside	clinoenstatit	hedenbergite	alumino-buffo	buffonite	essenite	jadeite
	-28.95	92.28	28.05	6.25	-5.65	7.75	0.27
clinopyroxene	mass	=	17.34	(gm)	density	=	3.3	(gm/cc)	(analysis	in	mole	%)
	cpx	Na0.02Ca0.59Fe''0.29Mg0.93Fe'''0.05Ti0.02Al0.27Si1.84O6
	G	=	-266613	(J)	H	=	-217405	(J)	S	=	38.35	(J/K)	V	=	5.25	(cc)	Cp	=	20.35	(J/K)
	diopside	clinoenstatit	hedenbergite	alumino-buffo	buffonite	essenite	jadeite
	13.74	38.88	28.81	11.63	-8.37	13.03	2.29
clinopyroxene	mass	=	14.54	(gm)	density	=	3.33	(gm/cc)	(analysis	in	mole	%)
	cpx	Na0.01Ca0.27Fe''0.43Mg1.14Fe'''0.04Ti0.01Al0.24Si1.86O6
	G	=	-219283	(J)	H	=	-177494	(J)	S	=	32.57	(J/K)	V	=	4.37	(cc)	Cp	=	17.31	(J/K)
	diopside	clinoenstatit	hedenbergite	alumino-buffo	buffonite	essenite	jadeite
	-29.75	71.46	42.64	10.08	-8.01	12.15	1.43
feldspar	mass	=	40.08	(gm)	density	=	2.67	(gm/cc)	(analysis	in	mole	%)
	K0.00Na0.39Ca0.61Al1.61Si2.39O8
	G	=	-670932	(J)	H	=	-552456	(J)	S	=	92.33	(J/K)	V	=	15.02	(cc)	Cp	=	48.76	(J/K)
	albite	anorthite	sanidine
	38.64	60.9	0.47
spinel	mass	=	1.8	(gm)	density	=	4.69	(gm/cc)	(analysis	in	mole	%)
	Fe''1.26Mg0.19Fe'''0.84Al0.25Cr0.00Ti0.45O4
	G	=	-15021.7	(J)	H	=	-10311.5	(J)	S	=	3.67	(J/K)	V	=	0.38	(cc)	Cp	=	1.66	(J/K)
	chromite	hercynite	magnetite	spinel	ulvospinel
	0	-6.76	42.19	19.18	45.39
rhm-oxide	mass	=	0.69	(gm)	density	=	4.51	(gm/cc)	(analysis	in	mole	%)
	Mn0.03Fe''0.57Mg0.18Fe'''0.21Al0.23Ti0.78O3
	G	=	-7446.49	(J)	H	=	-5636.42	(J)	S	=	1.41	(J/K)	V	=	0.15	(cc)	Cp	=	0.69	(J/K)
	geikielite	hematite	ilmenite	pyrophanite	corundum
	18.01	10.42	57.1	3.18	11.29
apatite	mass	=	0.24	(gm)	density	=	3.06	(gm/cc)
	Ca5(PO4)3OH
	G	=	-3634.69	(J)	H	=	-2938.97	(J)	S	=	0.54	(J/K)	V	=	0.08	(cc)	Cp	=	0.28	(J/K)
Viscosity	of	the	System	cannot	be	computed.
System	mass	=	99.32	(gm)	density	=	2.83	(gm/cc)
	G	=	-1.57727e+06	(J)	H	=	-1.27505e+06	(J)	S	=	235.53	(J/K)	V	=	35.09	(cc)	Cp	=	123.07	(J/K)
Oxygen	delta	moles	=	0.00109682	delta	grams	=	0.0350969
	G	=	-319.31	(J)	H	=	35.89	(J)	S	=	0.28	(J/K)	V	=	117.01	(cc)	Cp	=	0.04	(J/K)
**********----------**********
Title:	Dummy	Title
T	=	1000	(C)	P	=	6	(kbars)	log(10)	f	O2	=	-10.39	delta	HM	=	-5.14	NNO	=	-0.17	QFM	=	0	COH	=	1.67	IW	=	4.22
Constraint	Flags:	fO2	path	=	QFM	Fractionate	Solids
Liquid	mass	=	21.77	(gm)	density	=	2.46	(gm/cc)	viscosity	=	3.8	(log	10	poise)	(analysis	in	wt	%)
	G	=	-350072	(J)	H	=	-274089	(J)	S	=	59.68	(J/K)	V	=	8.85	(cc)	Cp	=	30.36	(J/K)
	SiO2	TiO2	Al2O3	Fe2O3	Cr2O3	FeO	MnO	MgO	NiO	CoO	CaO	Na2O	K2O	P2O5	H2O	CO2	SO3	Cl2O-1	F2O-1
	60.48	0.82	15.78	1.17	0	5.09	0.77	0.79	0	0	3.75	6.03	1.35	0.54	3.42	0	0	0	0
orthopyroxene	mass	=	0.12	(gm)	density	=	3.47	(gm/cc)	(analysis	in	mole	%)
	opx	Na0.00Ca0.05Fe''0.79Mg1.06Fe'''0.03Ti0.00Al0.15Si1.91O6
	G	=	-1664.88	(J)	H	=	-1332.54	(J)	S	=	0.26	(J/K)	V	=	0.03	(cc)	Cp	=	0.14	(J/K)
	diopside	clinoenstatit	hedenbergite	alumino-buffo	buffonite	essenite	jadeite
	-83.07	94.34	79.21	6.02	-5.42	8.51	0.41
feldspar	mass	=	0.79	(gm)	density	=	2.63	(gm/cc)	(analysis	in	mole	%)
	K0.01Na0.58Ca0.41Al1.41Si2.59O8
	G	=	-13261.5	(J)	H	=	-10911.1	(J)	S	=	1.85	(J/K)	V	=	0.3	(cc)	Cp	=	0.97	(J/K)
	albite	anorthite	sanidine
	58.18	40.54	1.28
spinel	mass	=	0.15	(gm)	density	=	4.75	(gm/cc)	(analysis	in	mole	%)
	Fe''1.28Mg0.14Fe'''0.95Al0.20Cr0.00Ti0.42O4
	G	=	-1160.19	(J)	H	=	-787.58	(J)	S	=	0.29	(J/K)	V	=	0.03	(cc)	Cp	=	0.13	(J/K)
	chromite	hercynite	magnetite	spinel	ulvospinel
	0	-3.8	47.69	13.85	42.25
rhm-oxide	mass	=	0.01	(gm)	density	=	4.57	(gm/cc)	(analysis	in	mole	%)
	Mn0.05Fe''0.61Mg0.14Fe'''0.22Al0.17Ti0.81O3
	G	=	-73.61	(J)	H	=	-55.43	(J)	S	=	0.01	(J/K)	V	=	0	(cc)	Cp	=	0.01	(J/K)
	geikielite	hematite	ilmenite	pyrophanite	corundum
	14.2	11.13	61.27	5.04	8.35
apatite	mass	=	0.02	(gm)	density	=	3.06	(gm/cc)
	Ca5(PO4)3OH
	G	=	-346.97	(J)	H	=	-281.24	(J)	S	=	0.05	(J/K)	V	=	0.01	(cc)	Cp	=	0.03	(J/K)
Total	solids	mass	=	1.09	(gm)	density	=	2.9	(gm/cc)
	G	=	-16507.1	(J)	H	=	-13367.9	(J)	S	=	2.47	(J/K)	V	=	0.38	(cc)	Cp	=	1.28	(J/K)
Summary	of	all	fractionated	phases:	(total	mass	=	76.46	grams)
orthopyroxene	mass	=	0.6	(gm)	density	=	3.26	(gm/cc)	(analysis	in	mole	%)
	opx	Na0.00Ca0.07Fe''0.28Mg1.56Fe'''0.02Ti0.00Al0.14Si1.92O6
	G	=	-9469.35	(J)	H	=	-7747.53	(J)	S	=	1.35	(J/K)	V	=	0.18	(cc)	Cp	=	0.75	(J/K)
	diopside	clinoenstatit	hedenbergite	alumino-buffo	buffonite	essenite	jadeite
	-28.95	92.28	28.05	6.25	-5.65	7.75	0.27
clinopyroxene	mass	=	17.5	(gm)	density	=	3.31	(gm/cc)	(analysis	in	mole	%)
	cpx	Na0.02Ca0.58Fe''0.29Mg0.93Fe'''0.05Ti0.02Al0.27Si1.84O6
	G	=	-268362	(J)	H	=	-219308	(J)	S	=	38.53	(J/K)	V	=	5.29	(cc)	Cp	=	20.51	(J/K)
	diopside	clinoenstatit	hedenbergite	alumino-buffo	buffonite	essenite	jadeite
	13.01	39.24	29.21	11.59	-8.35	13.01	2.28
clinopyroxene	mass	=	14.54	(gm)	density	=	3.33	(gm/cc)	(analysis	in	mole	%)
	cpx	Na0.01Ca0.27Fe''0.43Mg1.14Fe'''0.04Ti0.01Al0.24Si1.86O6
	G	=	-218958	(J)	H	=	-177667	(J)	S	=	32.43	(J/K)	V	=	4.37	(cc)	Cp	=	17.29	(J/K)
	diopside	clinoenstatit	hedenbergite	alumino-buffo	buffonite	essenite	jadeite
	-29.75	71.46	42.64	10.08	-8.01	12.15	1.43
feldspar	mass	=	40.91	(gm)	density	=	2.67	(gm/cc)	(analysis	in	mole	%)
	K0.00Na0.39Ca0.61Al1.61Si2.39O8
	G	=	-683906	(J)	H	=	-564376	(J)	S	=	93.89	(J/K)	V	=	15.33	(cc)	Cp	=	49.72	(J/K)
	albite	anorthite	sanidine
	39.01	60.51	0.48
spinel	mass	=	1.95	(gm)	density	=	4.69	(gm/cc)	(analysis	in	mole	%)
	Fe''1.26Mg0.19Fe'''0.85Al0.25Cr0.00Ti0.45O4
	G	=	-16218.1	(J)	H	=	-11167.2	(J)	S	=	3.97	(J/K)	V	=	0.42	(cc)	Cp	=	1.8	(J/K)
	chromite	hercynite	magnetite	spinel	ulvospinel
	0	-6.57	42.53	18.84	45.2
rhm-oxide	mass	=	0.7	(gm)	density	=	4.51	(gm/cc)	(analysis	in	mole	%)
	Mn0.03Fe''0.57Mg0.18Fe'''0.21Al0.23Ti0.78O3
	G	=	-7538.72	(J)	H	=	-5723.42	(J)	S	=	1.43	(J/K)	V	=	0.16	(cc)	Cp	=	0.7	(J/K)
	geikielite	hematite	ilmenite	pyrophanite	corundum
	17.96	10.43	57.15	3.2	11.25
apatite	mass	=	0.26	(gm)	density	=	3.06	(gm/cc)
	Ca5(PO4)3OH
	G	=	-3941.64	(J)	H	=	-3194.94	(J)	S	=	0.59	(J/K)	V	=	0.09	(cc)	Cp	=	0.3	(J/K)
Viscosity	of	the	System	cannot	be	computed.
System	mass	=	99.33	(gm)	density	=	2.83	(gm/cc)
	G	=	-1.57497e+06	(J)	H	=	-1.27664e+06	(J)	S	=	234.33	(J/K)	V	=	35.06	(cc)	Cp	=	122.71	(J/K)
Oxygen	delta	moles	=	0.00118944	delta	grams	=	0.0380605
	G	=	-343.27	(J)	H	=	38.5	(J)	S	=	0.3	(J/K)	V	=	125.91	(cc)	Cp	=	0.04	(J/K)
**********----------**********
Title:	Dummy	Title
T	=	990	(C)	P	=	6	(kbars)	log(10)	f	O2	=	-10.54	delta	HM	=	-5.14	NNO	=	-0.16	QFM	=	0	COH	=	1.66	IW	=	4.24
Constraint	Flags:	fO2	path	=	QFM	Fractionate	Solids
Liquid	mass	=	20.79	(gm)	density	=	2.45	(gm/cc)	viscosity	=	3.84	(log	10	poise)	(analysis	in	wt	%)
	G	=	-334577	(J)	H	=	-262579	(J)	S	=	57	(J/K)	V	=	8.48	(cc)	Cp	=	28.96	(J/K)
	SiO2	TiO2	Al2O3	Fe2O3	Cr2O3	FeO	MnO	MgO	NiO	CoO	CaO	Na2O	K2O	P2O5	H2O	CO2	SO3	Cl2O-1	F2O-1
	61.03	0.76	15.55	1.13	0	4.83	0.81	0.71	0	0	3.59	6.07	1.41	0.54	3.58	0	0	0	0
orthopyroxene	mass	=	0.11	(gm)	density	=	3.48	(gm/cc)	(analysis	in	mole	%)
	opx	Na0.00Ca0.05Fe''0.81Mg1.04Fe'''0.03Ti0.00Al0.15Si1.91O6
	G	=	-1476.71	(J)	H	=	-1184.01	(J)	S	=	0.23	(J/K)	V	=	0.03	(cc)	Cp	=	0.12	(J/K)
	diopside	clinoenstatit	hedenbergite	alumino-buffo	buffonite	essenite	jadeite
	-85.25	94.54	81.32	5.92	-5.37	8.43	0.4
feldspar	mass	=	0.74	(gm)	density	=	2.63	(gm/cc)	(analysis	in	mole	%)
	K0.01Na0.59Ca0.39Al1.39Si2.61O8
	G	=	-12265.8	(J)	H	=	-10112.9	(J)	S	=	1.7	(J/K)	V	=	0.28	(cc)	Cp	=	0.9	(J/K)
	albite	anorthite	sanidine
	59.5	39.13	1.37
spinel	mass	=	0.13	(gm)	density	=	4.76	(gm/cc)	(analysis	in	mole	%)
	Fe''1.29Mg0.13Fe'''0.97Al0.19Cr0.00Ti0.42O4
	G	=	-1016.73	(J)	H	=	-691.32	(J)	S	=	0.26	(J/K)	V	=	0.03	(cc)	Cp	=	0.12	(J/K)
	chromite	hercynite	magnetite	spinel	ulvospinel
	0	-3.34	48.72	13.03	41.59
rhm-oxide	mass	=	0.01	(gm)	density	=	4.58	(gm/cc)	(analysis	in	mole	%)
	Mn0.05Fe''0.62Mg0.14Fe'''0.22Al0.16Ti0.81O3
	G	=	-62.32	(J)	H	=	-47.04	(J)	S	=	0.01	(J/K)	V	=	0	(cc)	Cp	=	0.01	(J/K)
	geikielite	hematite	ilmenite	pyrophanite	corundum
	13.76	11.18	61.74	5.26	8.06
apatite	mass	=	0.02	(gm)	density	=	3.06	(gm/cc)
	Ca5(PO4)3OH
	G	=	-308.02	(J)	H	=	-250.28	(J)	S	=	0.05	(J/K)	V	=	0.01	(cc)	Cp	=	0.02	(J/K)
Total	solids	mass	=	1	(gm)	density	=	2.89	(gm/cc)
	G	=	-15129.6	(J)	H	=	-12285.5	(J)	S	=	2.25	(J/K)	V	=	0.35	(cc)	Cp	=	1.17	(J/K)
Summary	of	all	fractionated	phases:	(total	mass	=	77.54	grams)
orthopyroxene	mass	=	0.72	(gm)	density	=	3.29	(gm/cc)	(analysis	in	mole	%)
	opx	Na0.00Ca0.07Fe''0.36Mg1.48Fe'''0.02Ti0.00Al0.14Si1.92O6
	G	=	-11087.9	(J)	H	=	-9063.15	(J)	S	=	1.6	(J/K)	V	=	0.22	(cc)	Cp	=	0.88	(J/K)
	diopside	clinoenstatit	hedenbergite	alumino-buffo	buffonite	essenite	jadeite
	-37.25	92.59	35.9	6.21	-5.61	7.87	0.29
clinopyroxene	mass	=	17.5	(gm)	density	=	3.31	(gm/cc)	(analysis	in	mole	%)
	cpx	Na0.02Ca0.58Fe''0.29Mg0.93Fe'''0.05Ti0.02Al0.27Si1.84O6
	G	=	-267977	(J)	H	=	-219513	(J)	S	=	38.37	(J/K)	V	=	5.29	(cc)	Cp	=	20.49	(J/K)
	diopside	clinoenstatit	hedenbergite	alumino-buffo	buffonite	essenite	jadeite
	13.01	39.24	29.21	11.59	-8.35	13.01	2.28
clinopyroxene	mass	=	14.54	(gm)	density	=	3.33	(gm/cc)	(analysis	in	mole	%)
	cpx	Na0.01Ca0.27Fe''0.43Mg1.14Fe'''0.04Ti0.01Al0.24Si1.86O6
	G	=	-218634	(J)	H	=	-177839	(J)	S	=	32.3	(J/K)	V	=	4.37	(cc)	Cp	=	17.27	(J/K)
	diopside	clinoenstatit	hedenbergite	alumino-buffo	buffonite	essenite	jadeite
	-29.75	71.46	42.64	10.08	-8.01	12.15	1.43
feldspar	mass	=	41.7	(gm)	density	=	2.67	(gm/cc)	(analysis	in	mole	%)
	K0.00Na0.39Ca0.60Al1.60Si2.40O8
	G	=	-696169	(J)	H	=	-575756	(J)	S	=	95.33	(J/K)	V	=	15.63	(cc)	Cp	=	50.64	(J/K)
	albite	anorthite	sanidine
	39.38	60.12	0.5
spinel	mass	=	2.09	(gm)	density	=	4.7	(gm/cc)	(analysis	in	mole	%)
	Fe''1.27Mg0.19Fe'''0.86Al0.24Cr0.00Ti0.45O4
	G	=	-17318.5	(J)	H	=	-11962.1	(J)	S	=	4.24	(J/K)	V	=	0.45	(cc)	Cp	=	1.93	(J/K)
	chromite	hercynite	magnetite	spinel	ulvospinel
	0	-6.38	42.88	18.5	45
rhm-oxide	mass	=	0.71	(gm)	density	=	4.51	(gm/cc)	(analysis	in	mole	%)
	Mn0.03Fe''0.57Mg0.18Fe'''0.21Al0.22Ti0.78O3
	G	=	-7583.02	(J)	H	=	-5774.6	(J)	S	=	1.43	(J/K)	V	=	0.16	(cc)	Cp	=	0.7	(J/K)
	geikielite	hematite	ilmenite	pyrophanite	corundum
	17.93	10.44	57.18	3.22	11.23
apatite	mass	=	0.28	(gm)	density	=	3.06	(gm/cc)
	Ca5(PO4)3OH
	G	=	-4207.18	(J)	H	=	-3418.49	(J)	S	=	0.62	(J/K)	V	=	0.09	(cc)	Cp	=	0.32	(J/K)
Viscosity	of	the	System	cannot	be	computed.
System	mass	=	99.33	(gm)	density	=	2.84	(gm/cc)
	G	=	-1.57268e+06	(J)	H	=	-1.27819e+06	(J)	S	=	233.14	(J/K)	V	=	35.03	(cc)	Cp	=	122.37	(J/K)
Oxygen	delta	moles	=	0.00127223	delta	grams	=	0.0407098
	G	=	-363.96	(J)	H	=	40.72	(J)	S	=	0.32	(J/K)	V	=	133.61	(cc)	Cp	=	0.05	(J/K)
**********----------**********
Title:	Dummy	Title
T	=	980	(C)	P	=	6	(kbars)	log(10)	f	O2	=	-10.69	delta	HM	=	-5.14	NNO	=	-0.15	QFM	=	0	COH	=	1.64	IW	=	4.26
Constraint	Flags:	fO2	path	=	QFM	Fractionate	Solids
Liquid	mass	=	19.89	(gm)	density	=	2.44	(gm/cc)	viscosity	=	3.88	(log	10	poise)	(analysis	in	wt	%)
	G	=	-320320	(J)	H	=	-251983	(J)	S	=	54.53	(J/K)	V	=	8.15	(cc)	Cp	=	27.68	(J/K)
	SiO2	TiO2	Al2O3	Fe2O3	Cr2O3	FeO	MnO	MgO	NiO	CoO	CaO	Na2O	K2O	P2O5	H2O	CO2	SO3	Cl2O-1	F2O-1
	61.55	0.7	15.32	1.09	0	4.57	0.85	0.65	0	0	3.44	6.1	1.46	0.53	3.74	0	0	0	0
orthopyroxene	mass	=	0.09	(gm)	density	=	3.49	(gm/cc)	(analysis	in	mole	%)
	opx	Na0.00Ca0.05Fe''0.83Mg1.02Fe'''0.03Ti0.00Al0.15Si1.91O6
	G	=	-1296.48	(J)	H	=	-1041.33	(J)	S	=	0.2	(J/K)	V	=	0.03	(cc)	Cp	=	0.11	(J/K)
	diopside	clinoenstatit	hedenbergite	alumino-buffo	buffonite	essenite	jadeite
	-87.47	94.75	83.46	5.83	-5.32	8.36	0.4
feldspar	mass	=	0.68	(gm)	density	=	2.63	(gm/cc)	(analysis	in	mole	%)
	K0.01Na0.61Ca0.38Al1.38Si2.62O8
	G	=	-11391	(J)	H	=	-9411.16	(J)	S	=	1.58	(J/K)	V	=	0.26	(cc)	Cp	=	0.84	(J/K)
	albite	anorthite	sanidine
	60.79	37.74	1.47
spinel	mass	=	0.11	(gm)	density	=	4.77	(gm/cc)	(analysis	in	mole	%)
	Fe''1.29Mg0.12Fe'''0.99Al0.19Cr0.00Ti0.41O4
	G	=	-898.15	(J)	H	=	-611.77	(J)	S	=	0.23	(J/K)	V	=	0.02	(cc)	Cp	=	0.1	(J/K)
	chromite	hercynite	magnetite	spinel	ulvospinel
	0	-2.91	49.75	12.25	40.91
rhm-oxide	mass	=	0.01	(gm)	density	=	4.59	(gm/cc)	(analysis	in	mole	%)
	Mn0.05Fe''0.62Mg0.13Fe'''0.22Al0.16Ti0.81O3
	G	=	-52.13	(J)	H	=	-39.44	(J)	S	=	0.01	(J/K)	V	=	0	(cc)	Cp	=	0	(J/K)
	geikielite	hematite	ilmenite	pyrophanite	corundum
	13.33	11.22	62.21	5.46	7.78
apatite	mass	=	0.02	(gm)	density	=	3.06	(gm/cc)
	Ca5(PO4)3OH
	G	=	-274.49	(J)	H	=	-223.57	(J)	S	=	0.04	(J/K)	V	=	0.01	(cc)	Cp	=	0.02	(J/K)
Total	solids	mass	=	0.92	(gm)	density	=	2.88	(gm/cc)
	G	=	-13912.3	(J)	H	=	-11327.3	(J)	S	=	2.06	(J/K)	V	=	0.32	(cc)	Cp	=	1.08	(J/K)
Summary	of	all	fractionated	phases:	(total	mass	=	78.52	grams)
orthopyroxene	mass	=	0.82	(gm)	density	=	3.32	(gm/cc)	(analysis	in	mole	%)
	opx	Na0.00Ca0.07Fe''0.41Mg1.43Fe'''0.02Ti0.00Al0.14Si1.91O6
	G	=	-12515.6	(J)	H	=	-10231.6	(J)	S	=	1.82	(J/K)	V	=	0.25	(cc)	Cp	=	1	(J/K)
	diopside	clinoenstatit	hedenbergite	alumino-buffo	buffonite	essenite	jadeite
	-43	92.83	41.34	6.18	-5.58	7.93	0.3
clinopyroxene	mass	=	17.5	(gm)	density	=	3.31	(gm/cc)	(analysis	in	mole	%)
	cpx	Na0.02Ca0.58Fe''0.29Mg0.93Fe'''0.05Ti0.02Al0.27Si1.84O6
	G	=	-267594	(J)	H	=	-219718	(J)	S	=	38.2	(J/K)	V	=	5.29	(cc)	Cp	=	20.47	(J/K)
	diopside	clinoenstatit	hedenbergite	alumino-buffo	buffonite	essenite	jadeite
	13.01	39.24	29.21	11.59	-8.35	13.01	2.28
clinopyroxene	mass	=	14.54	(gm)	density	=	3.33	(gm/cc)	(analysis	in	mole	%)
	cpx	Na0.01Ca0.27Fe''0.43Mg1.14Fe'''0.04Ti0.01Al0.24Si1.86O6
	G	=	-218312	(J)	H	=	-178012	(J)	S	=	32.16	(J/K)	V	=	4.37	(cc)	Cp	=	17.25	(J/K)
	diopside	clinoenstatit	hedenbergite	alumino-buffo	buffonite	essenite	jadeite
	-29.75	71.46	42.64	10.08	-8.01	12.15	1.43
feldspar	mass	=	42.44	(gm)	density	=	2.67	(gm/cc)	(analysis	in	mole	%)
	K0.01Na0.40Ca0.60Al1.60Si2.40O8
	G	=	-707423	(J)	H	=	-586346	(J)	S	=	96.62	(J/K)	V	=	15.9	(cc)	Cp	=	51.48	(J/K)
	albite	anorthite	sanidine
	39.73	59.76	0.51
spinel	mass	=	2.22	(gm)	density	=	4.7	(gm/cc)	(analysis	in	mole	%)
	Fe''1.27Mg0.18Fe'''0.86Al0.24Cr0.00Ti0.45O4
	G	=	-18273.1	(J)	H	=	-12662	(J)	S	=	4.48	(J/K)	V	=	0.47	(cc)	Cp	=	2.04	(J/K)
	chromite	hercynite	magnetite	spinel	ulvospinel
	0	-6.21	43.21	18.19	44.81
rhm-oxide	mass	=	0.71	(gm)	density	=	4.51	(gm/cc)	(analysis	in	mole	%)
	Mn0.03Fe''0.57Mg0.18Fe'''0.21Al0.22Ti0.78O3
	G	=	-7616.04	(J)	H	=	-5817.44	(J)	S	=	1.44	(J/K)	V	=	0.16	(cc)	Cp	=	0.71	(J/K)
	geikielite	hematite	ilmenite	pyrophanite	corundum
	17.9	10.44	57.21	3.23	11.21
apatite	mass	=	0.3	(gm)	density	=	3.06	(gm/cc)
	Ca5(PO4)3OH
	G	=	-4433.57	(J)	H	=	-3611.19	(J)	S	=	0.66	(J/K)	V	=	0.1	(cc)	Cp	=	0.34	(J/K)
Viscosity	of	the	System	cannot	be	computed.
System	mass	=	99.33	(gm)	density	=	2.84	(gm/cc)
	G	=	-1.5704e+06	(J)	H	=	-1.27971e+06	(J)	S	=	231.97	(J/K)	V	=	35	(cc)	Cp	=	122.05	(J/K)
Oxygen	delta	moles	=	0.00134693	delta	grams	=	0.0431
	G	=	-381.94	(J)	H	=	42.63	(J)	S	=	0.34	(J/K)	V	=	140.34	(cc)	Cp	=	0.05	(J/K)
**********----------**********
Title:	Dummy	Title
T	=	970	(C)	P	=	6	(kbars)	log(10)	f	O2	=	-10.84	delta	HM	=	-5.14	NNO	=	-0.15	QFM	=	0	COH	=	1.63	IW	=	4.27
Constraint	Flags:	fO2	path	=	QFM	Fractionate	Solids
Liquid	mass	=	19.06	(gm)	density	=	2.43	(gm/cc)	viscosity	=	3.92	(log	10	poise)	(analysis	in	wt	%)
	G	=	-307147	(J)	H	=	-242185	(J)	S	=	52.26	(J/K)	V	=	7.84	(cc)	Cp	=	26.51	(J/K)
	SiO2	TiO2	Al2O3	Fe2O3	Cr2O3	FeO	MnO	MgO	NiO	CoO	CaO	Na2O	K2O	P2O5	H2O	CO2	SO3	Cl2O-1	F2O-1
	62.04	0.64	15.08	1.05	0	4.33	0.88	0.59	0	0	3.3	6.13	1.51	0.53	3.9	0	0	0	0
orthopyroxene	mass	=	0.08	(gm)	density	=	3.49	(gm/cc)	(analysis	in	mole	%)
	opx	Na0.00Ca0.05Fe''0.86Mg1.00Fe'''0.03Ti0.00Al0.14Si1.91O6
	G	=	-1143.52	(J)	H	=	-920.07	(J)	S	=	0.18	(J/K)	V	=	0.02	(cc)	Cp	=	0.1	(J/K)
	diopside	clinoenstatit	hedenbergite	alumino-buffo	buffonite	essenite	jadeite
	-89.74	94.97	85.61	5.75	-5.28	8.3	0.39
feldspar	mass	=	0.64	(gm)	density	=	2.63	(gm/cc)	(analysis	in	mole	%)
	K0.02Na0.62Ca0.36Al1.36Si2.64O8
	G	=	-10619.4	(J)	H	=	-8791.93	(J)	S	=	1.47	(J/K)	V	=	0.24	(cc)	Cp	=	0.78	(J/K)
	albite	anorthite	sanidine
	62.06	36.36	1.57
spinel	mass	=	0.1	(gm)	density	=	4.78	(gm/cc)	(analysis	in	mole	%)
	Fe''1.29Mg0.12Fe'''1.02Al0.18Cr0.00Ti0.40O4
	G	=	-795.78	(J)	H	=	-543.05	(J)	S	=	0.2	(J/K)	V	=	0.02	(cc)	Cp	=	0.09	(J/K)
	chromite	hercynite	magnetite	spinel	ulvospinel
	0	-2.51	50.77	11.52	40.22
rhm-oxide	mass	=	0	(gm)	density	=	4.6	(gm/cc)	(analysis	in	mole	%)
	Mn0.06Fe''0.63Mg0.13Fe'''0.23Al0.15Ti0.81O3
	G	=	-44.62	(J)	H	=	-33.84	(J)	S	=	0.01	(J/K)	V	=	0	(cc)	Cp	=	0	(J/K)
	geikielite	hematite	ilmenite	pyrophanite	corundum
	12.91	11.26	62.67	5.66	7.51
apatite	mass	=	0.02	(gm)	density	=	3.06	(gm/cc)
	Ca5(PO4)3OH
	G	=	-245.75	(J)	H	=	-200.65	(J)	S	=	0.04	(J/K)	V	=	0.01	(cc)	Cp	=	0.02	(J/K)
Total	solids	mass	=	0.85	(gm)	density	=	2.87	(gm/cc)
	G	=	-12849	(J)	H	=	-10489.5	(J)	S	=	1.9	(J/K)	V	=	0.29	(cc)	Cp	=	0.99	(J/K)
Summary	of	all	fractionated	phases:	(total	mass	=	79.42	grams)
orthopyroxene	mass	=	0.91	(gm)	density	=	3.33	(gm/cc)	(analysis	in	mole	%)
	opx	Na0.00Ca0.07Fe''0.45Mg1.39Fe'''0.02Ti0.00Al0.14Si1.91O6
	G	=	-13761.1	(J)	H	=	-11258.5	(J)	S	=	2.01	(J/K)	V	=	0.27	(cc)	Cp	=	1.11	(J/K)
	diopside	clinoenstatit	hedenbergite	alumino-buffo	buffonite	essenite	jadeite
	-47.24	93.01	45.36	6.14	-5.56	7.98	0.31
clinopyroxene	mass	=	17.5	(gm)	density	=	3.31	(gm/cc)	(analysis	in	mole	%)
	cpx	Na0.02Ca0.58Fe''0.29Mg0.93Fe'''0.05Ti0.02Al0.27Si1.84O6
	G	=	-267213	(J)	H	=	-219923	(J)	S	=	38.04	(J/K)	V	=	5.28	(cc)	Cp	=	20.45	(J/K)
	diopside	clinoenstatit	hedenbergite	alumino-buffo	buffonite	essenite	jadeite
	13.01	39.24	29.21	11.59	-8.35	13.01	2.28
clinopyroxene	mass	=	14.54	(gm)	density	=	3.33	(gm/cc)	(analysis	in	mole	%)
	cpx	Na0.01Ca0.27Fe''0.43Mg1.14Fe'''0.04Ti0.01Al0.24Si1.86O6
	G	=	-217991	(J)	H	=	-178185	(J)	S	=	32.02	(J/K)	V	=	4.36	(cc)	Cp	=	17.23	(J/K)
	diopside	clinoenstatit	hedenbergite	alumino-buffo	buffonite	essenite	jadeite
	-29.75	71.46	42.64	10.08	-8.01	12.15	1.43
feldspar	mass	=	43.12	(gm)	density	=	2.67	(gm/cc)	(analysis	in	mole	%)
	K0.01Na0.40Ca0.59Al1.59Si2.41O8
	G	=	-717792	(J)	H	=	-596243	(J)	S	=	97.78	(J/K)	V	=	16.16	(cc)	Cp	=	52.25	(J/K)
	albite	anorthite	sanidine
	40.07	59.4	0.53
spinel	mass	=	2.33	(gm)	density	=	4.71	(gm/cc)	(analysis	in	mole	%)
	Fe''1.27Mg0.18Fe'''0.87Al0.24Cr0.00Ti0.45O4
	G	=	-19107.2	(J)	H	=	-13283.4	(J)	S	=	4.68	(J/K)	V	=	0.5	(cc)	Cp	=	2.14	(J/K)
	chromite	hercynite	magnetite	spinel	ulvospinel
	0	-6.06	43.52	17.91	44.63
rhm-oxide	mass	=	0.71	(gm)	density	=	4.52	(gm/cc)	(analysis	in	mole	%)
	Mn0.03Fe''0.57Mg0.18Fe'''0.21Al0.22Ti0.78O3
	G	=	-7638.91	(J)	H	=	-5852.73	(J)	S	=	1.44	(J/K)	V	=	0.16	(cc)	Cp	=	0.71	(J/K)
	geikielite	hematite	ilmenite	pyrophanite	corundum
	17.88	10.45	57.24	3.24	11.19
apatite	mass	=	0.31	(gm)	density	=	3.06	(gm/cc)
	Ca5(PO4)3OH
	G	=	-4626.27	(J)	H	=	-3777.28	(J)	S	=	0.68	(J/K)	V	=	0.1	(cc)	Cp	=	0.36	(J/K)
Viscosity	of	the	System	cannot	be	computed.
System	mass	=	99.33	(gm)	density	=	2.84	(gm/cc)
	G	=	-1.56813e+06	(J)	H	=	-1.2812e+06	(J)	S	=	230.81	(J/K)	V	=	34.97	(cc)	Cp	=	121.74	(J/K)
Oxygen	delta	moles	=	0.00141448	delta	grams	=	0.0452616
	G	=	-397.54	(J)	H	=	44.26	(J)	S	=	0.36	(J/K)	V	=	146.2	(cc)	Cp	=	0.05	(J/K)
**********----------**********
Title:	Dummy	Title
T	=	960	(C)	P	=	6	(kbars)	log(10)	f	O2	=	-11	delta	HM	=	-5.14	NNO	=	-0.14	QFM	=	0	COH	=	1.61	IW	=	4.29
Constraint	Flags:	fO2	path	=	QFM	Fractionate	Solids
Liquid	mass	=	18.3	(gm)	density	=	2.42	(gm/cc)	viscosity	=	3.95	(log	10	poise)	(analysis	in	wt	%)
	G	=	-294928	(J)	H	=	-233090	(J)	S	=	50.15	(J/K)	V	=	7.55	(cc)	Cp	=	25.42	(J/K)
	SiO2	TiO2	Al2O3	Fe2O3	Cr2O3	FeO	MnO	MgO	NiO	CoO	CaO	Na2O	K2O	P2O5	H2O	CO2	SO3	Cl2O-1	F2O-1
	62.51	0.59	14.85	1.01	0	4.1	0.92	0.54	0	0	3.16	6.15	1.57	0.53	4.07	0	0	0	0
orthopyroxene	mass	=	0.07	(gm)	density	=	3.5	(gm/cc)	(analysis	in	mole	%)
	opx	Na0.00Ca0.04Fe''0.88Mg0.99Fe'''0.03Ti0.00Al0.14Si1.91O6
	G	=	-1012.89	(J)	H	=	-816.4	(J)	S	=	0.16	(J/K)	V	=	0.02	(cc)	Cp	=	0.09	(J/K)
	diopside	clinoenstatit	hedenbergite	alumino-buffo	buffonite	essenite	jadeite
	-92.05	95.19	87.79	5.68	-5.25	8.24	0.39
feldspar	mass	=	0.6	(gm)	density	=	2.62	(gm/cc)	(analysis	in	mole	%)
	K0.02Na0.63Ca0.35Al1.35Si2.65O8
	G	=	-9934.6	(J)	H	=	-8242.15	(J)	S	=	1.37	(J/K)	V	=	0.23	(cc)	Cp	=	0.73	(J/K)
	albite	anorthite	sanidine
	63.31	35.01	1.68
spinel	mass	=	0.09	(gm)	density	=	4.79	(gm/cc)	(analysis	in	mole	%)
	Fe''1.29Mg0.11Fe'''1.04Al0.17Cr0.00Ti0.40O4
	G	=	-706.93	(J)	H	=	-483.37	(J)	S	=	0.18	(J/K)	V	=	0.02	(cc)	Cp	=	0.08	(J/K)
	chromite	hercynite	magnetite	spinel	ulvospinel
	0	-2.14	51.8	10.83	39.51
rhm-oxide	mass	=	0	(gm)	density	=	4.61	(gm/cc)	(analysis	in	mole	%)
	Mn0.06Fe''0.63Mg0.12Fe'''0.23Al0.14Ti0.81O3
	G	=	-39.07	(J)	H	=	-29.71	(J)	S	=	0.01	(J/K)	V	=	0	(cc)	Cp	=	0	(J/K)
	geikielite	hematite	ilmenite	pyrophanite	corundum
	12.49	11.29	63.12	5.85	7.25
apatite	mass	=	0.01	(gm)	density	=	3.06	(gm/cc)
	Ca5(PO4)3OH
	G	=	-220.83	(J)	H	=	-180.74	(J)	S	=	0.03	(J/K)	V	=	0	(cc)	Cp	=	0.02	(J/K)
Total	solids	mass	=	0.78	(gm)	density	=	2.86	(gm/cc)
	G	=	-11914.3	(J)	H	=	-9752.36	(J)	S	=	1.75	(J/K)	V	=	0.27	(cc)	Cp	=	0.92	(J/K)
Summary	of	all	fractionated	phases:	(total	mass	=	80.26	grams)
orthopyroxene	mass	=	0.99	(gm)	density	=	3.35	(gm/cc)	(analysis	in	mole	%)
	opx	Na0.00Ca0.07Fe''0.48Mg1.36Fe'''0.02Ti0.00Al0.14Si1.91O6
	G	=	-14851.9	(J)	H	=	-12165.2	(J)	S	=	2.18	(J/K)	V	=	0.3	(cc)	Cp	=	1.2	(J/K)
	diopside	clinoenstatit	hedenbergite	alumino-buffo	buffonite	essenite	jadeite
	-50.54	93.16	48.48	6.11	-5.54	8	0.32
clinopyroxene	mass	=	17.5	(gm)	density	=	3.31	(gm/cc)	(analysis	in	mole	%)
	cpx	Na0.02Ca0.58Fe''0.29Mg0.93Fe'''0.05Ti0.02Al0.27Si1.84O6
	G	=	-266833	(J)	H	=	-220127	(J)	S	=	37.88	(J/K)	V	=	5.28	(cc)	Cp	=	20.43	(J/K)
	diopside	clinoenstatit	hedenbergite	alumino-buffo	buffonite	essenite	jadeite
	13.01	39.24	29.21	11.59	-8.35	13.01	2.28
clinopyroxene	mass	=	14.54	(gm)	density	=	3.33	(gm/cc)	(analysis	in	mole	%)
	cpx	Na0.01Ca0.27Fe''0.43Mg1.14Fe'''0.04Ti0.01Al0.24Si1.86O6
	G	=	-217672	(J)	H	=	-178357	(J)	S	=	31.88	(J/K)	V	=	4.36	(cc)	Cp	=	17.22	(J/K)
	diopside	clinoenstatit	hedenbergite	alumino-buffo	buffonite	essenite	jadeite
	-29.75	71.46	42.64	10.08	-8.01	12.15	1.43
feldspar	mass	=	43.75	(gm)	density	=	2.67	(gm/cc)	(analysis	in	mole	%)
	K0.01Na0.40Ca0.59Al1.59Si2.41O8
	G	=	-727378	(J)	H	=	-605527	(J)	S	=	98.81	(J/K)	V	=	16.4	(cc)	Cp	=	52.97	(J/K)
	albite	anorthite	sanidine
	40.39	59.07	0.54
spinel	mass	=	2.43	(gm)	density	=	4.71	(gm/cc)	(analysis	in	mole	%)
	Fe''1.27Mg0.18Fe'''0.88Al0.23Cr0.00Ti0.44O4
	G	=	-19837.2	(J)	H	=	-13837	(J)	S	=	4.87	(J/K)	V	=	0.52	(cc)	Cp	=	2.23	(J/K)
	chromite	hercynite	magnetite	spinel	ulvospinel
	0	-5.91	43.81	17.65	44.45
rhm-oxide	mass	=	0.72	(gm)	density	=	4.52	(gm/cc)	(analysis	in	mole	%)
	Mn0.03Fe''0.57Mg0.18Fe'''0.21Al0.22Ti0.78O3
	G	=	-7654.31	(J)	H	=	-5882.44	(J)	S	=	1.44	(J/K)	V	=	0.16	(cc)	Cp	=	0.71	(J/K)
	geikielite	hematite	ilmenite	pyrophanite	corundum
	17.86	10.45	57.26	3.25	11.18
apatite	mass	=	0.32	(gm)	density	=	3.06	(gm/cc)
	Ca5(PO4)3OH
	G	=	-4790.12	(J)	H	=	-3920.51	(J)	S	=	0.71	(J/K)	V	=	0.11	(cc)	Cp	=	0.37	(J/K)
Viscosity	of	the	System	cannot	be	computed.
System	mass	=	99.33	(gm)	density	=	2.84	(gm/cc)
	G	=	-1.56586e+06	(J)	H	=	-1.28266e+06	(J)	S	=	229.66	(J/K)	V	=	34.95	(cc)	Cp	=	121.46	(J/K)
Oxygen	delta	moles	=	0.00147568	delta	grams	=	0.0472201
	G	=	-411.03	(J)	H	=	45.65	(J)	S	=	0.37	(J/K)	V	=	151.3	(cc)	Cp	=	0.05	(J/K)
**********----------**********
Title:	Dummy	Title
T	=	950	(C)	P	=	6	(kbars)	log(10)	f	O2	=	-11.15	delta	HM	=	-5.14	NNO	=	-0.13	QFM	=	0	COH	=	1.59	IW	=	4.31
Constraint	Flags:	fO2	path	=	QFM	Fractionate	Solids
Liquid	mass	=	17.58	(gm)	density	=	2.41	(gm/cc)	viscosity	=	3.98	(log	10	poise)	(analysis	in	wt	%)
	G	=	-283552	(J)	H	=	-224615	(J)	S	=	48.18	(J/K)	V	=	7.29	(cc)	Cp	=	24.4	(J/K)
	SiO2	TiO2	Al2O3	Fe2O3	Cr2O3	FeO	MnO	MgO	NiO	CoO	CaO	Na2O	K2O	P2O5	H2O	CO2	SO3	Cl2O-1	F2O-1
	62.96	0.55	14.61	0.97	0	3.88	0.96	0.49	0	0	3.04	6.16	1.62	0.53	4.23	0	0	0	0
orthopyroxene	mass	=	0.07	(gm)	density	=	3.51	(gm/cc)	(analysis	in	mole	%)
	opx	Na0.00Ca0.04Fe''0.90Mg0.97Fe'''0.03Ti0.00Al0.14Si1.91O6
	G	=	-900.7	(J)	H	=	-727.25	(J)	S	=	0.14	(J/K)	V	=	0.02	(cc)	Cp	=	0.08	(J/K)
	diopside	clinoenstatit	hedenbergite	alumino-buffo	buffonite	essenite	jadeite
	-94.39	95.42	90	5.62	-5.22	8.19	0.38
feldspar	mass	=	0.56	(gm)	density	=	2.62	(gm/cc)	(analysis	in	mole	%)
	K0.02Na0.65Ca0.34Al1.34Si2.66O8
	G	=	-9323.51	(J)	H	=	-7751.31	(J)	S	=	1.29	(J/K)	V	=	0.21	(cc)	Cp	=	0.69	(J/K)
	albite	anorthite	sanidine
	64.53	33.68	1.79
spinel	mass	=	0.08	(gm)	density	=	4.8	(gm/cc)	(analysis	in	mole	%)
	Fe''1.29Mg0.10Fe'''1.06Al0.17Cr0.00Ti0.39O4
	G	=	-629.48	(J)	H	=	-431.29	(J)	S	=	0.16	(J/K)	V	=	0.02	(cc)	Cp	=	0.07	(J/K)
	chromite	hercynite	magnetite	spinel	ulvospinel
	0	-1.79	52.81	10.18	38.8
rhm-oxide	mass	=	0	(gm)	density	=	4.61	(gm/cc)	(analysis	in	mole	%)
	Mn0.06Fe''0.64Mg0.12Fe'''0.23Al0.14Ti0.82O3
	G	=	-34.99	(J)	H	=	-26.67	(J)	S	=	0.01	(J/K)	V	=	0	(cc)	Cp	=	0	(J/K)
	geikielite	hematite	ilmenite	pyrophanite	corundum
	12.08	11.31	63.58	6.04	6.99
apatite	mass	=	0.01	(gm)	density	=	3.06	(gm/cc)
	Ca5(PO4)3OH
	G	=	-198.95	(J)	H	=	-163.23	(J)	S	=	0.03	(J/K)	V	=	0	(cc)	Cp	=	0.02	(J/K)
Total	solids	mass	=	0.73	(gm)	density	=	2.85	(gm/cc)
	G	=	-11087.6	(J)	H	=	-9099.75	(J)	S	=	1.63	(J/K)	V	=	0.26	(cc)	Cp	=	0.86	(J/K)
Summary	of	all	fractionated	phases:	(total	mass	=	81.03	grams)
orthopyroxene	mass	=	1.07	(gm)	density	=	3.36	(gm/cc)	(analysis	in	mole	%)
	opx	Na0.00Ca0.06Fe''0.51Mg1.34Fe'''0.02Ti0.00Al0.14Si1.91O6
	G	=	-15810.6	(J)	H	=	-12969.1	(J)	S	=	2.32	(J/K)	V	=	0.32	(cc)	Cp	=	1.28	(J/K)
	diopside	clinoenstatit	hedenbergite	alumino-buffo	buffonite	essenite	jadeite
	-53.21	93.29	51.01	6.09	-5.52	8.02	0.32
clinopyroxene	mass	=	17.5	(gm)	density	=	3.31	(gm/cc)	(analysis	in	mole	%)
	cpx	Na0.02Ca0.58Fe''0.29Mg0.93Fe'''0.05Ti0.02Al0.27Si1.84O6
	G	=	-266456	(J)	H	=	-220331	(J)	S	=	37.71	(J/K)	V	=	5.28	(cc)	Cp	=	20.41	(J/K)
	diopside	clinoenstatit	hedenbergite	alumino-buffo	buffonite	essenite	jadeite
	13.01	39.24	29.21	11.59	-8.35	13.01	2.28
clinopyroxene	mass	=	14.54	(gm)	density	=	3.33	(gm/cc)	(analysis	in	mole	%)
	cpx	Na0.01Ca0.27Fe''0.43Mg1.14Fe'''0.04Ti0.01Al0.24Si1.86O6
	G	=	-217354	(J)	H	=	-178529	(J)	S	=	31.74	(J/K)	V	=	4.36	(cc)	Cp	=	17.2	(J/K)
	diopside	clinoenstatit	hedenbergite	alumino-buffo	buffonite	essenite	jadeite
	-29.75	71.46	42.64	10.08	-8.01	12.15	1.43
feldspar	mass	=	44.35	(gm)	density	=	2.67	(gm/cc)	(analysis	in	mole	%)
	K0.01Na0.41Ca0.59Al1.59Si2.41O8
	G	=	-736271	(J)	H	=	-614268	(J)	S	=	99.74	(J/K)	V	=	16.62	(cc)	Cp	=	53.64	(J/K)
	albite	anorthite	sanidine
	40.7	58.74	0.56
spinel	mass	=	2.52	(gm)	density	=	4.71	(gm/cc)	(analysis	in	mole	%)
	Fe''1.27Mg0.17Fe'''0.88Al0.23Cr0.00Ti0.44O4
	G	=	-20477	(J)	H	=	-14331.8	(J)	S	=	5.02	(J/K)	V	=	0.53	(cc)	Cp	=	2.31	(J/K)
	chromite	hercynite	magnetite	spinel	ulvospinel
	0	-5.78	44.09	17.42	44.28
rhm-oxide	mass	=	0.72	(gm)	density	=	4.52	(gm/cc)	(analysis	in	mole	%)
	Mn0.03Fe''0.57Mg0.18Fe'''0.21Al0.22Ti0.78O3
	G	=	-7664.23	(J)	H	=	-5908.05	(J)	S	=	1.44	(J/K)	V	=	0.16	(cc)	Cp	=	0.71	(J/K)
	geikielite	hematite	ilmenite	pyrophanite	corundum
	17.85	10.45	57.28	3.26	11.17
apatite	mass	=	0.33	(gm)	density	=	3.06	(gm/cc)
	Ca5(PO4)3OH
	G	=	-4928.97	(J)	H	=	-4043.88	(J)	S	=	0.72	(J/K)	V	=	0.11	(cc)	Cp	=	0.38	(J/K)
Viscosity	of	the	System	cannot	be	computed.
System	mass	=	99.34	(gm)	density	=	2.84	(gm/cc)
	G	=	-1.5636e+06	(J)	H	=	-1.2841e+06	(J)	S	=	228.51	(J/K)	V	=	34.92	(cc)	Cp	=	121.18	(J/K)
Oxygen	delta	moles	=	0.00153122	delta	grams	=	0.0489973
	G	=	-422.66	(J)	H	=	46.82	(J)	S	=	0.38	(J/K)	V	=	155.72	(cc)	Cp	=	0.05	(J/K)
**********----------**********
Title:	Dummy	Title
T	=	940	(C)	P	=	6	(kbars)	log(10)	f	O2	=	-11.31	delta	HM	=	-5.14	NNO	=	-0.12	QFM	=	0	COH	=	1.58	IW	=	4.34
Constraint	Flags:	fO2	path	=	QFM	Fractionate	Solids
Liquid	mass	=	16.92	(gm)	density	=	2.4	(gm/cc)	viscosity	=	4	(log	10	poise)	(analysis	in	wt	%)
	G	=	-272928	(J)	H	=	-216694	(J)	S	=	46.35	(J/K)	V	=	7.04	(cc)	Cp	=	23.46	(J/K)
	SiO2	TiO2	Al2O3	Fe2O3	Cr2O3	FeO	MnO	MgO	NiO	CoO	CaO	Na2O	K2O	P2O5	H2O	CO2	SO3	Cl2O-1	F2O-1
	63.39	0.51	14.37	0.94	0	3.66	0.99	0.45	0	0	2.92	6.17	1.68	0.54	4.4	0	0	0	0
orthopyroxene	mass	=	0.06	(gm)	density	=	3.52	(gm/cc)	(analysis	in	mole	%)
	opx	Na0.00Ca0.04Fe''0.92Mg0.95Fe'''0.03Ti0.00Al0.14Si1.91O6
	G	=	-803.85	(J)	H	=	-650.18	(J)	S	=	0.13	(J/K)	V	=	0.02	(cc)	Cp	=	0.07	(J/K)
	diopside	clinoenstatit	hedenbergite	alumino-buffo	buffonite	essenite	jadeite
	-96.75	95.64	92.22	5.55	-5.19	8.15	0.37
feldspar	mass	=	0.53	(gm)	density	=	2.62	(gm/cc)	(analysis	in	mole	%)
	K0.02Na0.66Ca0.32Al1.32Si2.68O8
	G	=	-8775.41	(J)	H	=	-7310.87	(J)	S	=	1.21	(J/K)	V	=	0.2	(cc)	Cp	=	0.65	(J/K)
	albite	anorthite	sanidine
	65.72	32.38	1.91
spinel	mass	=	0.07	(gm)	density	=	4.81	(gm/cc)	(analysis	in	mole	%)
	Fe''1.29Mg0.10Fe'''1.08Al0.16Cr0.00Ti0.38O4
	G	=	-561.69	(J)	H	=	-385.67	(J)	S	=	0.15	(J/K)	V	=	0.02	(cc)	Cp	=	0.07	(J/K)
	chromite	hercynite	magnetite	spinel	ulvospinel
	0	-1.47	53.83	9.56	38.08
rhm-oxide	mass	=	0	(gm)	density	=	4.62	(gm/cc)	(analysis	in	mole	%)
	Mn0.06Fe''0.64Mg0.12Fe'''0.23Al0.13Ti0.82O3
	G	=	-31.97	(J)	H	=	-24.43	(J)	S	=	0.01	(J/K)	V	=	0	(cc)	Cp	=	0	(J/K)
	geikielite	hematite	ilmenite	pyrophanite	corundum
	11.67	11.33	64.04	6.21	6.75
apatite	mass	=	0.01	(gm)	density	=	3.06	(gm/cc)
	Ca5(PO4)3OH
	G	=	-179.52	(J)	H	=	-147.64	(J)	S	=	0.03	(J/K)	V	=	0	(cc)	Cp	=	0.01	(J/K)
Total	solids	mass	=	0.68	(gm)	density	=	2.84	(gm/cc)
	G	=	-10352.5	(J)	H	=	-8518.8	(J)	S	=	1.51	(J/K)	V	=	0.24	(cc)	Cp	=	0.8	(J/K)
Summary	of	all	fractionated	phases:	(total	mass	=	81.74	grams)
orthopyroxene	mass	=	1.13	(gm)	density	=	3.37	(gm/cc)	(analysis	in	mole	%)
	opx	Na0.00Ca0.06Fe''0.53Mg1.32Fe'''0.03Ti0.00Al0.14Si1.91O6
	G	=	-16656	(J)	H	=	-13684.7	(J)	S	=	2.45	(J/K)	V	=	0.34	(cc)	Cp	=	1.36	(J/K)
	diopside	clinoenstatit	hedenbergite	alumino-buffo	buffonite	essenite	jadeite
	-55.43	93.41	53.12	6.06	-5.5	8.03	0.32
clinopyroxene	mass	=	17.5	(gm)	density	=	3.31	(gm/cc)	(analysis	in	mole	%)
	cpx	Na0.02Ca0.58Fe''0.29Mg0.93Fe'''0.05Ti0.02Al0.27Si1.84O6
	G	=	-266079	(J)	H	=	-220535	(J)	S	=	37.54	(J/K)	V	=	5.28	(cc)	Cp	=	20.38	(J/K)
	diopside	clinoenstatit	hedenbergite	alumino-buffo	buffonite	essenite	jadeite
	13.01	39.24	29.21	11.59	-8.35	13.01	2.28
clinopyroxene	mass	=	14.54	(gm)	density	=	3.34	(gm/cc)	(analysis	in	mole	%)
	cpx	Na0.01Ca0.27Fe''0.43Mg1.14Fe'''0.04Ti0.01Al0.24Si1.86O6
	G	=	-217037	(J)	H	=	-178701	(J)	S	=	31.6	(J/K)	V	=	4.36	(cc)	Cp	=	17.18	(J/K)
	diopside	clinoenstatit	hedenbergite	alumino-buffo	buffonite	essenite	jadeite
	-29.75	71.46	42.64	10.08	-8.01	12.15	1.43
feldspar	mass	=	44.91	(gm)	density	=	2.67	(gm/cc)	(analysis	in	mole	%)
	K0.01Na0.41Ca0.58Al1.58Si2.42O8
	G	=	-744544	(J)	H	=	-622525	(J)	S	=	100.58	(J/K)	V	=	16.83	(cc)	Cp	=	54.26	(J/K)
	albite	anorthite	sanidine
	41	58.42	0.57
spinel	mass	=	2.6	(gm)	density	=	4.72	(gm/cc)	(analysis	in	mole	%)
	Fe''1.27Mg0.17Fe'''0.89Al0.23Cr0.00Ti0.44O4
	G	=	-21038	(J)	H	=	-14775.3	(J)	S	=	5.16	(J/K)	V	=	0.55	(cc)	Cp	=	2.38	(J/K)
	chromite	hercynite	magnetite	spinel	ulvospinel
	0	-5.66	44.35	17.2	44.11
rhm-oxide	mass	=	0.72	(gm)	density	=	4.52	(gm/cc)	(analysis	in	mole	%)
	Mn0.03Fe''0.57Mg0.18Fe'''0.21Al0.22Ti0.78O3
	G	=	-7670.13	(J)	H	=	-5930.64	(J)	S	=	1.43	(J/K)	V	=	0.16	(cc)	Cp	=	0.71	(J/K)
	geikielite	hematite	ilmenite	pyrophanite	corundum
	17.83	10.45	57.3	3.27	11.16
apatite	mass	=	0.34	(gm)	density	=	3.06	(gm/cc)
	Ca5(PO4)3OH
	G	=	-5045.9	(J)	H	=	-4149.78	(J)	S	=	0.74	(J/K)	V	=	0.11	(cc)	Cp	=	0.39	(J/K)
Viscosity	of	the	System	cannot	be	computed.
System	mass	=	99.34	(gm)	density	=	2.85	(gm/cc)
	G	=	-1.56135e+06	(J)	H	=	-1.28551e+06	(J)	S	=	227.37	(J/K)	V	=	34.9	(cc)	Cp	=	120.92	(J/K)
Oxygen	delta	moles	=	0.00158169	delta	grams	=	0.0506121
	G	=	-432.63	(J)	H	=	47.8	(J)	S	=	0.4	(J/K)	V	=	159.54	(cc)	Cp	=	0.06	(J/K)
**********----------**********
Title:	Dummy	Title
T	=	930	(C)	P	=	6	(kbars)	log(10)	f	O2	=	-11.48	delta	HM	=	-5.14	NNO	=	-0.12	QFM	=	0	COH	=	1.56	IW	=	4.36
Constraint	Flags:	fO2	path	=	QFM	Fractionate	Solids
Liquid	mass	=	16.3	(gm)	density	=	2.4	(gm/cc)	viscosity	=	4.03	(log	10	poise)	(analysis	in	wt	%)
	G	=	-262977	(J)	H	=	-209266	(J)	S	=	44.64	(J/K)	V	=	6.8	(cc)	Cp	=	22.58	(J/K)
	SiO2	TiO2	Al2O3	Fe2O3	Cr2O3	FeO	MnO	MgO	NiO	CoO	CaO	Na2O	K2O	P2O5	H2O	CO2	SO3	Cl2O-1	F2O-1
	63.8	0.47	14.13	0.9	0	3.46	1.03	0.4	0	0	2.81	6.16	1.73	0.54	4.56	0	0	0	0
orthopyroxene	mass	=	0.05	(gm)	density	=	3.53	(gm/cc)	(analysis	in	mole	%)
	opx	Na0.00Ca0.04Fe''0.94Mg0.93Fe'''0.03Ti0.00Al0.14Si1.92O6
	G	=	-719.82	(J)	H	=	-583.24	(J)	S	=	0.11	(J/K)	V	=	0.02	(cc)	Cp	=	0.06	(J/K)
	diopside	clinoenstatit	hedenbergite	alumino-buffo	buffonite	essenite	jadeite
	-99.15	95.87	94.47	5.5	-5.16	8.11	0.37
feldspar	mass	=	0.5	(gm)	density	=	2.62	(gm/cc)	(analysis	in	mole	%)
	K0.02Na0.67Ca0.31Al1.31Si2.69O8
	G	=	-8281.48	(J)	H	=	-6913.79	(J)	S	=	1.14	(J/K)	V	=	0.19	(cc)	Cp	=	0.61	(J/K)
	albite	anorthite	sanidine
	66.88	31.09	2.03
spinel	mass	=	0.07	(gm)	density	=	4.82	(gm/cc)	(analysis	in	mole	%)
	Fe''1.28Mg0.09Fe'''1.10Al0.16Cr0.00Ti0.37O4
	G	=	-502.14	(J)	H	=	-345.55	(J)	S	=	0.13	(J/K)	V	=	0.01	(cc)	Cp	=	0.06	(J/K)
	chromite	hercynite	magnetite	spinel	ulvospinel
	0	-1.17	54.84	8.97	37.36
rhm-oxide	mass	=	0	(gm)	density	=	4.63	(gm/cc)	(analysis	in	mole	%)
	Mn0.06Fe''0.65Mg0.11Fe'''0.23Al0.13Ti0.82O3
	G	=	-29.75	(J)	H	=	-22.79	(J)	S	=	0.01	(J/K)	V	=	0	(cc)	Cp	=	0	(J/K)
	geikielite	hematite	ilmenite	pyrophanite	corundum
	11.26	11.34	64.5	6.38	6.51
apatite	mass	=	0.01	(gm)	density	=	3.06	(gm/cc)
	Ca5(PO4)3OH
	G	=	-162.05	(J)	H	=	-133.59	(J)	S	=	0.02	(J/K)	V	=	0	(cc)	Cp	=	0.01	(J/K)
Total	solids	mass	=	0.64	(gm)	density	=	2.83	(gm/cc)
	G	=	-9695.24	(J)	H	=	-7998.96	(J)	S	=	1.41	(J/K)	V	=	0.22	(cc)	Cp	=	0.75	(J/K)
Summary	of	all	fractionated	phases:	(total	mass	=	82.41	grams)
orthopyroxene	mass	=	1.19	(gm)	density	=	3.38	(gm/cc)	(analysis	in	mole	%)
	opx	Na0.00Ca0.06Fe''0.55Mg1.30Fe'''0.03Ti0.00Al0.14Si1.91O6
	G	=	-17403.5	(J)	H	=	-14323.9	(J)	S	=	2.56	(J/K)	V	=	0.35	(cc)	Cp	=	1.42	(J/K)
	diopside	clinoenstatit	hedenbergite	alumino-buffo	buffonite	essenite	jadeite
	-57.34	93.51	54.92	6.04	-5.49	8.03	0.33
clinopyroxene	mass	=	17.5	(gm)	density	=	3.32	(gm/cc)	(analysis	in	mole	%)
	cpx	Na0.02Ca0.58Fe''0.29Mg0.93Fe'''0.05Ti0.02Al0.27Si1.84O6
	G	=	-265705	(J)	H	=	-220739	(J)	S	=	37.37	(J/K)	V	=	5.28	(cc)	Cp	=	20.36	(J/K)
	diopside	clinoenstatit	hedenbergite	alumino-buffo	buffonite	essenite	jadeite
	13.01	39.24	29.21	11.59	-8.35	13.01	2.28
clinopyroxene	mass	=	14.54	(gm)	density	=	3.34	(gm/cc)	(analysis	in	mole	%)
	cpx	Na0.01Ca0.27Fe''0.43Mg1.14Fe'''0.04Ti0.01Al0.24Si1.86O6
	G	=	-216721	(J)	H	=	-178872	(J)	S	=	31.46	(J/K)	V	=	4.36	(cc)	Cp	=	17.16	(J/K)
	diopside	clinoenstatit	hedenbergite	alumino-buffo	buffonite	essenite	jadeite
	-29.75	71.46	42.64	10.08	-8.01	12.15	1.43
feldspar	mass	=	45.44	(gm)	density	=	2.67	(gm/cc)	(analysis	in	mole	%)
	K0.01Na0.41Ca0.58Al1.58Si2.42O8
	G	=	-752262	(J)	H	=	-630347	(J)	S	=	101.33	(J/K)	V	=	17.03	(cc)	Cp	=	54.84	(J/K)
	albite	anorthite	sanidine
	41.3	58.11	0.59
spinel	mass	=	2.67	(gm)	density	=	4.72	(gm/cc)	(analysis	in	mole	%)
	Fe''1.27Mg0.17Fe'''0.89Al0.23Cr0.00Ti0.44O4
	G	=	-21530.1	(J)	H	=	-15173.8	(J)	S	=	5.28	(J/K)	V	=	0.57	(cc)	Cp	=	2.44	(J/K)
	chromite	hercynite	magnetite	spinel	ulvospinel
	0	-5.55	44.6	17	43.95
rhm-oxide	mass	=	0.72	(gm)	density	=	4.52	(gm/cc)	(analysis	in	mole	%)
	Mn0.03Fe''0.57Mg0.18Fe'''0.21Al0.22Ti0.78O3
	G	=	-7673.09	(J)	H	=	-5951.01	(J)	S	=	1.43	(J/K)	V	=	0.16	(cc)	Cp	=	0.71	(J/K)
	geikielite	hematite	ilmenite	pyrophanite	corundum
	17.82	10.46	57.31	3.27	11.15
apatite	mass	=	0.35	(gm)	density	=	3.06	(gm/cc)
	Ca5(PO4)3OH
	G	=	-5143.4	(J)	H	=	-4240.1	(J)	S	=	0.75	(J/K)	V	=	0.11	(cc)	Cp	=	0.4	(J/K)
Viscosity	of	the	System	cannot	be	computed.
System	mass	=	99.34	(gm)	density	=	2.85	(gm/cc)
	G	=	-1.55911e+06	(J)	H	=	-1.28691e+06	(J)	S	=	226.24	(J/K)	V	=	34.88	(cc)	Cp	=	120.66	(J/K)
Oxygen	delta	moles	=	0.00162758	delta	grams	=	0.0520805
	G	=	-441.11	(J)	H	=	48.6	(J)	S	=	0.41	(J/K)	V	=	162.81	(cc)	Cp	=	0.06	(J/K)
**********----------**********
Title:	Dummy	Title
T	=	920	(C)	P	=	6	(kbars)	log(10)	f	O2	=	-11.64	delta	HM	=	-5.14	NNO	=	-0.11	QFM	=	0	COH	=	1.54	IW	=	4.38
Constraint	Flags:	fO2	path	=	QFM	Fractionate	Solids
Liquid	mass	=	15.72	(gm)	density	=	2.39	(gm/cc)	viscosity	=	4.05	(log	10	poise)	(analysis	in	wt	%)
	G	=	-253630	(J)	H	=	-202283	(J)	S	=	43.03	(J/K)	V	=	6.58	(cc)	Cp	=	21.76	(J/K)
	SiO2	TiO2	Al2O3	Fe2O3	Cr2O3	FeO	MnO	MgO	NiO	CoO	CaO	Na2O	K2O	P2O5	H2O	CO2	SO3	Cl2O-1	F2O-1
	64.19	0.43	13.89	0.87	0	3.27	1.07	0.37	0	0	2.7	6.15	1.78	0.55	4.73	0	0	0	0
orthopyroxene	mass	=	0.05	(gm)	density	=	3.54	(gm/cc)	(analysis	in	mole	%)
	opx	Na0.00Ca0.04Fe''0.97Mg0.91Fe'''0.03Ti0.00Al0.14Si1.92O6
	G	=	-646.58	(J)	H	=	-524.82	(J)	S	=	0.1	(J/K)	V	=	0.01	(cc)	Cp	=	0.06	(J/K)
	diopside	clinoenstatit	hedenbergite	alumino-buffo	buffonite	essenite	jadeite
	-101.56	96.09	96.73	5.44	-5.13	8.07	0.36
feldspar	mass	=	0.47	(gm)	density	=	2.62	(gm/cc)	(analysis	in	mole	%)
	K0.02Na0.68Ca0.30Al1.30Si2.70O8
	G	=	-7834.42	(J)	H	=	-6554.24	(J)	S	=	1.07	(J/K)	V	=	0.18	(cc)	Cp	=	0.58	(J/K)
	albite	anorthite	sanidine
	68.01	29.83	2.16
spinel	mass	=	0.06	(gm)	density	=	4.83	(gm/cc)	(analysis	in	mole	%)
[truncated: 1,237 more rows]

## Sheet: FMQ +2
**********----------**********
Title:	Dummy	Title
T	=	1110	(C)	P	=	1	(kbars)	log(10)	f	O2	=	-7.3	delta	HM	=	-3.54	NNO	=	1.36	QFM	=	2	COH	=	4.08	IW	=	5.63
Constraint	Flags:	fO2	path	=	QFM+2	Fractionate	Solids
Liquid	mass	=	95.41	(gm)	density	=	2.42	(gm/cc)	viscosity	=	3.42	(log	10	poise)	(analysis	in	wt	%)
	G	=	-1.57458e+06	(J)	H	=	-1.21005e+06	(J)	S	=	263.54	(J/K)	V	=	39.48	(cc)	Cp	=	136.2	(J/K)
	SiO2	TiO2	Al2O3	Fe2O3	Cr2O3	FeO	MnO	MgO	NiO	CoO	CaO	Na2O	K2O	P2O5	H2O	CO2	SO3	Cl2O-1	F2O-1
	56.06	1.79	18.67	2.17	0	4.07	0.44	1.99	0	0	6.44	5.19	0.78	0.56	1.84	0	0	0	0
spinel	mass	=	4.85	(gm)	density	=	4.59	(gm/cc)	(analysis	in	mole	%)
	Fe''0.83Mg0.36Fe'''1.35Al0.27Cr0.00Ti0.19O4
	G	=	-41779	(J)	H	=	-27607.8	(J)	S	=	10.25	(J/K)	V	=	1.06	(cc)	Cp	=	4.62	(J/K)
	chromite	hercynite	magnetite	spinel	ulvospinel
	0	-22.92	67.31	36.3	19.31
Total	solids	mass	=	4.85	(gm)	density	=	4.59	(gm/cc)
	G	=	-41779	(J)	H	=	-27607.8	(J)	S	=	10.25	(J/K)	V	=	1.06	(cc)	Cp	=	4.62	(J/K)
Summary	of	all	fractionated	phases:	(total	mass	=	0	grams)
Viscosity	of	the	System:	3.47	(log	10	poise)
System	mass	=	100.26	(gm)	density	=	2.47	(gm/cc)
	G	=	-1.61636e+06	(J)	H	=	-1.23766e+06	(J)	S	=	273.79	(J/K)	V	=	40.54	(cc)	Cp	=	140.81	(J/K)
Oxygen	delta	moles	=	0.00418677	delta	grams	=	0.133972
	G	=	-1325.1	(J)	H	=	152.11	(J)	S	=	1.07	(J/K)	V	=	481.48	(cc)	Cp	=	0.15	(J/K)
**********----------**********
Title:	Dummy	Title
T	=	1100	(C)	P	=	1	(kbars)	log(10)	f	O2	=	-7.43	delta	HM	=	-3.54	NNO	=	1.37	QFM	=	2	COH	=	4.07	IW	=	5.64
Constraint	Flags:	fO2	path	=	QFM+2	Fractionate	Solids
Liquid	mass	=	94.87	(gm)	density	=	2.41	(gm/cc)	viscosity	=	3.52	(log	10	poise)	(analysis	in	wt	%)
	G	=	-1.56738e+06	(J)	H	=	-1.2087e+06	(J)	S	=	261.21	(J/K)	V	=	39.32	(cc)	Cp	=	135.42	(J/K)
	SiO2	TiO2	Al2O3	Fe2O3	Cr2O3	FeO	MnO	MgO	NiO	CoO	CaO	Na2O	K2O	P2O5	H2O	CO2	SO3	Cl2O-1	F2O-1
	56.39	1.75	18.74	2.05	0	3.78	0.44	1.96	0	0	6.47	5.22	0.78	0.56	1.86	0	0	0	0
spinel	mass	=	0.56	(gm)	density	=	4.59	(gm/cc)	(analysis	in	mole	%)
	Fe''0.83Mg0.37Fe'''1.34Al0.27Cr0.00Ti0.20O4
	G	=	-4833.25	(J)	H	=	-3210.04	(J)	S	=	1.18	(J/K)	V	=	0.12	(cc)	Cp	=	0.53	(J/K)
	chromite	hercynite	magnetite	spinel	ulvospinel
	0	-23.39	67.04	36.8	19.55
Total	solids	mass	=	0.56	(gm)	density	=	4.59	(gm/cc)
	G	=	-4833.25	(J)	H	=	-3210.04	(J)	S	=	1.18	(J/K)	V	=	0.12	(cc)	Cp	=	0.53	(J/K)
Summary	of	all	fractionated	phases:	(total	mass	=	4.85	grams)
spinel	mass	=	4.85	(gm)	density	=	4.6	(gm/cc)	(analysis	in	mole	%)
	Fe''0.83Mg0.36Fe'''1.35Al0.27Cr0.00Ti0.19O4
	G	=	-41658.6	(J)	H	=	-27641.9	(J)	S	=	10.21	(J/K)	V	=	1.06	(cc)	Cp	=	4.61	(J/K)
	chromite	hercynite	magnetite	spinel	ulvospinel
	0	-22.92	67.31	36.3	19.31
Viscosity	of	the	System:	3.57	(log	10	poise)
System	mass	=	100.28	(gm)	density	=	2.48	(gm/cc)
	G	=	-1.61387e+06	(J)	H	=	-1.23955e+06	(J)	S	=	272.6	(J/K)	V	=	40.5	(cc)	Cp	=	140.56	(J/K)
Oxygen	delta	moles	=	0.00467656	delta	grams	=	0.149644
	G	=	-1468.19	(J)	H	=	168.21	(J)	S	=	1.19	(J/K)	V	=	533.91	(cc)	Cp	=	0.17	(J/K)
**********----------**********
Title:	Dummy	Title
T	=	1090	(C)	P	=	1	(kbars)	log(10)	f	O2	=	-7.56	delta	HM	=	-3.55	NNO	=	1.37	QFM	=	2	COH	=	4.06	IW	=	5.65
Constraint	Flags:	fO2	path	=	QFM+2	Fractionate	Solids
Liquid	mass	=	91.27	(gm)	density	=	2.4	(gm/cc)	viscosity	=	3.61	(log	10	poise)	(analysis	in	wt	%)
	G	=	-1.50961e+06	(J)	H	=	-1.16746e+06	(J)	S	=	251	(J/K)	V	=	37.99	(cc)	Cp	=	130.22	(J/K)
	SiO2	TiO2	Al2O3	Fe2O3	Cr2O3	FeO	MnO	MgO	NiO	CoO	CaO	Na2O	K2O	P2O5	H2O	CO2	SO3	Cl2O-1	F2O-1
	56.98	1.76	18.46	1.93	0	3.5	0.46	1.98	0	0	6.31	5.3	0.81	0.58	1.93	0	0	0	0
feldspar	mass	=	2.86	(gm)	density	=	2.65	(gm/cc)	(analysis	in	mole	%)
	K0.00Na0.35Ca0.64Al1.64Si2.36O8
	G	=	-49002.9	(J)	H	=	-39730.6	(J)	S	=	6.8	(J/K)	V	=	1.08	(cc)	Cp	=	3.5	(J/K)
	albite	anorthite	sanidine
	35.2	64.48	0.33
spinel	mass	=	0.75	(gm)	density	=	4.59	(gm/cc)	(analysis	in	mole	%)
	Fe''0.83Mg0.38Fe'''1.32Al0.26Cr0.00Ti0.21O4
	G	=	-6493.32	(J)	H	=	-4337.5	(J)	S	=	1.58	(J/K)	V	=	0.16	(cc)	Cp	=	0.72	(J/K)
	chromite	hercynite	magnetite	spinel	ulvospinel
	0	-25.25	66.21	38.19	20.85
Total	solids	mass	=	3.62	(gm)	density	=	2.91	(gm/cc)
	G	=	-55496.2	(J)	H	=	-44068.1	(J)	S	=	8.38	(J/K)	V	=	1.24	(cc)	Cp	=	4.22	(J/K)
Summary	of	all	fractionated	phases:	(total	mass	=	5.41	grams)
spinel	mass	=	5.41	(gm)	density	=	4.6	(gm/cc)	(analysis	in	mole	%)
	Fe''0.83Mg0.36Fe'''1.35Al0.27Cr0.00Ti0.19O4
	G	=	-46360	(J)	H	=	-30891.3	(J)	S	=	11.35	(J/K)	V	=	1.18	(cc)	Cp	=	5.14	(J/K)
	chromite	hercynite	magnetite	spinel	ulvospinel
	0	-22.97	67.28	36.36	19.34
Viscosity	of	the	System:	3.72	(log	10	poise)
System	mass	=	100.3	(gm)	density	=	2.48	(gm/cc)
	G	=	-1.61147e+06	(J)	H	=	-1.24242e+06	(J)	S	=	270.73	(J/K)	V	=	40.42	(cc)	Cp	=	139.57	(J/K)
Oxygen	delta	moles	=	0.00529251	delta	grams	=	0.169354
	G	=	-1648.09	(J)	H	=	188.45	(J)	S	=	1.35	(J/K)	V	=	599.83	(cc)	Cp	=	0.19	(J/K)
**********----------**********
Title:	Dummy	Title
T	=	1080	(C)	P	=	1	(kbars)	log(10)	f	O2	=	-7.69	delta	HM	=	-3.55	NNO	=	1.37	QFM	=	2	COH	=	4.05	IW	=	5.67
Constraint	Flags:	fO2	path	=	QFM+2	Fractionate	Solids
Liquid	mass	=	87.47	(gm)	density	=	2.39	(gm/cc)	viscosity	=	3.68	(log	10	poise)	(analysis	in	wt	%)
	G	=	-1.44808e+06	(J)	H	=	-1.12292e+06	(J)	S	=	240.3	(J/K)	V	=	36.57	(cc)	Cp	=	124.72	(J/K)
	SiO2	TiO2	Al2O3	Fe2O3	Cr2O3	FeO	MnO	MgO	NiO	CoO	CaO	Na2O	K2O	P2O5	H2O	CO2	SO3	Cl2O-1	F2O-1
	57.59	1.76	18.13	1.82	0	3.24	0.48	2.01	0	0	6.13	5.38	0.84	0.61	2.01	0	0	0	0
feldspar	mass	=	3.11	(gm)	density	=	2.65	(gm/cc)	(analysis	in	mole	%)
	K0.00Na0.37Ca0.63Al1.63Si2.37O8
	G	=	-53232.5	(J)	H	=	-43244.8	(J)	S	=	7.38	(J/K)	V	=	1.18	(cc)	Cp	=	3.8	(J/K)
	albite	anorthite	sanidine
	36.99	62.66	0.35
spinel	mass	=	0.71	(gm)	density	=	4.58	(gm/cc)	(analysis	in	mole	%)
	Fe''0.83Mg0.40Fe'''1.30Al0.25Cr0.00Ti0.22O4
	G	=	-6153.45	(J)	H	=	-4135.78	(J)	S	=	1.49	(J/K)	V	=	0.16	(cc)	Cp	=	0.68	(J/K)
	chromite	hercynite	magnetite	spinel	ulvospinel
	0	-27.42	65.21	39.85	22.37
Total	solids	mass	=	3.83	(gm)	density	=	2.87	(gm/cc)
	G	=	-59386	(J)	H	=	-47380.6	(J)	S	=	8.87	(J/K)	V	=	1.33	(cc)	Cp	=	4.48	(J/K)
Summary	of	all	fractionated	phases:	(total	mass	=	9.02	grams)
feldspar	mass	=	2.86	(gm)	density	=	2.65	(gm/cc)	(analysis	in	mole	%)
	K0.00Na0.35Ca0.64Al1.64Si2.36O8
	G	=	-48888.4	(J)	H	=	-39727.7	(J)	S	=	6.77	(J/K)	V	=	1.08	(cc)	Cp	=	3.49	(J/K)
	albite	anorthite	sanidine
	35.2	64.48	0.33
spinel	mass	=	6.16	(gm)	density	=	4.6	(gm/cc)	(analysis	in	mole	%)
	Fe''0.83Mg0.37Fe'''1.34Al0.27Cr0.00Ti0.20O4
	G	=	-52706.2	(J)	H	=	-35275.2	(J)	S	=	12.88	(J/K)	V	=	1.34	(cc)	Cp	=	5.85	(J/K)
	chromite	hercynite	magnetite	spinel	ulvospinel
	0	-23.25	67.15	36.58	19.52
Viscosity	of	the	System:	3.86	(log	10	poise)
System	mass	=	100.32	(gm)	density	=	2.49	(gm/cc)
	G	=	-1.60906e+06	(J)	H	=	-1.2453e+06	(J)	S	=	268.82	(J/K)	V	=	40.33	(cc)	Cp	=	138.54	(J/K)
Oxygen	delta	moles	=	0.00585379	delta	grams	=	0.187314
	G	=	-1807.98	(J)	H	=	206.32	(J)	S	=	1.49	(J/K)	V	=	658.58	(cc)	Cp	=	0.21	(J/K)
**********----------**********
Title:	Dummy	Title
T	=	1070	(C)	P	=	1	(kbars)	log(10)	f	O2	=	-7.83	delta	HM	=	-3.55	NNO	=	1.38	QFM	=	2	COH	=	4.04	IW	=	5.68
Constraint	Flags:	fO2	path	=	QFM+2	Fractionate	Solids
Liquid	mass	=	83.92	(gm)	density	=	2.38	(gm/cc)	viscosity	=	3.76	(log	10	poise)	(analysis	in	wt	%)
	G	=	-1.39045e+06	(J)	H	=	-1.08112e+06	(J)	S	=	230.31	(J/K)	V	=	35.24	(cc)	Cp	=	119.58	(J/K)
	SiO2	TiO2	Al2O3	Fe2O3	Cr2O3	FeO	MnO	MgO	NiO	CoO	CaO	Na2O	K2O	P2O5	H2O	CO2	SO3	Cl2O-1	F2O-1
	58.18	1.77	17.81	1.71	0	3	0.5	2.03	0	0	5.95	5.45	0.88	0.63	2.1	0	0	0	0
feldspar	mass	=	2.93	(gm)	density	=	2.64	(gm/cc)	(analysis	in	mole	%)
	K0.00Na0.39Ca0.61Al1.61Si2.39O8
	G	=	-49982.8	(J)	H	=	-40684.8	(J)	S	=	6.92	(J/K)	V	=	1.11	(cc)	Cp	=	3.57	(J/K)
	albite	anorthite	sanidine
	38.77	60.85	0.38
spinel	mass	=	0.64	(gm)	density	=	4.57	(gm/cc)	(analysis	in	mole	%)
	Fe''0.82Mg0.42Fe'''1.28Al0.24Cr0.00Ti0.24O4
	G	=	-5561.84	(J)	H	=	-3762.3	(J)	S	=	1.34	(J/K)	V	=	0.14	(cc)	Cp	=	0.61	(J/K)
	chromite	hercynite	magnetite	spinel	ulvospinel
	0	-29.72	64.09	41.66	23.97
Total	solids	mass	=	3.57	(gm)	density	=	2.86	(gm/cc)
	G	=	-55544.7	(J)	H	=	-44447.1	(J)	S	=	8.26	(J/K)	V	=	1.25	(cc)	Cp	=	4.18	(J/K)
Summary	of	all	fractionated	phases:	(total	mass	=	12.84	grams)
feldspar	mass	=	5.97	(gm)	density	=	2.65	(gm/cc)	(analysis	in	mole	%)
	K0.00Na0.36Ca0.64Al1.64Si2.36O8
	G	=	-101933	(J)	H	=	-83007.5	(J)	S	=	14.09	(J/K)	V	=	2.25	(cc)	Cp	=	7.28	(J/K)
	albite	anorthite	sanidine
	36.13	63.53	0.34
spinel	mass	=	6.87	(gm)	density	=	4.6	(gm/cc)	(analysis	in	mole	%)
	Fe''0.83Mg0.37Fe'''1.34Al0.26Cr0.00Ti0.20O4
	G	=	-58698.2	(J)	H	=	-39463.9	(J)	S	=	14.32	(J/K)	V	=	1.49	(cc)	Cp	=	6.52	(J/K)
	chromite	hercynite	magnetite	spinel	ulvospinel
	0	-23.68	66.95	36.92	19.82
Viscosity	of	the	System:	4.01	(log	10	poise)
System	mass	=	100.33	(gm)	density	=	2.49	(gm/cc)
	G	=	-1.60663e+06	(J)	H	=	-1.24804e+06	(J)	S	=	266.98	(J/K)	V	=	40.24	(cc)	Cp	=	137.57	(J/K)
Oxygen	delta	moles	=	0.00634188	delta	grams	=	0.202933
	G	=	-1942.61	(J)	H	=	221.23	(J)	S	=	1.61	(J/K)	V	=	708.22	(cc)	Cp	=	0.23	(J/K)
**********----------**********
Title:	Dummy	Title
T	=	1060	(C)	P	=	1	(kbars)	log(10)	f	O2	=	-7.96	delta	HM	=	-3.55	NNO	=	1.38	QFM	=	2	COH	=	4.02	IW	=	5.7
Constraint	Flags:	fO2	path	=	QFM+2	Fractionate	Solids
Liquid	mass	=	80.6	(gm)	density	=	2.37	(gm/cc)	viscosity	=	3.83	(log	10	poise)	(analysis	in	wt	%)
	G	=	-1.33638e+06	(J)	H	=	-1.04182e+06	(J)	S	=	220.95	(J/K)	V	=	33.99	(cc)	Cp	=	114.79	(J/K)
	SiO2	TiO2	Al2O3	Fe2O3	Cr2O3	FeO	MnO	MgO	NiO	CoO	CaO	Na2O	K2O	P2O5	H2O	CO2	SO3	Cl2O-1	F2O-1
	58.76	1.77	17.48	1.61	0	2.77	0.52	2.05	0	0	5.78	5.52	0.91	0.66	2.18	0	0	0	0
feldspar	mass	=	2.76	(gm)	density	=	2.64	(gm/cc)	(analysis	in	mole	%)
	K0.00Na0.41Ca0.59Al1.59Si2.41O8
	G	=	-47018.1	(J)	H	=	-38347.1	(J)	S	=	6.5	(J/K)	V	=	1.04	(cc)	Cp	=	3.36	(J/K)
	albite	anorthite	sanidine
	40.53	59.06	0.41
spinel	mass	=	0.58	(gm)	density	=	4.55	(gm/cc)	(analysis	in	mole	%)
	Fe''0.82Mg0.44Fe'''1.26Al0.23Cr0.00Ti0.26O4
	G	=	-5044	(J)	H	=	-3435.14	(J)	S	=	1.21	(J/K)	V	=	0.13	(cc)	Cp	=	0.55	(J/K)
	chromite	hercynite	magnetite	spinel	ulvospinel
	0	-32.17	62.86	43.66	25.65
Total	solids	mass	=	3.34	(gm)	density	=	2.85	(gm/cc)
	G	=	-52062.1	(J)	H	=	-41782.3	(J)	S	=	7.71	(J/K)	V	=	1.17	(cc)	Cp	=	3.92	(J/K)
Summary	of	all	fractionated	phases:	(total	mass	=	16.41	grams)
feldspar	mass	=	8.9	(gm)	density	=	2.65	(gm/cc)	(analysis	in	mole	%)
	K0.00Na0.37Ca0.63Al1.63Si2.37O8
	G	=	-151660	(J)	H	=	-123763	(J)	S	=	20.93	(J/K)	V	=	3.36	(cc)	Cp	=	10.84	(J/K)
	albite	anorthite	sanidine
	37	62.65	0.36
spinel	mass	=	7.51	(gm)	density	=	4.6	(gm/cc)	(analysis	in	mole	%)
	Fe''0.83Mg0.37Fe'''1.33Al0.26Cr0.00Ti0.20O4
	G	=	-64085.7	(J)	H	=	-43285.1	(J)	S	=	15.6	(J/K)	V	=	1.63	(cc)	Cp	=	7.12	(J/K)
	chromite	hercynite	magnetite	spinel	ulvospinel
	0	-24.2	66.71	37.32	20.17
Viscosity	of	the	System:	4.15	(log	10	poise)
System	mass	=	100.34	(gm)	density	=	2.5	(gm/cc)
	G	=	-1.60418e+06	(J)	H	=	-1.25065e+06	(J)	S	=	265.19	(J/K)	V	=	40.15	(cc)	Cp	=	136.67	(J/K)
Oxygen	delta	moles	=	0.00676626	delta	grams	=	0.216512
	G	=	-2055.42	(J)	H	=	233.59	(J)	S	=	1.72	(J/K)	V	=	749.99	(cc)	Cp	=	0.24	(J/K)
**********----------**********
Title:	Dummy	Title
T	=	1050	(C)	P	=	1	(kbars)	log(10)	f	O2	=	-8.1	delta	HM	=	-3.56	NNO	=	1.38	QFM	=	2	COH	=	4.01	IW	=	5.71
Constraint	Flags:	fO2	path	=	QFM+2	Fractionate	Solids
Liquid	mass	=	77.02	(gm)	density	=	2.36	(gm/cc)	viscosity	=	3.9	(log	10	poise)	(analysis	in	wt	%)
	G	=	-1.27769e+06	(J)	H	=	-998580	(J)	S	=	210.95	(J/K)	V	=	32.64	(cc)	Cp	=	109.61	(J/K)
	SiO2	TiO2	Al2O3	Fe2O3	Cr2O3	FeO	MnO	MgO	NiO	CoO	CaO	Na2O	K2O	P2O5	H2O	CO2	SO3	Cl2O-1	F2O-1
	59.43	1.62	17.12	1.53	0	2.6	0.53	2.08	0	0	5.59	5.59	0.95	0.69	2.29	0	0	0	0
feldspar	mass	=	2.96	(gm)	density	=	2.64	(gm/cc)	(analysis	in	mole	%)
	K0.00Na0.42Ca0.57Al1.57Si2.43O8
	G	=	-50381.3	(J)	H	=	-41172.1	(J)	S	=	6.96	(J/K)	V	=	1.12	(cc)	Cp	=	3.61	(J/K)
	albite	anorthite	sanidine
	42.16	57.39	0.45
spinel	mass	=	0.22	(gm)	density	=	4.55	(gm/cc)	(analysis	in	mole	%)
	Fe''0.81Mg0.44Fe'''1.27Al0.22Cr0.00Ti0.25O4
	G	=	-1942.19	(J)	H	=	-1328.11	(J)	S	=	0.46	(J/K)	V	=	0.05	(cc)	Cp	=	0.21	(J/K)
	chromite	hercynite	magnetite	spinel	ulvospinel
	0	-33.22	63.31	44.44	25.46
rhm-oxide	mass	=	0.41	(gm)	density	=	4.51	(gm/cc)	(analysis	in	mole	%)
	Mn0.04Fe''0.35Mg0.29Fe'''0.50Al0.12Ti0.69O3
	G	=	-4393.64	(J)	H	=	-3252.86	(J)	S	=	0.86	(J/K)	V	=	0.09	(cc)	Cp	=	0.42	(J/K)
	geikielite	hematite	ilmenite	pyrophanite	corundum
	29.46	25.21	34.79	4.45	6.09
Total	solids	mass	=	3.59	(gm)	density	=	2.85	(gm/cc)
	G	=	-56717.2	(J)	H	=	-45753	(J)	S	=	8.29	(J/K)	V	=	1.26	(cc)	Cp	=	4.24	(J/K)
Summary	of	all	fractionated	phases:	(total	mass	=	19.74	grams)
feldspar	mass	=	11.65	(gm)	density	=	2.65	(gm/cc)	(analysis	in	mole	%)
	K0.00Na0.38Ca0.62Al1.62Si2.38O8
	G	=	-198358	(J)	H	=	-162214	(J)	S	=	27.32	(J/K)	V	=	4.4	(cc)	Cp	=	14.19	(J/K)
	albite	anorthite	sanidine
	37.83	61.8	0.37
spinel	mass	=	8.08	(gm)	density	=	4.6	(gm/cc)	(analysis	in	mole	%)
	Fe''0.83Mg0.38Fe'''1.33Al0.26Cr0.00Ti0.21O4
	G	=	-68944	(J)	H	=	-46784.3	(J)	S	=	16.75	(J/K)	V	=	1.76	(cc)	Cp	=	7.67	(J/K)
	chromite	hercynite	magnetite	spinel	ulvospinel
	0	-24.77	66.43	37.78	20.56
Viscosity	of	the	System:	4.3	(log	10	poise)
System	mass	=	100.36	(gm)	density	=	2.51	(gm/cc)
	G	=	-1.60171e+06	(J)	H	=	-1.25333e+06	(J)	S	=	263.3	(J/K)	V	=	40.06	(cc)	Cp	=	135.71	(J/K)
Oxygen	delta	moles	=	0.00710533	delta	grams	=	0.227362
	G	=	-2140.4	(J)	H	=	242.74	(J)	S	=	1.8	(J/K)	V	=	781.66	(cc)	Cp	=	0.26	(J/K)
**********----------**********
Title:	Dummy	Title
T	=	1040	(C)	P	=	1	(kbars)	log(10)	f	O2	=	-8.24	delta	HM	=	-3.56	NNO	=	1.39	QFM	=	2	COH	=	4	IW	=	5.72
Constraint	Flags:	fO2	path	=	QFM+2	Fractionate	Solids
Liquid	mass	=	73.77	(gm)	density	=	2.35	(gm/cc)	viscosity	=	3.96	(log	10	poise)	(analysis	in	wt	%)
	G	=	-1.22412e+06	(J)	H	=	-959099	(J)	S	=	201.82	(J/K)	V	=	31.4	(cc)	Cp	=	104.91	(J/K)
	SiO2	TiO2	Al2O3	Fe2O3	Cr2O3	FeO	MnO	MgO	NiO	CoO	CaO	Na2O	K2O	P2O5	H2O	CO2	SO3	Cl2O-1	F2O-1
	60.06	1.48	16.76	1.46	0	2.43	0.55	2.11	0	0	5.41	5.65	0.99	0.72	2.39	0	0	0	0
feldspar	mass	=	2.72	(gm)	density	=	2.64	(gm/cc)	(analysis	in	mole	%)
	K0.00Na0.44Ca0.56Al1.56Si2.44O8
	G	=	-46179.4	(J)	H	=	-37813.6	(J)	S	=	6.37	(J/K)	V	=	1.03	(cc)	Cp	=	3.31	(J/K)
	albite	anorthite	sanidine
	43.78	55.73	0.48
spinel	mass	=	0.21	(gm)	density	=	4.55	(gm/cc)	(analysis	in	mole	%)
	Fe''0.80Mg0.45Fe'''1.28Al0.22Cr0.00Ti0.25O4
	G	=	-1812.07	(J)	H	=	-1244.19	(J)	S	=	0.43	(J/K)	V	=	0.05	(cc)	Cp	=	0.2	(J/K)
	chromite	hercynite	magnetite	spinel	ulvospinel
	0	-34.25	63.79	45.22	25.24
rhm-oxide	mass	=	0.35	(gm)	density	=	4.5	(gm/cc)	(analysis	in	mole	%)
	Mn0.05Fe''0.34Mg0.30Fe'''0.50Al0.12Ti0.69O3
	G	=	-3709.42	(J)	H	=	-2758.38	(J)	S	=	0.72	(J/K)	V	=	0.08	(cc)	Cp	=	0.35	(J/K)
	geikielite	hematite	ilmenite	pyrophanite	corundum
	30.2	24.79	34.45	4.68	5.87
Total	solids	mass	=	3.27	(gm)	density	=	2.84	(gm/cc)
	G	=	-51700.9	(J)	H	=	-41816.2	(J)	S	=	7.53	(J/K)	V	=	1.15	(cc)	Cp	=	3.86	(J/K)
Summary	of	all	fractionated	phases:	(total	mass	=	23.33	grams)
feldspar	mass	=	14.61	(gm)	density	=	2.65	(gm/cc)	(analysis	in	mole	%)
	K0.00Na0.39Ca0.61Al1.61Si2.39O8
	G	=	-248352	(J)	H	=	-203526	(J)	S	=	34.14	(J/K)	V	=	5.52	(cc)	Cp	=	17.77	(J/K)
	albite	anorthite	sanidine
	38.71	60.9	0.38
spinel	mass	=	8.3	(gm)	density	=	4.6	(gm/cc)	(analysis	in	mole	%)
	Fe''0.83Mg0.38Fe'''1.33Al0.26Cr0.00Ti0.21O4
	G	=	-70696.3	(J)	H	=	-48178.6	(J)	S	=	17.15	(J/K)	V	=	1.81	(cc)	Cp	=	7.87	(J/K)
	chromite	hercynite	magnetite	spinel	ulvospinel
	0	-25	66.35	37.96	20.69
rhm-oxide	mass	=	0.41	(gm)	density	=	4.51	(gm/cc)	(analysis	in	mole	%)
	Mn0.04Fe''0.35Mg0.29Fe'''0.50Al0.12Ti0.69O3
	G	=	-4369.99	(J)	H	=	-3245.86	(J)	S	=	0.86	(J/K)	V	=	0.09	(cc)	Cp	=	0.42	(J/K)
	geikielite	hematite	ilmenite	pyrophanite	corundum
	29.46	25.21	34.79	4.45	6.09
Viscosity	of	the	System:	4.45	(log	10	poise)
System	mass	=	100.37	(gm)	density	=	2.51	(gm/cc)
	G	=	-1.59924e+06	(J)	H	=	-1.25587e+06	(J)	S	=	261.49	(J/K)	V	=	39.97	(cc)	Cp	=	134.83	(J/K)
Oxygen	delta	moles	=	0.00740228	delta	grams	=	0.236864
	G	=	-2211.1	(J)	H	=	250.22	(J)	S	=	1.87	(J/K)	V	=	808.17	(cc)	Cp	=	0.27	(J/K)
**********----------**********
Title:	Dummy	Title
T	=	1030	(C)	P	=	1	(kbars)	log(10)	f	O2	=	-8.38	delta	HM	=	-3.56	NNO	=	1.39	QFM	=	2	COH	=	3.99	IW	=	5.74
Constraint	Flags:	fO2	path	=	QFM+2	Fractionate	Solids
Liquid	mass	=	70.79	(gm)	density	=	2.34	(gm/cc)	viscosity	=	4.03	(log	10	poise)	(analysis	in	wt	%)
	G	=	-1.175e+06	(J)	H	=	-922894	(J)	S	=	193.46	(J/K)	V	=	30.27	(cc)	Cp	=	100.61	(J/K)
	SiO2	TiO2	Al2O3	Fe2O3	Cr2O3	FeO	MnO	MgO	NiO	CoO	CaO	Na2O	K2O	P2O5	H2O	CO2	SO3	Cl2O-1	F2O-1
	60.66	1.35	16.41	1.39	0	2.29	0.56	2.13	0	0	5.24	5.71	1.03	0.75	2.49	0	0	0	0
feldspar	mass	=	2.5	(gm)	density	=	2.63	(gm/cc)	(analysis	in	mole	%)
	K0.01Na0.45Ca0.54Al1.54Si2.46O8
	G	=	-42505.4	(J)	H	=	-34874.8	(J)	S	=	5.86	(J/K)	V	=	0.95	(cc)	Cp	=	3.05	(J/K)
	albite	anorthite	sanidine
	45.39	54.09	0.52
spinel	mass	=	0.2	(gm)	density	=	4.55	(gm/cc)	(analysis	in	mole	%)
	Fe''0.79Mg0.46Fe'''1.29Al0.21Cr0.00Ti0.25O4
	G	=	-1699.2	(J)	H	=	-1171.48	(J)	S	=	0.4	(J/K)	V	=	0.04	(cc)	Cp	=	0.19	(J/K)
	chromite	hercynite	magnetite	spinel	ulvospinel
	0	-35.26	64.27	45.99	25
rhm-oxide	mass	=	0.29	(gm)	density	=	4.5	(gm/cc)	(analysis	in	mole	%)
	Mn0.05Fe''0.34Mg0.31Fe'''0.49Al0.11Ti0.70O3
	G	=	-3117.18	(J)	H	=	-2328.06	(J)	S	=	0.61	(J/K)	V	=	0.06	(cc)	Cp	=	0.3	(J/K)
	geikielite	hematite	ilmenite	pyrophanite	corundum
	30.92	24.39	34.1	4.91	5.67
Total	solids	mass	=	2.99	(gm)	density	=	2.83	(gm/cc)
	G	=	-47321.7	(J)	H	=	-38374.3	(J)	S	=	6.87	(J/K)	V	=	1.06	(cc)	Cp	=	3.53	(J/K)
Summary	of	all	fractionated	phases:	(total	mass	=	26.59	grams)
feldspar	mass	=	17.32	(gm)	density	=	2.65	(gm/cc)	(analysis	in	mole	%)
	K0.00Na0.40Ca0.60Al1.60Si2.40O8
	G	=	-294081	(J)	H	=	-241513	(J)	S	=	40.34	(J/K)	V	=	6.55	(cc)	Cp	=	21.05	(J/K)
	albite	anorthite	sanidine
	39.51	60.09	0.4
spinel	mass	=	8.51	(gm)	density	=	4.6	(gm/cc)	(analysis	in	mole	%)
	Fe''0.83Mg0.38Fe'''1.33Al0.26Cr0.00Ti0.21O4
	G	=	-72314.8	(J)	H	=	-49491	(J)	S	=	17.51	(J/K)	V	=	1.85	(cc)	Cp	=	8.06	(J/K)
	chromite	hercynite	magnetite	spinel	ulvospinel
	0	-25.22	66.28	38.13	20.81
rhm-oxide	mass	=	0.76	(gm)	density	=	4.51	(gm/cc)	(analysis	in	mole	%)
	Mn0.05Fe''0.35Mg0.30Fe'''0.50Al0.12Ti0.69O3
	G	=	-8048.59	(J)	H	=	-6000.7	(J)	S	=	1.57	(J/K)	V	=	0.17	(cc)	Cp	=	0.77	(J/K)
	geikielite	hematite	ilmenite	pyrophanite	corundum
	29.8	25.02	34.63	4.56	5.99
Viscosity	of	the	System:	4.6	(log	10	poise)
System	mass	=	100.37	(gm)	density	=	2.52	(gm/cc)
	G	=	-1.59677e+06	(J)	H	=	-1.25827e+06	(J)	S	=	259.75	(J/K)	V	=	39.89	(cc)	Cp	=	134.02	(J/K)
Oxygen	delta	moles	=	0.00766431	delta	grams	=	0.245249
	G	=	-2269.98	(J)	H	=	256.31	(J)	S	=	1.94	(J/K)	V	=	830.41	(cc)	Cp	=	0.28	(J/K)
**********----------**********
Title:	Dummy	Title
T	=	1020	(C)	P	=	1	(kbars)	log(10)	f	O2	=	-8.53	delta	HM	=	-3.56	NNO	=	1.39	QFM	=	2	COH	=	3.97	IW	=	5.75
Constraint	Flags:	fO2	path	=	QFM+2	Fractionate	Solids
Liquid	mass	=	68.06	(gm)	density	=	2.33	(gm/cc)	viscosity	=	4.08	(log	10	poise)	(analysis	in	wt	%)
	G	=	-1.12974e+06	(J)	H	=	-889527	(J)	S	=	185.76	(J/K)	V	=	29.21	(cc)	Cp	=	96.66	(J/K)
	SiO2	TiO2	Al2O3	Fe2O3	Cr2O3	FeO	MnO	MgO	NiO	CoO	CaO	Na2O	K2O	P2O5	H2O	CO2	SO3	Cl2O-1	F2O-1
	61.23	1.24	16.06	1.33	0	2.15	0.57	2.16	0	0	5.09	5.75	1.06	0.78	2.59	0	0	0	0
feldspar	mass	=	2.32	(gm)	density	=	2.63	(gm/cc)	(analysis	in	mole	%)
	K0.01Na0.47Ca0.52Al1.52Si2.48O8
	G	=	-39305	(J)	H	=	-32313.5	(J)	S	=	5.41	(J/K)	V	=	0.88	(cc)	Cp	=	2.82	(J/K)
	albite	anorthite	sanidine
	46.97	52.46	0.57
spinel	mass	=	0.18	(gm)	density	=	4.55	(gm/cc)	(analysis	in	mole	%)
	Fe''0.78Mg0.47Fe'''1.29Al0.21Cr0.00Ti0.25O4
	G	=	-1587.73	(J)	H	=	-1099.12	(J)	S	=	0.38	(J/K)	V	=	0.04	(cc)	Cp	=	0.18	(J/K)
	chromite	hercynite	magnetite	spinel	ulvospinel
	0	-36.27	64.75	46.77	24.75
rhm-oxide	mass	=	0.25	(gm)	density	=	4.49	(gm/cc)	(analysis	in	mole	%)
	Mn0.05Fe''0.34Mg0.32Fe'''0.48Al0.11Ti0.71O3
	G	=	-2634.61	(J)	H	=	-1976.11	(J)	S	=	0.51	(J/K)	V	=	0.05	(cc)	Cp	=	0.25	(J/K)
	geikielite	hematite	ilmenite	pyrophanite	corundum
	31.63	23.99	33.75	5.15	5.48
Total	solids	mass	=	2.75	(gm)	density	=	2.82	(gm/cc)
	G	=	-43527.3	(J)	H	=	-35388.8	(J)	S	=	6.29	(J/K)	V	=	0.98	(cc)	Cp	=	3.24	(J/K)
Summary	of	all	fractionated	phases:	(total	mass	=	29.58	grams)
feldspar	mass	=	19.83	(gm)	density	=	2.64	(gm/cc)	(analysis	in	mole	%)
	K0.00Na0.40Ca0.59Al1.59Si2.41O8
	G	=	-336080	(J)	H	=	-276590	(J)	S	=	46	(J/K)	V	=	7.5	(cc)	Cp	=	24.07	(J/K)
	albite	anorthite	sanidine
	40.25	59.33	0.42
spinel	mass	=	8.7	(gm)	density	=	4.6	(gm/cc)	(analysis	in	mole	%)
	Fe''0.83Mg0.38Fe'''1.32Al0.26Cr0.00Ti0.21O4
	G	=	-73817.2	(J)	H	=	-50732.3	(J)	S	=	17.85	(J/K)	V	=	1.89	(cc)	Cp	=	8.24	(J/K)
	chromite	hercynite	magnetite	spinel	ulvospinel
	0	-25.45	66.24	38.31	20.9
rhm-oxide	mass	=	1.05	(gm)	density	=	4.51	(gm/cc)	(analysis	in	mole	%)
	Mn0.05Fe''0.34Mg0.30Fe'''0.50Al0.12Ti0.69O3
	G	=	-11129	(J)	H	=	-8328.11	(J)	S	=	2.17	(J/K)	V	=	0.23	(cc)	Cp	=	1.06	(J/K)
	geikielite	hematite	ilmenite	pyrophanite	corundum
	30.11	24.84	34.49	4.66	5.9
Viscosity	of	the	System:	4.74	(log	10	poise)
System	mass	=	100.38	(gm)	density	=	2.52	(gm/cc)
	G	=	-1.5943e+06	(J)	H	=	-1.26057e+06	(J)	S	=	258.08	(J/K)	V	=	39.81	(cc)	Cp	=	133.27	(J/K)
Oxygen	delta	moles	=	0.00789693	delta	grams	=	0.252692
	G	=	-2318.91	(J)	H	=	261.25	(J)	S	=	2	(J/K)	V	=	849.05	(cc)	Cp	=	0.28	(J/K)
**********----------**********
Title:	Dummy	Title
T	=	1010	(C)	P	=	1	(kbars)	log(10)	f	O2	=	-8.67	delta	HM	=	-3.57	NNO	=	1.4	QFM	=	2	COH	=	3.96	IW	=	5.77
Constraint	Flags:	fO2	path	=	QFM+2	Fractionate	Solids
Liquid	mass	=	65.53	(gm)	density	=	2.32	(gm/cc)	viscosity	=	4.14	(log	10	poise)	(analysis	in	wt	%)
	G	=	-1.08786e+06	(J)	H	=	-858639	(J)	S	=	178.64	(J/K)	V	=	28.24	(cc)	Cp	=	93.02	(J/K)
	SiO2	TiO2	Al2O3	Fe2O3	Cr2O3	FeO	MnO	MgO	NiO	CoO	CaO	Na2O	K2O	P2O5	H2O	CO2	SO3	Cl2O-1	F2O-1
	61.76	1.13	15.72	1.26	0	2.01	0.59	2.19	0	0	4.93	5.79	1.1	0.81	2.69	0	0	0	0
feldspar	mass	=	2.16	(gm)	density	=	2.63	(gm/cc)	(analysis	in	mole	%)
	K0.01Na0.49Ca0.51Al1.51Si2.49O8
	G	=	-36499.8	(J)	H	=	-30067.7	(J)	S	=	5.01	(J/K)	V	=	0.82	(cc)	Cp	=	2.64	(J/K)
	albite	anorthite	sanidine
	48.53	50.86	0.61
spinel	mass	=	0.17	(gm)	density	=	4.55	(gm/cc)	(analysis	in	mole	%)
	Fe''0.77Mg0.48Fe'''1.30Al0.21Cr0.00Ti0.24O4
	G	=	-1479.76	(J)	H	=	-1028.59	(J)	S	=	0.35	(J/K)	V	=	0.04	(cc)	Cp	=	0.16	(J/K)
	chromite	hercynite	magnetite	spinel	ulvospinel
	0	-37.27	65.24	47.55	24.49
rhm-oxide	mass	=	0.21	(gm)	density	=	4.49	(gm/cc)	(analysis	in	mole	%)
	Mn0.05Fe''0.33Mg0.32Fe'''0.47Al0.11Ti0.71O3
	G	=	-2238.43	(J)	H	=	-1686.07	(J)	S	=	0.43	(J/K)	V	=	0.05	(cc)	Cp	=	0.21	(J/K)
	geikielite	hematite	ilmenite	pyrophanite	corundum
	32.33	23.6	33.39	5.38	5.29
Total	solids	mass	=	2.54	(gm)	density	=	2.8	(gm/cc)
	G	=	-40218	(J)	H	=	-32782.4	(J)	S	=	5.79	(J/K)	V	=	0.9	(cc)	Cp	=	3.01	(J/K)
Summary	of	all	fractionated	phases:	(total	mass	=	32.32	grams)
feldspar	mass	=	22.14	(gm)	density	=	2.64	(gm/cc)	(analysis	in	mole	%)
	K0.00Na0.41Ca0.59Al1.59Si2.41O8
	G	=	-374827	(J)	H	=	-309136	(J)	S	=	51.19	(J/K)	V	=	8.37	(cc)	Cp	=	27	(J/K)
	albite	anorthite	sanidine
	40.96	58.61	0.43
spinel	mass	=	8.89	(gm)	density	=	4.6	(gm/cc)	(analysis	in	mole	%)
	Fe''0.82Mg0.38Fe'''1.32Al0.26Cr0.00Ti0.21O4
	G	=	-75205.1	(J)	H	=	-51903	(J)	S	=	18.16	(J/K)	V	=	1.93	(cc)	Cp	=	8.41	(J/K)
	chromite	hercynite	magnetite	spinel	ulvospinel
	0	-25.67	66.21	38.48	20.98
rhm-oxide	mass	=	1.29	(gm)	density	=	4.51	(gm/cc)	(analysis	in	mole	%)
	Mn0.05Fe''0.34Mg0.30Fe'''0.49Al0.12Ti0.69O3
	G	=	-13721.9	(J)	H	=	-10306	(J)	S	=	2.66	(J/K)	V	=	0.29	(cc)	Cp	=	1.31	(J/K)
	geikielite	hematite	ilmenite	pyrophanite	corundum
	30.4	24.68	34.35	4.75	5.82
Viscosity	of	the	System:	4.89	(log	10	poise)
System	mass	=	100.39	(gm)	density	=	2.53	(gm/cc)
	G	=	-1.59183e+06	(J)	H	=	-1.26277e+06	(J)	S	=	256.45	(J/K)	V	=	39.74	(cc)	Cp	=	132.74	(J/K)
Oxygen	delta	moles	=	0.00810454	delta	grams	=	0.259336
	G	=	-2359.41	(J)	H	=	265.21	(J)	S	=	2.05	(J/K)	V	=	864.63	(cc)	Cp	=	0.29	(J/K)
**********----------**********
Title:	Dummy	Title
T	=	1000	(C)	P	=	1	(kbars)	log(10)	f	O2	=	-8.82	delta	HM	=	-3.57	NNO	=	1.4	QFM	=	2	COH	=	3.95	IW	=	5.78
Constraint	Flags:	fO2	path	=	QFM+2	Fractionate	Solids
Liquid	mass	=	62.96	(gm)	density	=	2.31	(gm/cc)	viscosity	=	4.19	(log	10	poise)	(analysis	in	wt	%)
	G	=	-1.04504e+06	(J)	H	=	-826767	(J)	S	=	171.45	(J/K)	V	=	27.24	(cc)	Cp	=	89.29	(J/K)
	SiO2	TiO2	Al2O3	Fe2O3	Cr2O3	FeO	MnO	MgO	NiO	CoO	CaO	Na2O	K2O	P2O5	H2O	CO2	SO3	Cl2O-1	F2O-1
	62.29	1.04	15.4	1.21	0	1.9	0.6	2.16	0	0	4.79	5.84	1.14	0.84	2.8	0	0	0	0
orthopyroxene	mass	=	0.16	(gm)	density	=	3.25	(gm/cc)	(analysis	in	mole	%)
	opx	Na0.00Ca0.03Fe''0.26Mg1.63Fe'''0.04Ti0.01Al0.11Si1.92O6
	G	=	-2519.53	(J)	H	=	-2064.58	(J)	S	=	0.36	(J/K)	V	=	0.05	(cc)	Cp	=	0.2	(J/K)
	diopside	clinoenstatit	hedenbergite	alumino-buffo	buffonite	essenite	jadeite
	-31.18	96.4	26.13	4.61	-2.13	5.96	0.21
feldspar	mass	=	2.1	(gm)	density	=	2.63	(gm/cc)	(analysis	in	mole	%)
	K0.01Na0.50Ca0.49Al1.49Si2.51O8
	G	=	-35555.1	(J)	H	=	-29348.6	(J)	S	=	4.87	(J/K)	V	=	0.8	(cc)	Cp	=	2.57	(J/K)
	albite	anorthite	sanidine
	50.04	49.3	0.66
spinel	mass	=	0.13	(gm)	density	=	4.56	(gm/cc)	(analysis	in	mole	%)
	Fe''0.77Mg0.47Fe'''1.32Al0.20Cr0.00Ti0.24O4
	G	=	-1096.66	(J)	H	=	-764.13	(J)	S	=	0.26	(J/K)	V	=	0.03	(cc)	Cp	=	0.12	(J/K)
	chromite	hercynite	magnetite	spinel	ulvospinel
	0	-37.24	66.01	47.19	24.04
rhm-oxide	mass	=	0.19	(gm)	density	=	4.49	(gm/cc)	(analysis	in	mole	%)
	Mn0.06Fe''0.33Mg0.33Fe'''0.47Al0.10Ti0.71O3
	G	=	-2020.96	(J)	H	=	-1527.39	(J)	S	=	0.39	(J/K)	V	=	0.04	(cc)	Cp	=	0.19	(J/K)
	geikielite	hematite	ilmenite	pyrophanite	corundum
	32.53	23.47	33.29	5.61	5.1
Total	solids	mass	=	2.58	(gm)	density	=	2.8	(gm/cc)
	G	=	-41192.2	(J)	H	=	-33704.7	(J)	S	=	5.88	(J/K)	V	=	0.92	(cc)	Cp	=	3.08	(J/K)
Summary	of	all	fractionated	phases:	(total	mass	=	34.85	grams)
feldspar	mass	=	24.3	(gm)	density	=	2.64	(gm/cc)	(analysis	in	mole	%)
	K0.00Na0.42Ca0.58Al1.58Si2.42O8
	G	=	-410721	(J)	H	=	-339462	(J)	S	=	55.97	(J/K)	V	=	9.19	(cc)	Cp	=	29.6	(J/K)
	albite	anorthite	sanidine
	41.63	57.92	0.45
spinel	mass	=	9.06	(gm)	density	=	4.6	(gm/cc)	(analysis	in	mole	%)
	Fe''0.82Mg0.39Fe'''1.32Al0.26Cr0.00Ti0.21O4
	G	=	-76482.2	(J)	H	=	-53004.7	(J)	S	=	18.44	(J/K)	V	=	1.97	(cc)	Cp	=	8.56	(J/K)
	chromite	hercynite	magnetite	spinel	ulvospinel
	0	-25.89	66.19	38.65	21.04
rhm-oxide	mass	=	1.5	(gm)	density	=	4.51	(gm/cc)	(analysis	in	mole	%)
	Mn0.05Fe''0.34Mg0.31Fe'''0.49Al0.11Ti0.70O3
	G	=	-15914.4	(J)	H	=	-11995.8	(J)	S	=	3.08	(J/K)	V	=	0.33	(cc)	Cp	=	1.52	(J/K)
	geikielite	hematite	ilmenite	pyrophanite	corundum
	30.67	24.53	34.21	4.84	5.75
Viscosity	of	the	System:	5.04	(log	10	poise)
System	mass	=	100.39	(gm)	density	=	2.53	(gm/cc)
	G	=	-1.58935e+06	(J)	H	=	-1.26493e+06	(J)	S	=	254.82	(J/K)	V	=	39.65	(cc)	Cp	=	132.04	(J/K)
Oxygen	delta	moles	=	0.00826081	delta	grams	=	0.264336
	G	=	-2384.06	(J)	H	=	267.36	(J)	S	=	2.08	(J/K)	V	=	874.44	(cc)	Cp	=	0.3	(J/K)
**********----------**********
Title:	Dummy	Title
T	=	990	(C)	P	=	1	(kbars)	log(10)	f	O2	=	-8.97	delta	HM	=	-3.57	NNO	=	1.4	QFM	=	2	COH	=	3.93	IW	=	5.8
Constraint	Flags:	fO2	path	=	QFM+2	Fractionate	Solids
Liquid	mass	=	60.23	(gm)	density	=	2.3	(gm/cc)	viscosity	=	4.24	(log	10	poise)	(analysis	in	wt	%)
	G	=	-999244	(J)	H	=	-792239	(J)	S	=	163.88	(J/K)	V	=	26.18	(cc)	Cp	=	85.28	(J/K)
	SiO2	TiO2	Al2O3	Fe2O3	Cr2O3	FeO	MnO	MgO	NiO	CoO	CaO	Na2O	K2O	P2O5	H2O	CO2	SO3	Cl2O-1	F2O-1
	62.8	0.96	15.09	1.17	0	1.8	0.62	2.02	0	0	4.66	5.9	1.19	0.88	2.92	0	0	0	0
orthopyroxene	mass	=	0.4	(gm)	density	=	3.25	(gm/cc)	(analysis	in	mole	%)
	opx	Na0.00Ca0.03Fe''0.27Mg1.62Fe'''0.04Ti0.01Al0.10Si1.92O6
	G	=	-6352.78	(J)	H	=	-5217.07	(J)	S	=	0.9	(J/K)	V	=	0.12	(cc)	Cp	=	0.5	(J/K)
	diopside	clinoenstatit	hedenbergite	alumino-buffo	buffonite	essenite	jadeite
	-31.32	96.34	26.84	4.29	-2.06	5.68	0.21
feldspar	mass	=	2.1	(gm)	density	=	2.62	(gm/cc)	(analysis	in	mole	%)
	K0.01Na0.51Ca0.48Al1.48Si2.52O8
	G	=	-35427.2	(J)	H	=	-29302.4	(J)	S	=	4.85	(J/K)	V	=	0.8	(cc)	Cp	=	2.56	(J/K)
	albite	anorthite	sanidine
	51.48	47.81	0.71
spinel	mass	=	0.07	(gm)	density	=	4.58	(gm/cc)	(analysis	in	mole	%)
	Fe''0.78Mg0.45Fe'''1.34Al0.19Cr0.00Ti0.23O4
	G	=	-579.19	(J)	H	=	-403.41	(J)	S	=	0.14	(J/K)	V	=	0.01	(cc)	Cp	=	0.06	(J/K)
	chromite	hercynite	magnetite	spinel	ulvospinel
	0	-35.47	67.23	44.92	23.33
rhm-oxide	mass	=	0.18	(gm)	density	=	4.5	(gm/cc)	(analysis	in	mole	%)
	Mn0.06Fe''0.34Mg0.32Fe'''0.47Al0.10Ti0.71O3
	G	=	-1890.72	(J)	H	=	-1431.74	(J)	S	=	0.36	(J/K)	V	=	0.04	(cc)	Cp	=	0.18	(J/K)
	geikielite	hematite	ilmenite	pyrophanite	corundum
	31.9	23.74	33.66	5.82	4.88
Total	solids	mass	=	2.74	(gm)	density	=	2.81	(gm/cc)
	G	=	-44249.8	(J)	H	=	-36354.6	(J)	S	=	6.25	(J/K)	V	=	0.98	(cc)	Cp	=	3.3	(J/K)
Summary	of	all	fractionated	phases:	(total	mass	=	37.42	grams)
orthopyroxene	mass	=	0.16	(gm)	density	=	3.25	(gm/cc)	(analysis	in	mole	%)
	opx	Na0.00Ca0.03Fe''0.26Mg1.63Fe'''0.04Ti0.01Al0.11Si1.92O6
	G	=	-2482.38	(J)	H	=	-2038.97	(J)	S	=	0.35	(J/K)	V	=	0.05	(cc)	Cp	=	0.19	(J/K)
	diopside	clinoenstatit	hedenbergite	alumino-buffo	buffonite	essenite	jadeite
	-31.18	96.4	26.13	4.61	-2.13	5.96	0.21
feldspar	mass	=	26.4	(gm)	density	=	2.64	(gm/cc)	(analysis	in	mole	%)
	K0.00Na0.42Ca0.57Al1.57Si2.43O8
	G	=	-445624	(J)	H	=	-369094	(J)	S	=	60.59	(J/K)	V	=	9.99	(cc)	Cp	=	32.13	(J/K)
	albite	anorthite	sanidine
	42.3	57.23	0.46
spinel	mass	=	9.18	(gm)	density	=	4.6	(gm/cc)	(analysis	in	mole	%)
	Fe''0.82Mg0.39Fe'''1.32Al0.25Cr0.00Ti0.21O4
	G	=	-77374.4	(J)	H	=	-53843	(J)	S	=	18.63	(J/K)	V	=	1.99	(cc)	Cp	=	8.67	(J/K)
	chromite	hercynite	magnetite	spinel	ulvospinel
	0	-26.05	66.19	38.77	21.09
rhm-oxide	mass	=	1.69	(gm)	density	=	4.51	(gm/cc)	(analysis	in	mole	%)
	Mn0.05Fe''0.34Mg0.31Fe'''0.49Al0.11Ti0.70O3
	G	=	-17885.7	(J)	H	=	-13528.9	(J)	S	=	3.45	(J/K)	V	=	0.37	(cc)	Cp	=	1.7	(J/K)
	geikielite	hematite	ilmenite	pyrophanite	corundum
	30.88	24.41	34.11	4.92	5.68
Viscosity	of	the	System:	5.22	(log	10	poise)
System	mass	=	100.4	(gm)	density	=	2.54	(gm/cc)
	G	=	-1.58686e+06	(J)	H	=	-1.2671e+06	(J)	S	=	253.15	(J/K)	V	=	39.56	(cc)	Cp	=	131.28	(J/K)
Oxygen	delta	moles	=	0.00835026	delta	grams	=	0.267198
	G	=	-2388.84	(J)	H	=	267.26	(J)	S	=	2.1	(J/K)	V	=	876.96	(cc)	Cp	=	0.3	(J/K)
**********----------**********
Title:	Dummy	Title
T	=	980	(C)	P	=	1	(kbars)	log(10)	f	O2	=	-9.13	delta	HM	=	-3.58	NNO	=	1.41	QFM	=	2	COH	=	3.92	IW	=	5.82
Constraint	Flags:	fO2	path	=	QFM+2	Fractionate	Solids
Liquid	mass	=	57.73	(gm)	density	=	2.29	(gm/cc)	viscosity	=	4.29	(log	10	poise)	(analysis	in	wt	%)
	G	=	-957388	(J)	H	=	-760694	(J)	S	=	156.96	(J/K)	V	=	25.2	(cc)	Cp	=	81.62	(J/K)
	SiO2	TiO2	Al2O3	Fe2O3	Cr2O3	FeO	MnO	MgO	NiO	CoO	CaO	Na2O	K2O	P2O5	H2O	CO2	SO3	Cl2O-1	F2O-1
	63.29	0.88	14.79	1.13	0	1.71	0.64	1.88	0	0	4.53	5.95	1.24	0.92	3.05	0	0	0	0
orthopyroxene	mass	=	0.35	(gm)	density	=	3.25	(gm/cc)	(analysis	in	mole	%)
	opx	Na0.00Ca0.03Fe''0.28Mg1.62Fe'''0.03Ti0.01Al0.10Si1.93O6
	G	=	-5567.43	(J)	H	=	-4582.13	(J)	S	=	0.79	(J/K)	V	=	0.11	(cc)	Cp	=	0.44	(J/K)
	diopside	clinoenstatit	hedenbergite	alumino-buffo	buffonite	essenite	jadeite
	-31.49	96.3	27.54	4	-1.99	5.42	0.21
feldspar	mass	=	1.94	(gm)	density	=	2.62	(gm/cc)	(analysis	in	mole	%)
	K0.01Na0.53Ca0.46Al1.46Si2.54O8
	G	=	-32648.8	(J)	H	=	-27059.2	(J)	S	=	4.46	(J/K)	V	=	0.74	(cc)	Cp	=	2.36	(J/K)
	albite	anorthite	sanidine
	52.92	46.32	0.76
spinel	mass	=	0.07	(gm)	density	=	4.6	(gm/cc)	(analysis	in	mole	%)
	Fe''0.80Mg0.43Fe'''1.37Al0.18Cr0.00Ti0.23O4
	G	=	-541.36	(J)	H	=	-377.04	(J)	S	=	0.13	(J/K)	V	=	0.01	(cc)	Cp	=	0.06	(J/K)
	chromite	hercynite	magnetite	spinel	ulvospinel
	0	-33.82	68.37	42.8	22.65
rhm-oxide	mass	=	0.15	(gm)	density	=	4.51	(gm/cc)	(analysis	in	mole	%)
	Mn0.06Fe''0.34Mg0.31Fe'''0.48Al0.09Ti0.71O3
	G	=	-1617.85	(J)	H	=	-1227.6	(J)	S	=	0.31	(J/K)	V	=	0.03	(cc)	Cp	=	0.15	(J/K)
	geikielite	hematite	ilmenite	pyrophanite	corundum
	31.3	23.98	34.01	6.03	4.67
Total	solids	mass	=	2.51	(gm)	density	=	2.8	(gm/cc)
	G	=	-40375.5	(J)	H	=	-33246	(J)	S	=	5.69	(J/K)	V	=	0.89	(cc)	Cp	=	3.02	(J/K)
Summary	of	all	fractionated	phases:	(total	mass	=	40.16	grams)
orthopyroxene	mass	=	0.55	(gm)	density	=	3.25	(gm/cc)	(analysis	in	mole	%)
	opx	Na0.00Ca0.03Fe''0.27Mg1.63Fe'''0.04Ti0.01Al0.10Si1.92O6
	G	=	-8789.17	(J)	H	=	-7235.38	(J)	S	=	1.24	(J/K)	V	=	0.17	(cc)	Cp	=	0.69	(J/K)
	diopside	clinoenstatit	hedenbergite	alumino-buffo	buffonite	essenite	jadeite
	-31.28	96.36	26.64	4.38	-2.08	5.76	0.21
feldspar	mass	=	28.49	(gm)	density	=	2.64	(gm/cc)	(analysis	in	mole	%)
	K0.00Na0.43Ca0.57Al1.57Si2.43O8
	G	=	-480353	(J)	H	=	-398705	(J)	S	=	65.15	(J/K)	V	=	10.78	(cc)	Cp	=	34.65	(J/K)
	albite	anorthite	sanidine
	42.98	56.53	0.48
spinel	mass	=	9.25	(gm)	density	=	4.61	(gm/cc)	(analysis	in	mole	%)
	Fe''0.82Mg0.39Fe'''1.32Al0.25Cr0.00Ti0.21O4
	G	=	-77748.6	(J)	H	=	-54321.4	(J)	S	=	18.69	(J/K)	V	=	2.01	(cc)	Cp	=	8.73	(J/K)
	chromite	hercynite	magnetite	spinel	ulvospinel
	0	-26.11	66.19	38.82	21.1
rhm-oxide	mass	=	1.86	(gm)	density	=	4.51	(gm/cc)	(analysis	in	mole	%)
	Mn0.05Fe''0.34Mg0.31Fe'''0.49Al0.11Ti0.70O3
	G	=	-19723.4	(J)	H	=	-14968	(J)	S	=	3.79	(J/K)	V	=	0.41	(cc)	Cp	=	1.88	(J/K)
	geikielite	hematite	ilmenite	pyrophanite	corundum
	30.97	24.35	34.07	5.01	5.6
Viscosity	of	the	System:	5.4	(log	10	poise)
System	mass	=	100.4	(gm)	density	=	2.54	(gm/cc)
	G	=	-1.58438e+06	(J)	H	=	-1.26917e+06	(J)	S	=	251.53	(J/K)	V	=	39.47	(cc)	Cp	=	130.58	(J/K)
Oxygen	delta	moles	=	0.00842921	delta	grams	=	0.269725
	G	=	-2390.21	(J)	H	=	266.77	(J)	S	=	2.12	(J/K)	V	=	878.24	(cc)	Cp	=	0.3	(J/K)
**********----------**********
Title:	Dummy	Title
T	=	970	(C)	P	=	1	(kbars)	log(10)	f	O2	=	-9.28	delta	HM	=	-3.58	NNO	=	1.41	QFM	=	2	COH	=	3.9	IW	=	5.83
Constraint	Flags:	fO2	path	=	QFM+2	Fractionate	Solids
Liquid	mass	=	55.4	(gm)	density	=	2.28	(gm/cc)	viscosity	=	4.34	(log	10	poise)	(analysis	in	wt	%)
	G	=	-918228	(J)	H	=	-731153	(J)	S	=	150.49	(J/K)	V	=	24.28	(cc)	Cp	=	78.19	(J/K)
	SiO2	TiO2	Al2O3	Fe2O3	Cr2O3	FeO	MnO	MgO	NiO	CoO	CaO	Na2O	K2O	P2O5	H2O	CO2	SO3	Cl2O-1	F2O-1
	63.8	0.81	14.5	1.09	0	1.62	0.66	1.76	0	0	4.38	5.99	1.28	0.93	3.18	0	0	0	0
orthopyroxene	mass	=	0.32	(gm)	density	=	3.25	(gm/cc)	(analysis	in	mole	%)
	opx	Na0.00Ca0.04Fe''0.28Mg1.62Fe'''0.03Ti0.01Al0.09Si1.93O6
	G	=	-4997.85	(J)	H	=	-4122.35	(J)	S	=	0.7	(J/K)	V	=	0.1	(cc)	Cp	=	0.39	(J/K)
	diopside	clinoenstatit	hedenbergite	alumino-buffo	buffonite	essenite	jadeite
	-31.71	96.28	28.22	3.74	-1.92	5.18	0.22
feldspar	mass	=	1.8	(gm)	density	=	2.62	(gm/cc)	(analysis	in	mole	%)
	K0.01Na0.54Ca0.45Al1.45Si2.55O8
	G	=	-30265.8	(J)	H	=	-25135.1	(J)	S	=	4.13	(J/K)	V	=	0.69	(cc)	Cp	=	2.19	(J/K)
	albite	anorthite	sanidine
	54.35	44.83	0.82
spinel	mass	=	0.06	(gm)	density	=	4.62	(gm/cc)	(analysis	in	mole	%)
	Fe''0.81Mg0.41Fe'''1.39Al0.17Cr0.00Ti0.22O4
	G	=	-503.12	(J)	H	=	-350.48	(J)	S	=	0.12	(J/K)	V	=	0.01	(cc)	Cp	=	0.06	(J/K)
	chromite	hercynite	magnetite	spinel	ulvospinel
	0	-32.25	69.45	40.8	22
rhm-oxide	mass	=	0.13	(gm)	density	=	4.52	(gm/cc)	(analysis	in	mole	%)
	Mn0.06Fe''0.34Mg0.31Fe'''0.48Al0.09Ti0.71O3
	G	=	-1410.91	(J)	H	=	-1072.82	(J)	S	=	0.27	(J/K)	V	=	0.03	(cc)	Cp	=	0.13	(J/K)
	geikielite	hematite	ilmenite	pyrophanite	corundum
	30.72	24.21	34.35	6.25	4.47
apatite	mass	=	0.04	(gm)	density	=	3.06	(gm/cc)
	Ca5(PO4)3OH
	G	=	-563.86	(J)	H	=	-461.51	(J)	S	=	0.08	(J/K)	V	=	0.01	(cc)	Cp	=	0.04	(J/K)
Total	solids	mass	=	2.35	(gm)	density	=	2.8	(gm/cc)
	G	=	-37741.6	(J)	H	=	-31142.3	(J)	S	=	5.31	(J/K)	V	=	0.84	(cc)	Cp	=	2.82	(J/K)
Summary	of	all	fractionated	phases:	(total	mass	=	42.65	grams)
orthopyroxene	mass	=	0.9	(gm)	density	=	3.25	(gm/cc)	(analysis	in	mole	%)
	opx	Na0.00Ca0.03Fe''0.27Mg1.62Fe'''0.04Ti0.01Al0.10Si1.92O6
	G	=	-14302.9	(J)	H	=	-11801.2	(J)	S	=	2.01	(J/K)	V	=	0.28	(cc)	Cp	=	1.12	(J/K)
	diopside	clinoenstatit	hedenbergite	alumino-buffo	buffonite	essenite	jadeite
	-31.36	96.34	26.99	4.23	-2.04	5.63	0.21
feldspar	mass	=	30.43	(gm)	density	=	2.64	(gm/cc)	(analysis	in	mole	%)
	K0.01Na0.44Ca0.56Al1.56Si2.44O8
	G	=	-512263	(J)	H	=	-426096	(J)	S	=	69.31	(J/K)	V	=	11.52	(cc)	Cp	=	36.97	(J/K)
	albite	anorthite	sanidine
	43.62	55.88	0.5
spinel	mass	=	9.31	(gm)	density	=	4.61	(gm/cc)	(analysis	in	mole	%)
	Fe''0.82Mg0.39Fe'''1.32Al0.25Cr0.00Ti0.21O4
	G	=	-78084.5	(J)	H	=	-54774	(J)	S	=	18.75	(J/K)	V	=	2.02	(cc)	Cp	=	8.78	(J/K)
	chromite	hercynite	magnetite	spinel	ulvospinel
	0	-26.17	66.21	38.84	21.11
rhm-oxide	mass	=	2.01	(gm)	density	=	4.51	(gm/cc)	(analysis	in	mole	%)
	Mn0.05Fe''0.34Mg0.31Fe'''0.49Al0.11Ti0.70O3
	G	=	-21285.4	(J)	H	=	-16204.6	(J)	S	=	4.09	(J/K)	V	=	0.45	(cc)	Cp	=	2.03	(J/K)
	geikielite	hematite	ilmenite	pyrophanite	corundum
	31	24.32	34.06	5.09	5.53
Viscosity	of	the	System:	5.61	(log	10	poise)
System	mass	=	100.4	(gm)	density	=	2.55	(gm/cc)
	G	=	-1.58191e+06	(J)	H	=	-1.27117e+06	(J)	S	=	249.96	(J/K)	V	=	39.38	(cc)	Cp	=	129.91	(J/K)
Oxygen	delta	moles	=	0.00849766	delta	grams	=	0.271915
	G	=	-2388.26	(J)	H	=	265.89	(J)	S	=	2.14	(J/K)	V	=	878.31	(cc)	Cp	=	0.3	(J/K)
**********----------**********
Title:	Dummy	Title
T	=	960	(C)	P	=	1	(kbars)	log(10)	f	O2	=	-9.44	delta	HM	=	-3.58	NNO	=	1.41	QFM	=	2	COH	=	3.89	IW	=	5.85
Constraint	Flags:	fO2	path	=	QFM+2	Fractionate	Solids
Liquid	mass	=	53.2	(gm)	density	=	2.27	(gm/cc)	viscosity	=	4.39	(log	10	poise)	(analysis	in	wt	%)
	G	=	-881495	(J)	H	=	-703409	(J)	S	=	144.42	(J/K)	V	=	23.42	(cc)	Cp	=	74.96	(J/K)
	SiO2	TiO2	Al2O3	Fe2O3	Cr2O3	FeO	MnO	MgO	NiO	CoO	CaO	Na2O	K2O	P2O5	H2O	CO2	SO3	Cl2O-1	F2O-1
	64.34	0.75	14.23	1.05	0	1.54	0.68	1.64	0	0	4.19	6.04	1.33	0.91	3.3	0	0	0	0
orthopyroxene	mass	=	0.28	(gm)	density	=	3.25	(gm/cc)	(analysis	in	mole	%)
	opx	Na0.00Ca0.04Fe''0.29Mg1.61Fe'''0.03Ti0.01Al0.09Si1.93O6
	G	=	-4491.81	(J)	H	=	-3713.04	(J)	S	=	0.63	(J/K)	V	=	0.09	(cc)	Cp	=	0.35	(J/K)
	diopside	clinoenstatit	hedenbergite	alumino-buffo	buffonite	essenite	jadeite
	-31.97	96.27	28.9	3.5	-1.85	4.94	0.22
feldspar	mass	=	1.67	(gm)	density	=	2.62	(gm/cc)	(analysis	in	mole	%)
	K0.01Na0.56Ca0.43Al1.43Si2.57O8
	G	=	-28118.1	(J)	H	=	-23398.8	(J)	S	=	3.83	(J/K)	V	=	0.64	(cc)	Cp	=	2.04	(J/K)
	albite	anorthite	sanidine
	55.78	43.33	0.88
spinel	mass	=	0.06	(gm)	density	=	4.64	(gm/cc)	(analysis	in	mole	%)
	Fe''0.82Mg0.39Fe'''1.41Al0.16Cr0.00Ti0.21O4
	G	=	-466.69	(J)	H	=	-325.24	(J)	S	=	0.11	(J/K)	V	=	0.01	(cc)	Cp	=	0.05	(J/K)
	chromite	hercynite	magnetite	spinel	ulvospinel
	0	-30.77	70.48	38.92	21.38
rhm-oxide	mass	=	0.12	(gm)	density	=	4.53	(gm/cc)	(analysis	in	mole	%)
	Mn0.06Fe''0.35Mg0.30Fe'''0.49Al0.09Ti0.71O3
	G	=	-1233.48	(J)	H	=	-939.92	(J)	S	=	0.24	(J/K)	V	=	0.03	(cc)	Cp	=	0.12	(J/K)
	geikielite	hematite	ilmenite	pyrophanite	corundum
	30.15	24.43	34.67	6.47	4.28
apatite	mass	=	0.08	(gm)	density	=	3.06	(gm/cc)
	Ca5(PO4)3OH
	G	=	-1140.97	(J)	H	=	-936.09	(J)	S	=	0.17	(J/K)	V	=	0.02	(cc)	Cp	=	0.09	(J/K)
Total	solids	mass	=	2.21	(gm)	density	=	2.8	(gm/cc)
	G	=	-35451.1	(J)	H	=	-29313.1	(J)	S	=	4.98	(J/K)	V	=	0.79	(cc)	Cp	=	2.65	(J/K)
Summary	of	all	fractionated	phases:	(total	mass	=	44.99	grams)
orthopyroxene	mass	=	1.22	(gm)	density	=	3.25	(gm/cc)	(analysis	in	mole	%)
	opx	Na0.00Ca0.03Fe''0.27Mg1.62Fe'''0.04Ti0.01Al0.10Si1.92O6
	G	=	-19240.3	(J)	H	=	-15911.1	(J)	S	=	2.7	(J/K)	V	=	0.37	(cc)	Cp	=	1.51	(J/K)
	diopside	clinoenstatit	hedenbergite	alumino-buffo	buffonite	essenite	jadeite
	-31.45	96.32	27.31	4.11	-2.01	5.51	0.21
feldspar	mass	=	32.22	(gm)	density	=	2.64	(gm/cc)	(analysis	in	mole	%)
	K0.01Na0.44Ca0.55Al1.55Si2.45O8
	G	=	-541752	(J)	H	=	-451584	(J)	S	=	73.12	(J/K)	V	=	12.2	(cc)	Cp	=	39.11	(J/K)
	albite	anorthite	sanidine
	44.22	55.26	0.52
spinel	mass	=	9.37	(gm)	density	=	4.61	(gm/cc)	(analysis	in	mole	%)
	Fe''0.82Mg0.39Fe'''1.32Al0.25Cr0.00Ti0.21O4
	G	=	-78381.9	(J)	H	=	-55200.7	(J)	S	=	18.8	(J/K)	V	=	2.03	(cc)	Cp	=	8.83	(J/K)
	chromite	hercynite	magnetite	spinel	ulvospinel
	0	-26.2	66.23	38.86	21.12
rhm-oxide	mass	=	2.15	(gm)	density	=	4.51	(gm/cc)	(analysis	in	mole	%)
	Mn0.05Fe''0.34Mg0.31Fe'''0.49Al0.11Ti0.70O3
	G	=	-22638	(J)	H	=	-17287.7	(J)	S	=	4.34	(J/K)	V	=	0.48	(cc)	Cp	=	2.16	(J/K)
	geikielite	hematite	ilmenite	pyrophanite	corundum
	30.98	24.31	34.08	5.16	5.46
apatite	mass	=	0.03	(gm)	density	=	3.06	(gm/cc)
	Ca5(PO4)3OH
	G	=	-487.5	(J)	H	=	-399.96	(J)	S	=	0.07	(J/K)	V	=	0.01	(cc)	Cp	=	0.04	(J/K)
Viscosity	of	the	System:	5.83	(log	10	poise)
System	mass	=	100.4	(gm)	density	=	2.55	(gm/cc)
	G	=	-1.57945e+06	(J)	H	=	-1.27311e+06	(J)	S	=	248.42	(J/K)	V	=	39.3	(cc)	Cp	=	129.26	(J/K)
Oxygen	delta	moles	=	0.008557	delta	grams	=	0.273814
	G	=	-2383.45	(J)	H	=	264.69	(J)	S	=	2.15	(J/K)	V	=	877.33	(cc)	Cp	=	0.31	(J/K)
**********----------**********
Title:	Dummy	Title
T	=	950	(C)	P	=	1	(kbars)	log(10)	f	O2	=	-9.6	delta	HM	=	-3.59	NNO	=	1.42	QFM	=	2	COH	=	3.87	IW	=	5.87
Constraint	Flags:	fO2	path	=	QFM+2	Fractionate	Solids
Liquid	mass	=	51.19	(gm)	density	=	2.26	(gm/cc)	viscosity	=	4.44	(log	10	poise)	(analysis	in	wt	%)
	G	=	-847652	(J)	H	=	-677857	(J)	S	=	138.82	(J/K)	V	=	22.62	(cc)	Cp	=	71.99	(J/K)
	SiO2	TiO2	Al2O3	Fe2O3	Cr2O3	FeO	MnO	MgO	NiO	CoO	CaO	Na2O	K2O	P2O5	H2O	CO2	SO3	Cl2O-1	F2O-1
	64.86	0.69	13.95	1.01	0	1.46	0.7	1.53	0	0	4.02	6.08	1.38	0.9	3.43	0	0	0	0
orthopyroxene	mass	=	0.25	(gm)	density	=	3.26	(gm/cc)	(analysis	in	mole	%)
	opx	Na0.00Ca0.04Fe''0.30Mg1.61Fe'''0.03Ti0.01Al0.08Si1.94O6
	G	=	-3954.99	(J)	H	=	-3276.42	(J)	S	=	0.55	(J/K)	V	=	0.08	(cc)	Cp	=	0.31	(J/K)
	diopside	clinoenstatit	hedenbergite	alumino-buffo	buffonite	essenite	jadeite
	-32.26	96.27	29.57	3.28	-1.79	4.71	0.22
feldspar	mass	=	1.56	(gm)	density	=	2.62	(gm/cc)	(analysis	in	mole	%)
	K0.01Na0.57Ca0.42Al1.42Si2.58O8
	G	=	-26177	(J)	H	=	-21827.8	(J)	S	=	3.56	(J/K)	V	=	0.6	(cc)	Cp	=	1.9	(J/K)
	albite	anorthite	sanidine
	57.2	41.86	0.95
spinel	mass	=	0.05	(gm)	density	=	4.66	(gm/cc)	(analysis	in	mole	%)
	Fe''0.84Mg0.37Fe'''1.43Al0.16Cr0.00Ti0.21O4
	G	=	-432.8	(J)	H	=	-301.83	(J)	S	=	0.11	(J/K)	V	=	0.01	(cc)	Cp	=	0.05	(J/K)
	chromite	hercynite	magnetite	spinel	ulvospinel
	0	-29.38	71.45	37.15	20.79
rhm-oxide	mass	=	0.1	(gm)	density	=	4.54	(gm/cc)	(analysis	in	mole	%)
	Mn0.07Fe''0.35Mg0.30Fe'''0.49Al0.08Ti0.71O3
	G	=	-1064.86	(J)	H	=	-813.22	(J)	S	=	0.21	(J/K)	V	=	0.02	(cc)	Cp	=	0.1	(J/K)
	geikielite	hematite	ilmenite	pyrophanite	corundum
	29.6	24.62	34.99	6.69	4.1
apatite	mass	=	0.07	(gm)	density	=	3.06	(gm/cc)
	Ca5(PO4)3OH
	G	=	-986.49	(J)	H	=	-811.27	(J)	S	=	0.14	(J/K)	V	=	0.02	(cc)	Cp	=	0.08	(J/K)
Total	solids	mass	=	2.03	(gm)	density	=	2.79	(gm/cc)
	G	=	-32616.2	(J)	H	=	-27030.5	(J)	S	=	4.57	(J/K)	V	=	0.73	(cc)	Cp	=	2.44	(J/K)
Summary	of	all	fractionated	phases:	(total	mass	=	47.18	grams)
orthopyroxene	mass	=	1.5	(gm)	density	=	3.25	(gm/cc)	(analysis	in	mole	%)
	opx	Na0.00Ca0.03Fe''0.28Mg1.62Fe'''0.03Ti0.01Al0.10Si1.93O6
	G	=	-23665.6	(J)	H	=	-19615.2	(J)	S	=	3.31	(J/K)	V	=	0.46	(cc)	Cp	=	1.86	(J/K)
	diopside	clinoenstatit	hedenbergite	alumino-buffo	buffonite	essenite	jadeite
	-31.55	96.31	27.61	3.99	-1.98	5.4	0.21
feldspar	mass	=	33.89	(gm)	density	=	2.64	(gm/cc)	(analysis	in	mole	%)
	K0.01Na0.45Ca0.55Al1.55Si2.45O8
	G	=	-569059	(J)	H	=	-475356	(J)	S	=	76.61	(J/K)	V	=	12.84	(cc)	Cp	=	41.1	(J/K)
	albite	anorthite	sanidine
	44.79	54.67	0.54
spinel	mass	=	9.42	(gm)	density	=	4.61	(gm/cc)	(analysis	in	mole	%)
	Fe''0.82Mg0.39Fe'''1.33Al0.25Cr0.00Ti0.21O4
	G	=	-78642.7	(J)	H	=	-55602.7	(J)	S	=	18.84	(J/K)	V	=	2.04	(cc)	Cp	=	8.87	(J/K)
	chromite	hercynite	magnetite	spinel	ulvospinel
	0	-26.23	66.25	38.86	21.12
rhm-oxide	mass	=	2.26	(gm)	density	=	4.51	(gm/cc)	(analysis	in	mole	%)
	Mn0.05Fe''0.34Mg0.31Fe'''0.49Al0.11Ti0.70O3
	G	=	-23811	(J)	H	=	-18239.1	(J)	S	=	4.56	(J/K)	V	=	0.5	(cc)	Cp	=	2.27	(J/K)
	geikielite	hematite	ilmenite	pyrophanite	corundum
	30.94	24.32	34.11	5.22	5.4
apatite	mass	=	0.1	(gm)	density	=	3.06	(gm/cc)
	Ca5(PO4)3OH
	G	=	-1550.67	(J)	H	=	-1275.25	(J)	S	=	0.23	(J/K)	V	=	0.03	(cc)	Cp	=	0.12	(J/K)
Viscosity	of	the	System:	6.07	(log	10	poise)
System	mass	=	100.4	(gm)	density	=	2.56	(gm/cc)
	G	=	-1.577e+06	(J)	H	=	-1.27498e+06	(J)	S	=	246.92	(J/K)	V	=	39.22	(cc)	Cp	=	128.65	(J/K)
Oxygen	delta	moles	=	0.00860981	delta	grams	=	0.275504
	G	=	-2376.56	(J)	H	=	263.24	(J)	S	=	2.16	(J/K)	V	=	875.59	(cc)	Cp	=	0.31	(J/K)
**********----------**********
Title:	Dummy	Title
T	=	940	(C)	P	=	1	(kbars)	log(10)	f	O2	=	-9.77	delta	HM	=	-3.59	NNO	=	1.42	QFM	=	2	COH	=	3.86	IW	=	5.88
Constraint	Flags:	fO2	path	=	QFM+2	Fractionate	Solids
Liquid	mass	=	49.32	(gm)	density	=	2.25	(gm/cc)	viscosity	=	4.49	(log	10	poise)	(analysis	in	wt	%)
	G	=	-816337	(J)	H	=	-654217	(J)	S	=	133.64	(J/K)	V	=	21.88	(cc)	Cp	=	69.25	(J/K)
	SiO2	TiO2	Al2O3	Fe2O3	Cr2O3	FeO	MnO	MgO	NiO	CoO	CaO	Na2O	K2O	P2O5	H2O	CO2	SO3	Cl2O-1	F2O-1
	65.35	0.63	13.67	0.97	0	1.38	0.72	1.43	0	0	3.86	6.11	1.43	0.88	3.56	0	0	0	0
orthopyroxene	mass	=	0.22	(gm)	density	=	3.26	(gm/cc)	(analysis	in	mole	%)
	opx	Na0.00Ca0.04Fe''0.30Mg1.61Fe'''0.03Ti0.01Al0.08Si1.94O6
	G	=	-3497.37	(J)	H	=	-2903.63	(J)	S	=	0.49	(J/K)	V	=	0.07	(cc)	Cp	=	0.28	(J/K)
	diopside	clinoenstatit	hedenbergite	alumino-buffo	buffonite	essenite	jadeite
	-32.57	96.27	30.22	3.08	-1.73	4.5	0.22
feldspar	mass	=	1.46	(gm)	density	=	2.61	(gm/cc)	(analysis	in	mole	%)
	K0.01Na0.59Ca0.40Al1.40Si2.60O8
	G	=	-24464.9	(J)	H	=	-20441.5	(J)	S	=	3.32	(J/K)	V	=	0.56	(cc)	Cp	=	1.78	(J/K)
	albite	anorthite	sanidine
	58.59	40.39	1.02
spinel	mass	=	0.05	(gm)	density	=	4.68	(gm/cc)	(analysis	in	mole	%)
	Fe''0.85Mg0.35Fe'''1.45Al0.15Cr0.00Ti0.20O4
	G	=	-400.67	(J)	H	=	-279.68	(J)	S	=	0.1	(J/K)	V	=	0.01	(cc)	Cp	=	0.05	(J/K)
	chromite	hercynite	magnetite	spinel	ulvospinel
	0	-28.07	72.37	35.48	20.22
rhm-oxide	mass	=	0.09	(gm)	density	=	4.55	(gm/cc)	(analysis	in	mole	%)
	Mn0.07Fe''0.35Mg0.29Fe'''0.50Al0.08Ti0.71O3
	G	=	-923.81	(J)	H	=	-707.11	(J)	S	=	0.18	(J/K)	V	=	0.02	(cc)	Cp	=	0.09	(J/K)
	geikielite	hematite	ilmenite	pyrophanite	corundum
	29.08	24.8	35.29	6.9	3.93
apatite	mass	=	0.06	(gm)	density	=	3.06	(gm/cc)
	Ca5(PO4)3OH
	G	=	-854.75	(J)	H	=	-704.61	(J)	S	=	0.12	(J/K)	V	=	0.02	(cc)	Cp	=	0.07	(J/K)
Total	solids	mass	=	1.88	(gm)	density	=	2.78	(gm/cc)
	G	=	-30141.5	(J)	H	=	-25036.5	(J)	S	=	4.21	(J/K)	V	=	0.68	(cc)	Cp	=	2.25	(J/K)
Summary	of	all	fractionated	phases:	(total	mass	=	49.2	grams)
orthopyroxene	mass	=	1.75	(gm)	density	=	3.26	(gm/cc)	(analysis	in	mole	%)
	opx	Na0.00Ca0.03Fe''0.28Mg1.62Fe'''0.03Ti0.01Al0.09Si1.93O6
	G	=	-27548.7	(J)	H	=	-22885.7	(J)	S	=	3.84	(J/K)	V	=	0.54	(cc)	Cp	=	2.17	(J/K)
	diopside	clinoenstatit	hedenbergite	alumino-buffo	buffonite	essenite	jadeite
	-31.65	96.3	27.89	3.89	-1.95	5.31	0.22
feldspar	mass	=	35.45	(gm)	density	=	2.64	(gm/cc)	(analysis	in	mole	%)
	K0.01Na0.45Ca0.54Al1.54Si2.46O8
	G	=	-594392	(J)	H	=	-497576	(J)	S	=	79.81	(J/K)	V	=	13.43	(cc)	Cp	=	42.95	(J/K)
	albite	anorthite	sanidine
	45.34	54.1	0.55
spinel	mass	=	9.48	(gm)	density	=	4.62	(gm/cc)	(analysis	in	mole	%)
	Fe''0.82Mg0.39Fe'''1.33Al0.25Cr0.00Ti0.21O4
	G	=	-78869.4	(J)	H	=	-55981.7	(J)	S	=	18.87	(J/K)	V	=	2.05	(cc)	Cp	=	8.91	(J/K)
	chromite	hercynite	magnetite	spinel	ulvospinel
	0	-26.25	66.28	38.85	21.12
rhm-oxide	mass	=	2.36	(gm)	density	=	4.52	(gm/cc)	(analysis	in	mole	%)
	Mn0.05Fe''0.34Mg0.31Fe'''0.49Al0.11Ti0.70O3
	G	=	-24813.7	(J)	H	=	-19064.8	(J)	S	=	4.74	(J/K)	V	=	0.52	(cc)	Cp	=	2.37	(J/K)
	geikielite	hematite	ilmenite	pyrophanite	corundum
	30.88	24.33	34.15	5.29	5.35
apatite	mass	=	0.16	(gm)	density	=	3.06	(gm/cc)
	Ca5(PO4)3OH
	G	=	-2458.16	(J)	H	=	-2026.36	(J)	S	=	0.36	(J/K)	V	=	0.05	(cc)	Cp	=	0.19	(J/K)
Viscosity	of	the	System:	6.35	(log	10	poise)
System	mass	=	100.41	(gm)	density	=	2.56	(gm/cc)
	G	=	-1.57456e+06	(J)	H	=	-1.27679e+06	(J)	S	=	245.45	(J/K)	V	=	39.15	(cc)	Cp	=	128.09	(J/K)
Oxygen	delta	moles	=	0.00865686	delta	grams	=	0.277009
	G	=	-2367.86	(J)	H	=	261.59	(J)	S	=	2.17	(J/K)	V	=	873.17	(cc)	Cp	=	0.31	(J/K)
**********----------**********
Title:	Dummy	Title
T	=	930	(C)	P	=	1	(kbars)	log(10)	f	O2	=	-9.93	delta	HM	=	-3.59	NNO	=	1.43	QFM	=	2	COH	=	3.85	IW	=	5.9
Constraint	Flags:	fO2	path	=	QFM+2	Fractionate	Solids
Liquid	mass	=	47.59	(gm)	density	=	2.25	(gm/cc)	viscosity	=	4.53	(log	10	poise)	(analysis	in	wt	%)
	G	=	-787246	(J)	H	=	-632260	(J)	S	=	128.82	(J/K)	V	=	21.19	(cc)	Cp	=	66.72	(J/K)
	SiO2	TiO2	Al2O3	Fe2O3	Cr2O3	FeO	MnO	MgO	NiO	CoO	CaO	Na2O	K2O	P2O5	H2O	CO2	SO3	Cl2O-1	F2O-1
	65.82	0.58	13.4	0.93	0	1.3	0.74	1.34	0	0	3.71	6.13	1.47	0.88	3.69	0	0	0	0
orthopyroxene	mass	=	0.2	(gm)	density	=	3.26	(gm/cc)	(analysis	in	mole	%)
	opx	Na0.00Ca0.03Fe''0.31Mg1.60Fe'''0.03Ti0.01Al0.07Si1.94O6
	G	=	-3104.84	(J)	H	=	-2583.36	(J)	S	=	0.43	(J/K)	V	=	0.06	(cc)	Cp	=	0.25	(J/K)
	diopside	clinoenstatit	hedenbergite	alumino-buffo	buffonite	essenite	jadeite
	-32.9	96.29	30.87	2.89	-1.66	4.29	0.22
feldspar	mass	=	1.37	(gm)	density	=	2.61	(gm/cc)	(analysis	in	mole	%)
	K0.01Na0.60Ca0.39Al1.39Si2.61O8
	G	=	-22944.5	(J)	H	=	-19210.2	(J)	S	=	3.1	(J/K)	V	=	0.52	(cc)	Cp	=	1.67	(J/K)
	albite	anorthite	sanidine
	59.96	38.95	1.09
spinel	mass	=	0.05	(gm)	density	=	4.7	(gm/cc)	(analysis	in	mole	%)
	Fe''0.86Mg0.34Fe'''1.47Al0.14Cr0.00Ti0.20O4
	G	=	-370.47	(J)	H	=	-258.88	(J)	S	=	0.09	(J/K)	V	=	0.01	(cc)	Cp	=	0.04	(J/K)
	chromite	hercynite	magnetite	spinel	ulvospinel
	0	-26.84	73.25	33.91	19.67
rhm-oxide	mass	=	0.08	(gm)	density	=	4.56	(gm/cc)	(analysis	in	mole	%)
	Mn0.07Fe''0.36Mg0.29Fe'''0.50Al0.08Ti0.71O3
	G	=	-805.01	(J)	H	=	-617.6	(J)	S	=	0.16	(J/K)	V	=	0.02	(cc)	Cp	=	0.08	(J/K)
	geikielite	hematite	ilmenite	pyrophanite	corundum
	28.57	24.96	35.58	7.12	3.77
apatite	mass	=	0.05	(gm)	density	=	3.06	(gm/cc)
	Ca5(PO4)3OH
	G	=	-741.07	(J)	H	=	-612.34	(J)	S	=	0.11	(J/K)	V	=	0.02	(cc)	Cp	=	0.06	(J/K)
Total	solids	mass	=	1.74	(gm)	density	=	2.77	(gm/cc)
	G	=	-27965.9	(J)	H	=	-23282.4	(J)	S	=	3.89	(J/K)	V	=	0.63	(cc)	Cp	=	2.09	(J/K)
Summary	of	all	fractionated	phases:	(total	mass	=	51.07	grams)
orthopyroxene	mass	=	1.97	(gm)	density	=	3.26	(gm/cc)	(analysis	in	mole	%)
	opx	Na0.00Ca0.03Fe''0.28Mg1.62Fe'''0.03Ti0.01Al0.09Si1.93O6
	G	=	-30969.7	(J)	H	=	-25786.1	(J)	S	=	4.31	(J/K)	V	=	0.6	(cc)	Cp	=	2.44	(J/K)
	diopside	clinoenstatit	hedenbergite	alumino-buffo	buffonite	essenite	jadeite
	-31.75	96.3	28.15	3.8	-1.93	5.22	0.22
feldspar	mass	=	36.91	(gm)	density	=	2.64	(gm/cc)	(analysis	in	mole	%)
	K0.01Na0.46Ca0.54Al1.54Si2.46O8
	G	=	-617984	(J)	H	=	-518426	(J)	S	=	82.75	(J/K)	V	=	13.98	(cc)	Cp	=	44.67	(J/K)
	albite	anorthite	sanidine
	45.87	53.56	0.57
spinel	mass	=	9.53	(gm)	density	=	4.62	(gm/cc)	(analysis	in	mole	%)
	Fe''0.82Mg0.39Fe'''1.33Al0.25Cr0.00Ti0.21O4
	G	=	-79063.9	(J)	H	=	-56339	(J)	S	=	18.89	(J/K)	V	=	2.06	(cc)	Cp	=	8.95	(J/K)
	chromite	hercynite	magnetite	spinel	ulvospinel
	0	-26.26	66.31	38.83	21.11
rhm-oxide	mass	=	2.45	(gm)	density	=	4.52	(gm/cc)	(analysis	in	mole	%)
	Mn0.05Fe''0.34Mg0.31Fe'''0.49Al0.11Ti0.70O3
	G	=	-25673.8	(J)	H	=	-19785.2	(J)	S	=	4.89	(J/K)	V	=	0.54	(cc)	Cp	=	2.46	(J/K)
	geikielite	hematite	ilmenite	pyrophanite	corundum
	30.82	24.35	34.19	5.34	5.3
apatite	mass	=	0.22	(gm)	density	=	3.06	(gm/cc)
	Ca5(PO4)3OH
	G	=	-3232.92	(J)	H	=	-2671.33	(J)	S	=	0.47	(J/K)	V	=	0.07	(cc)	Cp	=	0.25	(J/K)
Viscosity	of	the	System:	6.68	(log	10	poise)
System	mass	=	100.41	(gm)	density	=	2.57	(gm/cc)
	G	=	-1.57214e+06	(J)	H	=	-1.27855e+06	(J)	S	=	244.01	(J/K)	V	=	39.08	(cc)	Cp	=	127.57	(J/K)
Oxygen	delta	moles	=	0.00869881	delta	grams	=	0.278352
	G	=	-2357.57	(J)	H	=	259.76	(J)	S	=	2.18	(J/K)	V	=	870.17	(cc)	Cp	=	0.31	(J/K)
**********----------**********
Title:	Dummy	Title
T	=	920	(C)	P	=	1	(kbars)	log(10)	f	O2	=	-10.1	delta	HM	=	-3.6	NNO	=	1.43	QFM	=	2	COH	=	3.83	IW	=	5.92
Constraint	Flags:	fO2	path	=	QFM+2	Fractionate	Solids
Liquid	mass	=	45.98	(gm)	density	=	2.24	(gm/cc)	viscosity	=	4.57	(log	10	poise)	(analysis	in	wt	%)
	G	=	-760125	(J)	H	=	-611790	(J)	S	=	124.32	(J/K)	V	=	20.54	(cc)	Cp	=	64.36	(J/K)
	SiO2	TiO2	Al2O3	Fe2O3	Cr2O3	FeO	MnO	MgO	NiO	CoO	CaO	Na2O	K2O	P2O5	H2O	CO2	SO3	Cl2O-1	F2O-1
	66.27	0.54	13.12	0.89	0	1.23	0.76	1.26	0	0	3.58	6.15	1.52	0.87	3.82	0	0	0	0
orthopyroxene	mass	=	0.18	(gm)	density	=	3.26	(gm/cc)	(analysis	in	mole	%)
	opx	Na0.00Ca0.03Fe''0.32Mg1.60Fe'''0.02Ti0.01Al0.07Si1.95O6
	G	=	-2766.24	(J)	H	=	-2306.63	(J)	S	=	0.39	(J/K)	V	=	0.05	(cc)	Cp	=	0.22	(J/K)
	diopside	clinoenstatit	hedenbergite	alumino-buffo	buffonite	essenite	jadeite
	-33.26	96.31	31.52	2.72	-1.6	4.09	0.22
feldspar	mass	=	1.29	(gm)	density	=	2.61	(gm/cc)	(analysis	in	mole	%)
	K0.01Na0.61Ca0.38Al1.38Si2.62O8
	G	=	-21586.3	(J)	H	=	-18109.8	(J)	S	=	2.91	(J/K)	V	=	0.49	(cc)	Cp	=	1.57	(J/K)
	albite	anorthite	sanidine
	61.3	37.53	1.17
spinel	mass	=	0.04	(gm)	density	=	4.71	(gm/cc)	(analysis	in	mole	%)
	Fe''0.87Mg0.32Fe'''1.48Al0.14Cr0.00Ti0.19O4
	G	=	-342.24	(J)	H	=	-239.47	(J)	S	=	0.09	(J/K)	V	=	0.01	(cc)	Cp	=	0.04	(J/K)
	chromite	hercynite	magnetite	spinel	ulvospinel
	0	-25.67	74.1	32.43	19.15
rhm-oxide	mass	=	0.07	(gm)	density	=	4.57	(gm/cc)	(analysis	in	mole	%)
	Mn0.07Fe''0.36Mg0.28Fe'''0.50Al0.07Ti0.71O3
	G	=	-704.3	(J)	H	=	-541.62	(J)	S	=	0.14	(J/K)	V	=	0.02	(cc)	Cp	=	0.07	(J/K)
	geikielite	hematite	ilmenite	pyrophanite	corundum
	28.08	25.11	35.87	7.33	3.61
apatite	mass	=	0.04	(gm)	density	=	3.06	(gm/cc)
	Ca5(PO4)3OH
	G	=	-641.78	(J)	H	=	-531.55	(J)	S	=	0.09	(J/K)	V	=	0.01	(cc)	Cp	=	0.05	(J/K)
Total	solids	mass	=	1.63	(gm)	density	=	2.76	(gm/cc)
	G	=	-26040.9	(J)	H	=	-21729.1	(J)	S	=	3.61	(J/K)	V	=	0.59	(cc)	Cp	=	1.95	(J/K)
Summary	of	all	fractionated	phases:	(total	mass	=	52.8	grams)
orthopyroxene	mass	=	2.17	(gm)	density	=	3.26	(gm/cc)	(analysis	in	mole	%)
	opx	Na0.00Ca0.03Fe''0.28Mg1.62Fe'''0.03Ti0.01Al0.09Si1.93O6
	G	=	-33994.1	(J)	H	=	-28368.6	(J)	S	=	4.71	(J/K)	V	=	0.66	(cc)	Cp	=	2.68	(J/K)
	diopside	clinoenstatit	hedenbergite	alumino-buffo	buffonite	essenite	jadeite
	-31.86	96.3	28.39	3.72	-1.9	5.13	0.22
feldspar	mass	=	38.28	(gm)	density	=	2.64	(gm/cc)	(analysis	in	mole	%)
	K0.01Na0.46Ca0.53Al1.53Si2.47O8
	G	=	-640029	(J)	H	=	-538062	(J)	S	=	85.46	(J/K)	V	=	14.5	(cc)	Cp	=	46.28	(J/K)
	albite	anorthite	sanidine
	46.38	53.03	0.59
spinel	mass	=	9.57	(gm)	density	=	4.62	(gm/cc)	(analysis	in	mole	%)
	Fe''0.82Mg0.39Fe'''1.33Al0.25Cr0.00Ti0.21O4
	G	=	-79228.2	(J)	H	=	-56676	(J)	S	=	18.9	(J/K)	V	=	2.07	(cc)	Cp	=	8.98	(J/K)
	chromite	hercynite	magnetite	spinel	ulvospinel
	0	-26.26	66.34	38.81	21.11
rhm-oxide	mass	=	2.53	(gm)	density	=	4.52	(gm/cc)	(analysis	in	mole	%)
	Mn0.05Fe''0.34Mg0.31Fe'''0.49Al0.11Ti0.70O3
	G	=	-26413.8	(J)	H	=	-20416.9	(J)	S	=	5.03	(J/K)	V	=	0.56	(cc)	Cp	=	2.53	(J/K)
	geikielite	hematite	ilmenite	pyrophanite	corundum
	30.75	24.37	34.23	5.4	5.25
apatite	mass	=	0.26	(gm)	density	=	3.06	(gm/cc)
	Ca5(PO4)3OH
	G	=	-3893.15	(J)	H	=	-3224.49	(J)	S	=	0.56	(J/K)	V	=	0.09	(cc)	Cp	=	0.3	(J/K)
Viscosity	of	the	System:	7.12	(log	10	poise)
System	mass	=	100.41	(gm)	density	=	2.57	(gm/cc)
	G	=	-1.56972e+06	(J)	H	=	-1.28027e+06	(J)	S	=	242.6	(J/K)	V	=	39.01	(cc)	Cp	=	127.08	(J/K)
Oxygen	delta	moles	=	0.00873624	delta	grams	=	0.279549
	G	=	-2345.88	(J)	H	=	257.76	(J)	S	=	2.18	(J/K)	V	=	866.65	(cc)	Cp	=	0.31	(J/K)
**********----------**********
Title:	Dummy	Title
T	=	910	(C)	P	=	1	(kbars)	log(10)	f	O2	=	-10.28	delta	HM	=	-3.6	NNO	=	1.44	QFM	=	2	COH	=	3.81	IW	=	5.93
Constraint	Flags:	fO2	path	=	QFM+2	Fractionate	Solids
Liquid	mass	=	44.48	(gm)	density	=	2.23	(gm/cc)	viscosity	=	4.6	(log	10	poise)	(analysis	in	wt	%)
	G	=	-734759	(J)	H	=	-592646	(J)	S	=	120.11	(J/K)	V	=	19.93	(cc)	Cp	=	62.17	(J/K)
	SiO2	TiO2	Al2O3	Fe2O3	Cr2O3	FeO	MnO	MgO	NiO	CoO	CaO	Na2O	K2O	P2O5	H2O	CO2	SO3	Cl2O-1	F2O-1
	66.7	0.5	12.85	0.86	0	1.16	0.78	1.18	0	0	3.45	6.16	1.56	0.87	3.94	0	0	0	0
orthopyroxene	mass	=	0.16	(gm)	density	=	3.27	(gm/cc)	(analysis	in	mole	%)
	opx	Na0.00Ca0.03Fe''0.32Mg1.60Fe'''0.02Ti0.01Al0.07Si1.95O6
	G	=	-2472.65	(J)	H	=	-2066.3	(J)	S	=	0.34	(J/K)	V	=	0.05	(cc)	Cp	=	0.2	(J/K)
	diopside	clinoenstatit	hedenbergite	alumino-buffo	buffonite	essenite	jadeite
	-33.63	96.35	32.16	2.56	-1.54	3.9	0.22
feldspar	mass	=	1.22	(gm)	density	=	2.61	(gm/cc)	(analysis	in	mole	%)
	K0.01Na0.63Ca0.36Al1.36Si2.64O8
	G	=	-20366.2	(J)	H	=	-17121	(J)	S	=	2.74	(J/K)	V	=	0.47	(cc)	Cp	=	1.48	(J/K)
	albite	anorthite	sanidine
	62.62	36.13	1.25
spinel	mass	=	0.04	(gm)	density	=	4.73	(gm/cc)	(analysis	in	mole	%)
	Fe''0.88Mg0.31Fe'''1.50Al0.13Cr0.00Ti0.19O4
	G	=	-315.97	(J)	H	=	-221.41	(J)	S	=	0.08	(J/K)	V	=	0.01	(cc)	Cp	=	0.04	(J/K)
	chromite	hercynite	magnetite	spinel	ulvospinel
	0	-24.57	74.91	31.02	18.64
rhm-oxide	mass	=	0.06	(gm)	density	=	4.58	(gm/cc)	(analysis	in	mole	%)
	Mn0.08Fe''0.36Mg0.28Fe'''0.51Al0.07Ti0.71O3
	G	=	-618.46	(J)	H	=	-476.75	(J)	S	=	0.12	(J/K)	V	=	0.01	(cc)	Cp	=	0.06	(J/K)
	geikielite	hematite	ilmenite	pyrophanite	corundum
	27.6	25.25	36.15	7.54	3.46
apatite	mass	=	0.04	(gm)	density	=	3.06	(gm/cc)
	Ca5(PO4)3OH
	G	=	-554	(J)	H	=	-459.93	(J)	S	=	0.08	(J/K)	V	=	0.01	(cc)	Cp	=	0.04	(J/K)
Total	solids	mass	=	1.52	(gm)	density	=	2.76	(gm/cc)
	G	=	-24327.2	(J)	H	=	-20345.4	(J)	S	=	3.37	(J/K)	V	=	0.55	(cc)	Cp	=	1.82	(J/K)
Summary	of	all	fractionated	phases:	(total	mass	=	54.41	grams)
orthopyroxene	mass	=	2.34	(gm)	density	=	3.26	(gm/cc)	(analysis	in	mole	%)
	opx	Na0.00Ca0.03Fe''0.29Mg1.62Fe'''0.03Ti0.01Al0.09Si1.93O6
	G	=	-36676.4	(J)	H	=	-30676.5	(J)	S	=	5.07	(J/K)	V	=	0.72	(cc)	Cp	=	2.89	(J/K)
	diopside	clinoenstatit	hedenbergite	alumino-buffo	buffonite	essenite	jadeite
	-31.96	96.3	28.63	3.64	-1.88	5.05	0.22
feldspar	mass	=	39.57	(gm)	density	=	2.64	(gm/cc)	(analysis	in	mole	%)
	K0.01Na0.47Ca0.53Al1.53Si2.47O8
	G	=	-660690	(J)	H	=	-556612	(J)	S	=	87.97	(J/K)	V	=	14.99	(cc)	Cp	=	47.8	(J/K)
	albite	anorthite	sanidine
	46.87	52.52	0.61
spinel	mass	=	9.61	(gm)	density	=	4.62	(gm/cc)	(analysis	in	mole	%)
	Fe''0.82Mg0.39Fe'''1.33Al0.25Cr0.00Ti0.21O4
	G	=	-79364.3	(J)	H	=	-56993.8	(J)	S	=	18.91	(J/K)	V	=	2.08	(cc)	Cp	=	9.01	(J/K)
	chromite	hercynite	magnetite	spinel	ulvospinel
	0	-26.26	66.38	38.78	21.1
rhm-oxide	mass	=	2.6	(gm)	density	=	4.52	(gm/cc)	(analysis	in	mole	%)
	Mn0.05Fe''0.34Mg0.31Fe'''0.49Al0.10Ti0.70O3
	G	=	-27052	(J)	H	=	-20973.3	(J)	S	=	5.14	(J/K)	V	=	0.57	(cc)	Cp	=	2.59	(J/K)
	geikielite	hematite	ilmenite	pyrophanite	corundum
	30.68	24.39	34.27	5.45	5.21
apatite	mass	=	0.3	(gm)	density	=	3.06	(gm/cc)
	Ca5(PO4)3OH
	G	=	-4453.41	(J)	H	=	-3697.22	(J)	S	=	0.64	(J/K)	V	=	0.1	(cc)	Cp	=	0.34	(J/K)
Viscosity	of	the	System:	7.86	(log	10	poise)
System	mass	=	100.41	(gm)	density	=	2.58	(gm/cc)
	G	=	-1.56732e+06	(J)	H	=	-1281944	(J)	S	=	241.2	(J/K)	V	=	38.94	(cc)	Cp	=	126.62	(J/K)
Oxygen	delta	moles	=	0.00876963	delta	grams	=	0.280618
	G	=	-2332.95	(J)	H	=	255.63	(J)	S	=	2.19	(J/K)	V	=	862.67	(cc)	Cp	=	0.31	(J/K)
**********----------**********
Title:	Dummy	Title
T	=	900	(C)	P	=	1	(kbars)	log(10)	f	O2	=	-10.45	delta	HM	=	-3.6	NNO	=	1.44	QFM	=	2	COH	=	3.8	IW	=	5.95
Constraint	Flags:	fO2	path	=	QFM+2	Fractionate	Solids
Liquid	mass	=	43.07	(gm)	density	=	2.22	(gm/cc)	viscosity	=	4.63	(log	10	poise)	(analysis	in	wt	%)
	G	=	-710968	(J)	H	=	-574689	(J)	S	=	116.17	(J/K)	V	=	19.36	(cc)	Cp	=	60.12	(J/K)
	SiO2	TiO2	Al2O3	Fe2O3	Cr2O3	FeO	MnO	MgO	NiO	CoO	CaO	Na2O	K2O	P2O5	H2O	CO2	SO3	Cl2O-1	F2O-1
	67.11	0.46	12.57	0.82	0	1.1	0.8	1.1	0	0	3.33	6.16	1.61	0.87	4.07	0	0	0	0
orthopyroxene	mass	=	0.14	(gm)	density	=	3.27	(gm/cc)	(analysis	in	mole	%)
	opx	Na0.00Ca0.03Fe''0.33Mg1.59Fe'''0.02Ti0.00Al0.06Si1.95O6
	G	=	-2216.89	(J)	H	=	-1856.59	(J)	S	=	0.31	(J/K)	V	=	0.04	(cc)	Cp	=	0.18	(J/K)
	diopside	clinoenstatit	hedenbergite	alumino-buffo	buffonite	essenite	jadeite
	-34.03	96.38	32.8	2.41	-1.48	3.71	0.22
feldspar	mass	=	1.16	(gm)	density	=	2.61	(gm/cc)	(analysis	in	mole	%)
	K0.01Na0.64Ca0.35Al1.35Si2.65O8
	G	=	-19264.4	(J)	H	=	-16227.7	(J)	S	=	2.59	(J/K)	V	=	0.44	(cc)	Cp	=	1.4	(J/K)
	albite	anorthite	sanidine
	63.92	34.75	1.34
spinel	mass	=	0.04	(gm)	density	=	4.74	(gm/cc)	(analysis	in	mole	%)
	Fe''0.88Mg0.30Fe'''1.51Al0.12Cr0.00Ti0.18O4
	G	=	-291.59	(J)	H	=	-204.66	(J)	S	=	0.07	(J/K)	V	=	0.01	(cc)	Cp	=	0.04	(J/K)
	chromite	hercynite	magnetite	spinel	ulvospinel
	0	-23.52	75.69	29.68	18.15
rhm-oxide	mass	=	0.05	(gm)	density	=	4.58	(gm/cc)	(analysis	in	mole	%)
	Mn0.08Fe''0.36Mg0.27Fe'''0.51Al0.07Ti0.71O3
	G	=	-544.9	(J)	H	=	-421.08	(J)	S	=	0.11	(J/K)	V	=	0.01	(cc)	Cp	=	0.05	(J/K)
	geikielite	hematite	ilmenite	pyrophanite	corundum
	27.13	25.38	36.43	7.74	3.31
apatite	mass	=	0.03	(gm)	density	=	3.06	(gm/cc)
	Ca5(PO4)3OH
	G	=	-475.44	(J)	H	=	-395.64	(J)	S	=	0.07	(J/K)	V	=	0.01	(cc)	Cp	=	0.04	(J/K)
Total	solids	mass	=	1.42	(gm)	density	=	2.75	(gm/cc)
	G	=	-22793.2	(J)	H	=	-19105.7	(J)	S	=	3.14	(J/K)	V	=	0.52	(cc)	Cp	=	1.7	(J/K)
Summary	of	all	fractionated	phases:	(total	mass	=	55.92	grams)
orthopyroxene	mass	=	2.5	(gm)	density	=	3.26	(gm/cc)	(analysis	in	mole	%)
	opx	Na0.00Ca0.03Fe''0.29Mg1.61Fe'''0.03Ti0.01Al0.09Si1.93O6
	G	=	-39062.1	(J)	H	=	-32746	(J)	S	=	5.38	(J/K)	V	=	0.77	(cc)	Cp	=	3.08	(J/K)
	diopside	clinoenstatit	hedenbergite	alumino-buffo	buffonite	essenite	jadeite
	-32.06	96.3	28.85	3.58	-1.86	4.98	0.22
feldspar	mass	=	40.78	(gm)	density	=	2.64	(gm/cc)	(analysis	in	mole	%)
	K0.01Na0.47Ca0.52Al1.52Si2.48O8
	G	=	-680109	(J)	H	=	-574187	(J)	S	=	90.29	(J/K)	V	=	15.46	(cc)	Cp	=	49.22	(J/K)
	albite	anorthite	sanidine
	47.34	52.03	0.63
spinel	mass	=	9.65	(gm)	density	=	4.63	(gm/cc)	(analysis	in	mole	%)
	Fe''0.82Mg0.39Fe'''1.33Al0.25Cr0.00Ti0.21O4
	G	=	-79474.3	(J)	H	=	-57294	(J)	S	=	18.91	(J/K)	V	=	2.09	(cc)	Cp	=	9.04	(J/K)
	chromite	hercynite	magnetite	spinel	ulvospinel
	0	-26.25	66.41	38.75	21.09
rhm-oxide	mass	=	2.66	(gm)	density	=	4.53	(gm/cc)	(analysis	in	mole	%)
	Mn0.05Fe''0.34Mg0.31Fe'''0.49Al0.10Ti0.70O3
	G	=	-27603.5	(J)	H	=	-21465.3	(J)	S	=	5.23	(J/K)	V	=	0.59	(cc)	Cp	=	2.65	(J/K)
	geikielite	hematite	ilmenite	pyrophanite	corundum
	30.61	24.41	34.32	5.49	5.17
apatite	mass	=	0.33	(gm)	density	=	3.06	(gm/cc)
	Ca5(PO4)3OH
	G	=	-4925.35	(J)	H	=	-4098.64	(J)	S	=	0.7	(J/K)	V	=	0.11	(cc)	Cp	=	0.37	(J/K)
Viscosity	of	the	System	cannot	be	computed.
System	mass	=	100.41	(gm)	density	=	2.58	(gm/cc)
	G	=	-1.56494e+06	(J)	H	=	-1.28359e+06	(J)	S	=	239.82	(J/K)	V	=	38.88	(cc)	Cp	=	126.18	(J/K)
Oxygen	delta	moles	=	0.00879942	delta	grams	=	0.281571
	G	=	-2318.94	(J)	H	=	253.37	(J)	S	=	2.19	(J/K)	V	=	858.29	(cc)	Cp	=	0.31	(J/K)
**********----------**********
Title:	Dummy	Title
T	=	890	(C)	P	=	1	(kbars)	log(10)	f	O2	=	-10.63	delta	HM	=	-3.61	NNO	=	1.44	QFM	=	2	COH	=	3.78	IW	=	5.97
Constraint	Flags:	fO2	path	=	QFM+2	Fractionate	Solids
Liquid	mass	=	41.58	(gm)	density	=	2.22	(gm/cc)	viscosity	=	4.67	(log	10	poise)	(analysis	in	wt	%)
	G	=	-685816	(J)	H	=	-555611	(J)	S	=	111.94	(J/K)	V	=	18.74	(cc)	Cp	=	57.94	(J/K)
	SiO2	TiO2	Al2O3	Fe2O3	Cr2O3	FeO	MnO	MgO	NiO	CoO	CaO	Na2O	K2O	P2O5	H2O	CO2	SO3	Cl2O-1	F2O-1
	67.56	0.42	12.26	0.79	0	1.04	0.82	1.03	0	0	3.2	6.16	1.66	0.88	4.18	0	0	0	0
orthopyroxene	mass	=	0.14	(gm)	density	=	3.27	(gm/cc)	(analysis	in	mole	%)
	opx	Na0.00Ca0.03Fe''0.34Mg1.59Fe'''0.02Ti0.00Al0.06Si1.96O6
	G	=	-2137.76	(J)	H	=	-1794.14	(J)	S	=	0.3	(J/K)	V	=	0.04	(cc)	Cp	=	0.17	(J/K)
	diopside	clinoenstatit	hedenbergite	alumino-buffo	buffonite	essenite	jadeite
	-34.51	96.44	33.51	2.25	-1.42	3.52	0.22
feldspar	mass	=	1.23	(gm)	density	=	2.6	(gm/cc)	(analysis	in	mole	%)
	K0.01Na0.65Ca0.33Al1.33Si2.67O8
	G	=	-20452	(J)	H	=	-17262.8	(J)	S	=	2.74	(J/K)	V	=	0.47	(cc)	Cp	=	1.49	(J/K)
	albite	anorthite	sanidine
	65.39	33.17	1.44
spinel	mass	=	0.04	(gm)	density	=	4.76	(gm/cc)	(analysis	in	mole	%)
	Fe''0.89Mg0.28Fe'''1.53Al0.12Cr0.00Ti0.18O4
	G	=	-285.42	(J)	H	=	-200.66	(J)	S	=	0.07	(J/K)	V	=	0.01	(cc)	Cp	=	0.03	(J/K)
	chromite	hercynite	magnetite	spinel	ulvospinel
	0	-22.46	76.47	28.33	17.66
rhm-oxide	mass	=	0.05	(gm)	density	=	4.59	(gm/cc)	(analysis	in	mole	%)
	Mn0.08Fe''0.37Mg0.27Fe'''0.51Al0.06Ti0.71O3
	G	=	-494.49	(J)	H	=	-383.03	(J)	S	=	0.1	(J/K)	V	=	0.01	(cc)	Cp	=	0.05	(J/K)
	geikielite	hematite	ilmenite	pyrophanite	corundum
	26.62	25.54	36.69	7.99	3.16
apatite	mass	=	0.03	(gm)	density	=	3.06	(gm/cc)
	Ca5(PO4)3OH
	G	=	-455.09	(J)	H	=	-379.59	(J)	S	=	0.06	(J/K)	V	=	0.01	(cc)	Cp	=	0.03	(J/K)
water	mass	=	0.02	(gm)	density	=	0.2	(gm/cc)
	H2O
	G	=	-366.31	(J)	H	=	-187.38	(J)	S	=	0.15	(J/K)	V	=	0.08	(cc)	Cp	=	0.05	(J/K)
Total	solids	mass	=	1.5	(gm)	density	=	2.42	(gm/cc)
	G	=	-24191	(J)	H	=	-20207.6	(J)	S	=	3.42	(J/K)	V	=	0.62	(cc)	Cp	=	1.83	(J/K)
Summary	of	all	fractionated	phases:	(total	mass	=	57.33	grams)
orthopyroxene	mass	=	2.64	(gm)	density	=	3.26	(gm/cc)	(analysis	in	mole	%)
	opx	Na0.00Ca0.03Fe''0.29Mg1.61Fe'''0.03Ti0.01Al0.09Si1.93O6
	G	=	-41189.3	(J)	H	=	-34607.5	(J)	S	=	5.66	(J/K)	V	=	0.81	(cc)	Cp	=	3.25	(J/K)
	diopside	clinoenstatit	hedenbergite	alumino-buffo	buffonite	essenite	jadeite
	-32.17	96.31	29.06	3.51	-1.84	4.91	0.22
feldspar	mass	=	41.94	(gm)	density	=	2.64	(gm/cc)	(analysis	in	mole	%)
	K0.01Na0.48Ca0.52Al1.52Si2.48O8
	G	=	-698404	(J)	H	=	-590883	(J)	S	=	92.44	(J/K)	V	=	15.89	(cc)	Cp	=	50.56	(J/K)
	albite	anorthite	sanidine
	47.8	51.55	0.65
spinel	mass	=	9.69	(gm)	density	=	4.63	(gm/cc)	(analysis	in	mole	%)
	Fe''0.82Mg0.39Fe'''1.33Al0.25Cr0.00Ti0.21O4
	G	=	-79560.2	(J)	H	=	-57577.8	(J)	S	=	18.9	(J/K)	V	=	2.09	(cc)	Cp	=	9.06	(J/K)
	chromite	hercynite	magnetite	spinel	ulvospinel
	0	-26.24	66.45	38.72	21.08
rhm-oxide	mass	=	2.71	(gm)	density	=	4.53	(gm/cc)	(analysis	in	mole	%)
	Mn0.06Fe''0.34Mg0.31Fe'''0.49Al0.10Ti0.70O3
	G	=	-28080.7	(J)	H	=	-21902.2	(J)	S	=	5.31	(J/K)	V	=	0.6	(cc)	Cp	=	2.7	(J/K)
	geikielite	hematite	ilmenite	pyrophanite	corundum
	30.55	24.42	34.36	5.54	5.14
apatite	mass	=	0.36	(gm)	density	=	3.06	(gm/cc)
	Ca5(PO4)3OH
	G	=	-5318.3	(J)	H	=	-4436	(J)	S	=	0.76	(J/K)	V	=	0.12	(cc)	Cp	=	0.4	(J/K)
Viscosity	of	the	System	cannot	be	computed.
System	mass	=	100.41	(gm)	density	=	2.58	(gm/cc)
	G	=	-1.56256e+06	(J)	H	=	-1.28522e+06	(J)	S	=	238.43	(J/K)	V	=	38.87	(cc)	Cp	=	125.75	(J/K)
Oxygen	delta	moles	=	0.00882654	delta	grams	=	0.282439
	G	=	-2304.1	(J)	H	=	251.01	(J)	S	=	2.2	(J/K)	V	=	853.59	(cc)	Cp	=	0.31	(J/K)
**********----------**********
Title:	Dummy	Title
T	=	880	(C)	P	=	1	(kbars)	log(10)	f	O2	=	-10.81	delta	HM	=	-3.61	NNO	=	1.45	QFM	=	2	COH	=	3.77	IW	=	5.99
Constraint	Flags:	fO2	path	=	QFM+2	Fractionate	Solids
Liquid	mass	=	39.5	(gm)	density	=	2.22	(gm/cc)	viscosity	=	4.76	(log	10	poise)	(analysis	in	wt	%)
	G	=	-650487	(J)	H	=	-528449	(J)	S	=	105.83	(J/K)	V	=	17.82	(cc)	Cp	=	54.84	(J/K)
	SiO2	TiO2	Al2O3	Fe2O3	Cr2O3	FeO	MnO	MgO	NiO	CoO	CaO	Na2O	K2O	P2O5	H2O	CO2	SO3	Cl2O-1	F2O-1
	68.27	0.39	11.81	0.76	0	0.97	0.86	0.95	0	0	3.04	6.14	1.73	0.89	4.19	0	0	0	0
orthopyroxene	mass	=	0.16	(gm)	density	=	3.28	(gm/cc)	(analysis	in	mole	%)
	opx	Na0.00Ca0.03Fe''0.35Mg1.58Fe'''0.02Ti0.00Al0.06Si1.96O6
	G	=	-2474.61	(J)	H	=	-2081.04	(J)	S	=	0.34	(J/K)	V	=	0.05	(cc)	Cp	=	0.2	(J/K)
	diopside	clinoenstatit	hedenbergite	alumino-buffo	buffonite	essenite	jadeite
	-35.34	96.54	34.55	2.06	-1.33	3.3	0.22
feldspar	mass	=	1.72	(gm)	density	=	2.6	(gm/cc)	(analysis	in	mole	%)
	K0.02Na0.68Ca0.31Al1.31Si2.69O8
	G	=	-28594.8	(J)	H	=	-24181.8	(J)	S	=	3.83	(J/K)	V	=	0.66	(cc)	Cp	=	2.09	(J/K)
	albite	anorthite	sanidine
	67.68	30.69	1.63
spinel	mass	=	0.04	(gm)	density	=	4.77	(gm/cc)	(analysis	in	mole	%)
	Fe''0.90Mg0.27Fe'''1.55Al0.11Cr0.00Ti0.17O4
	G	=	-329.66	(J)	H	=	-232.03	(J)	S	=	0.08	(J/K)	V	=	0.01	(cc)	Cp	=	0.04	(J/K)
	chromite	hercynite	magnetite	spinel	ulvospinel
	0	-21.19	77.35	26.71	17.14
rhm-oxide	mass	=	0.05	(gm)	density	=	4.61	(gm/cc)	(analysis	in	mole	%)
	Mn0.08Fe''0.37Mg0.26Fe'''0.52Al0.06Ti0.71O3
	G	=	-483.24	(J)	H	=	-375.02	(J)	S	=	0.09	(J/K)	V	=	0.01	(cc)	Cp	=	0.05	(J/K)
	geikielite	hematite	ilmenite	pyrophanite	corundum
	25.87	25.9	36.84	8.42	2.97
apatite	mass	=	0.04	(gm)	density	=	3.06	(gm/cc)
	Ca5(PO4)3OH
	G	=	-603.38	(J)	H	=	-504.46	(J)	S	=	0.09	(J/K)	V	=	0.01	(cc)	Cp	=	0.05	(J/K)
water	mass	=	0.1	(gm)	density	=	0.2	(gm/cc)
	H2O
	G	=	-2289.06	(J)	H	=	-1179.06	(J)	S	=	0.96	(J/K)	V	=	0.48	(cc)	Cp	=	0.33	(J/K)
Total	solids	mass	=	2.11	(gm)	density	=	1.72	(gm/cc)
	G	=	-34774.8	(J)	H	=	-28553.4	(J)	S	=	5.4	(J/K)	V	=	1.23	(cc)	Cp	=	2.74	(J/K)
Summary	of	all	fractionated	phases:	(total	mass	=	58.8	grams)
orthopyroxene	mass	=	2.77	(gm)	density	=	3.27	(gm/cc)	(analysis	in	mole	%)
	opx	Na0.00Ca0.03Fe''0.29Mg1.61Fe'''0.03Ti0.01Al0.09Si1.94O6
	G	=	-43234.8	(J)	H	=	-36408.1	(J)	S	=	5.92	(J/K)	V	=	0.85	(cc)	Cp	=	3.41	(J/K)
	diopside	clinoenstatit	hedenbergite	alumino-buffo	buffonite	essenite	jadeite
	-32.28	96.31	29.27	3.45	-1.82	4.85	0.22
feldspar	mass	=	43.16	(gm)	density	=	2.64	(gm/cc)	(analysis	in	mole	%)
	K0.01Na0.48Ca0.51Al1.51Si2.49O8
	G	=	-717864	(J)	H	=	-608627	(J)	S	=	94.73	(J/K)	V	=	16.36	(cc)	Cp	=	52	(J/K)
	albite	anorthite	sanidine
	48.31	51.02	0.67
spinel	mass	=	9.72	(gm)	density	=	4.63	(gm/cc)	(analysis	in	mole	%)
	Fe''0.82Mg0.39Fe'''1.33Al0.25Cr0.00Ti0.21O4
	G	=	-79640.1	(J)	H	=	-57857.8	(J)	S	=	18.89	(J/K)	V	=	2.1	(cc)	Cp	=	9.09	(J/K)
	chromite	hercynite	magnetite	spinel	ulvospinel
	0	-26.23	66.48	38.68	21.07
rhm-oxide	mass	=	2.76	(gm)	density	=	4.53	(gm/cc)	(analysis	in	mole	%)
	Mn0.06Fe''0.34Mg0.30Fe'''0.49Al0.10Ti0.70O3
	G	=	-28506.9	(J)	H	=	-22301.5	(J)	S	=	5.38	(J/K)	V	=	0.61	(cc)	Cp	=	2.74	(J/K)
	geikielite	hematite	ilmenite	pyrophanite	corundum
	30.48	24.44	34.4	5.58	5.1
apatite	mass	=	0.38	(gm)	density	=	3.06	(gm/cc)
	Ca5(PO4)3OH
	G	=	-5690.5	(J)	H	=	-4757.55	(J)	S	=	0.81	(J/K)	V	=	0.12	(cc)	Cp	=	0.43	(J/K)
Viscosity	of	the	System	cannot	be	computed.
System	mass	=	100.41	(gm)	density	=	2.57	(gm/cc)
	G	=	-1.5602e+06	(J)	H	=	-1.28695e+06	(J)	S	=	236.95	(J/K)	V	=	39.09	(cc)	Cp	=	125.25	(J/K)
Oxygen	delta	moles	=	0.00885268	delta	grams	=	0.283275
	G	=	-2288.91	(J)	H	=	248.62	(J)	S	=	2.2	(J/K)	V	=	848.76	(cc)	Cp	=	0.31	(J/K)
**********----------**********
Title:	Dummy	Title
T	=	870	(C)	P	=	1	(kbars)	log(10)	f	O2	=	-11	delta	HM	=	-3.61	NNO	=	1.45	QFM	=	2	COH	=	3.75	IW	=	6.01
Constraint	Flags:	fO2	path	=	QFM+2	Fractionate	Solids
Liquid	mass	=	37.59	(gm)	density	=	2.21	(gm/cc)	viscosity	=	4.85	(log	10	poise)	(analysis	in	wt	%)
	G	=	-618078	(J)	H	=	-503513	(J)	S	=	100.22	(J/K)	V	=	16.98	(cc)	Cp	=	52.01	(J/K)
	SiO2	TiO2	Al2O3	Fe2O3	Cr2O3	FeO	MnO	MgO	NiO	CoO	CaO	Na2O	K2O	P2O5	H2O	CO2	SO3	Cl2O-1	F2O-1
	68.95	0.36	11.37	0.72	0	0.91	0.9	0.88	0	0	2.89	6.11	1.81	0.9	4.2	0	0	0	0
orthopyroxene	mass	=	0.14	(gm)	density	=	3.28	(gm/cc)	(analysis	in	mole	%)
	opx	Na0.00Ca0.03Fe''0.36Mg1.57Fe'''0.02Ti0.00Al0.05Si1.96O6
	G	=	-2131.98	(J)	H	=	-1796.53	(J)	S	=	0.29	(J/K)	V	=	0.04	(cc)	Cp	=	0.17	(J/K)
	diopside	clinoenstatit	hedenbergite	alumino-buffo	buffonite	essenite	jadeite
	-36.18	96.64	35.59	1.88	-1.24	3.09	0.22
feldspar	mass	=	1.59	(gm)	density	=	2.6	(gm/cc)	(analysis	in	mole	%)
	K0.02Na0.70Ca0.28Al1.28Si2.72O8
	G	=	-26406.8	(J)	H	=	-22374.4	(J)	S	=	3.53	(J/K)	V	=	0.61	(cc)	Cp	=	1.93	(J/K)
	albite	anorthite	sanidine
	69.81	28.35	1.83
spinel	mass	=	0.04	(gm)	density	=	4.79	(gm/cc)	(analysis	in	mole	%)
	Fe''0.91Mg0.25Fe'''1.56Al0.10Cr0.00Ti0.17O4
	G	=	-295.14	(J)	H	=	-208.02	(J)	S	=	0.08	(J/K)	V	=	0.01	(cc)	Cp	=	0.04	(J/K)
	chromite	hercynite	magnetite	spinel	ulvospinel
	0	-20.03	78.19	25.2	16.64
rhm-oxide	mass	=	0.04	(gm)	density	=	4.62	(gm/cc)	(analysis	in	mole	%)
	Mn0.09Fe''0.37Mg0.25Fe'''0.53Al0.06Ti0.71O3
	G	=	-415.92	(J)	H	=	-323.4	(J)	S	=	0.08	(J/K)	V	=	0.01	(cc)	Cp	=	0.04	(J/K)
	geikielite	hematite	ilmenite	pyrophanite	corundum
	25.13	26.27	36.95	8.85	2.79
apatite	mass	=	0.04	(gm)	density	=	3.06	(gm/cc)
	Ca5(PO4)3OH
	G	=	-520.41	(J)	H	=	-436.11	(J)	S	=	0.07	(J/K)	V	=	0.01	(cc)	Cp	=	0.04	(J/K)
water	mass	=	0.18	(gm)	density	=	0.21	(gm/cc)
	H2O
	G	=	-4058.3	(J)	H	=	-2105.02	(J)	S	=	1.71	(J/K)	V	=	0.85	(cc)	Cp	=	0.58	(J/K)
Total	solids	mass	=	2.02	(gm)	density	=	1.32	(gm/cc)
	G	=	-33828.5	(J)	H	=	-27243.4	(J)	S	=	5.76	(J/K)	V	=	1.53	(cc)	Cp	=	2.8	(J/K)
Summary	of	all	fractionated	phases:	(total	mass	=	60.8	grams)
orthopyroxene	mass	=	2.93	(gm)	density	=	3.27	(gm/cc)	(analysis	in	mole	%)
	opx	Na0.00Ca0.03Fe''0.30Mg1.61Fe'''0.03Ti0.01Al0.08Si1.94O6
	G	=	-45614.2	(J)	H	=	-38497.5	(J)	S	=	6.23	(J/K)	V	=	0.9	(cc)	Cp	=	3.6	(J/K)
	diopside	clinoenstatit	hedenbergite	alumino-buffo	buffonite	essenite	jadeite
	-32.45	96.33	29.56	3.38	-1.79	4.76	0.22
feldspar	mass	=	44.88	(gm)	density	=	2.64	(gm/cc)	(analysis	in	mole	%)
	K0.01Na0.49Ca0.50Al1.50Si2.50O8
	G	=	-745436	(J)	H	=	-633311	(J)	S	=	98.08	(J/K)	V	=	17.02	(cc)	Cp	=	54.02	(J/K)
	albite	anorthite	sanidine
	49.06	50.23	0.71
spinel	mass	=	9.77	(gm)	density	=	4.63	(gm/cc)	(analysis	in	mole	%)
	Fe''0.82Mg0.39Fe'''1.33Al0.25Cr0.00Ti0.21O4
	G	=	-79764.3	(J)	H	=	-58169.5	(J)	S	=	18.89	(J/K)	V	=	2.11	(cc)	Cp	=	9.11	(J/K)
	chromite	hercynite	magnetite	spinel	ulvospinel
	0	-26.2	66.53	38.63	21.05
rhm-oxide	mass	=	2.8	(gm)	density	=	4.53	(gm/cc)	(analysis	in	mole	%)
	Mn0.06Fe''0.34Mg0.30Fe'''0.49Al0.10Ti0.70O3
	G	=	-28921.2	(J)	H	=	-22693.2	(J)	S	=	5.45	(J/K)	V	=	0.62	(cc)	Cp	=	2.78	(J/K)
	geikielite	hematite	ilmenite	pyrophanite	corundum
	30.4	24.47	34.44	5.62	5.07
apatite	mass	=	0.42	(gm)	density	=	3.06	(gm/cc)
	Ca5(PO4)3OH
	G	=	-6210.39	(J)	H	=	-5204.31	(J)	S	=	0.88	(J/K)	V	=	0.14	(cc)	Cp	=	0.47	(J/K)
Viscosity	of	the	System	cannot	be	computed.
System	mass	=	100.41	(gm)	density	=	2.56	(gm/cc)
	G	=	-1.55785e+06	(J)	H	=	-1.28863e+06	(J)	S	=	235.51	(J/K)	V	=	39.28	(cc)	Cp	=	124.81	(J/K)
Oxygen	delta	moles	=	0.00887538	delta	grams	=	0.284002
	G	=	-2272.73	(J)	H	=	246.11	(J)	S	=	2.2	(J/K)	V	=	843.56	(cc)	Cp	=	0.31	(J/K)
**********----------**********
Title:	Dummy	Title
T	=	860	(C)	P	=	1	(kbars)	log(10)	f	O2	=	-11.18	delta	HM	=	-3.62	NNO	=	1.46	QFM	=	2	COH	=	3.73	IW	=	6.03
Constraint	Flags:	fO2	path	=	QFM+2	Fractionate	Solids
Liquid	mass	=	35.84	(gm)	density	=	2.21	(gm/cc)	viscosity	=	4.93	(log	10	poise)	(analysis	in	wt	%)
	G	=	-588339	(J)	H	=	-480618	(J)	S	=	95.06	(J/K)	V	=	16.2	(cc)	Cp	=	49.42	(J/K)
	SiO2	TiO2	Al2O3	Fe2O3	Cr2O3	FeO	MnO	MgO	NiO	CoO	CaO	Na2O	K2O	P2O5	H2O	CO2	SO3	Cl2O-1	F2O-1
	69.61	0.34	10.93	0.69	0	0.85	0.94	0.81	0	0	2.77	6.07	1.88	0.91	4.2	0	0	0	0
orthopyroxene	mass	=	0.12	(gm)	density	=	3.29	(gm/cc)	(analysis	in	mole	%)
	opx	Na0.00Ca0.03Fe''0.37Mg1.57Fe'''0.02Ti0.00Al0.05Si1.97O6
	G	=	-1843.65	(J)	H	=	-1556.69	(J)	S	=	0.25	(J/K)	V	=	0.04	(cc)	Cp	=	0.15	(J/K)
	diopside	clinoenstatit	hedenbergite	alumino-buffo	buffonite	essenite	jadeite
	-37.05	96.74	36.65	1.71	-1.16	2.89	0.22
feldspar	mass	=	1.47	(gm)	density	=	2.59	(gm/cc)	(analysis	in	mole	%)
	K0.02Na0.72Ca0.26Al1.26Si2.74O8
	G	=	-24374.3	(J)	H	=	-20692.4	(J)	S	=	3.25	(J/K)	V	=	0.57	(cc)	Cp	=	1.79	(J/K)
	albite	anorthite	sanidine
	71.77	26.17	2.05
spinel	mass	=	0.04	(gm)	density	=	4.8	(gm/cc)	(analysis	in	mole	%)
	Fe''0.92Mg0.24Fe'''1.58Al0.10Cr0.00Ti0.16O4
	G	=	-263.39	(J)	H	=	-185.95	(J)	S	=	0.07	(J/K)	V	=	0.01	(cc)	Cp	=	0.03	(J/K)
	chromite	hercynite	magnetite	spinel	ulvospinel
	0	-18.94	78.99	23.8	16.15
rhm-oxide	mass	=	0.04	(gm)	density	=	4.63	(gm/cc)	(analysis	in	mole	%)
	Mn0.09Fe''0.37Mg0.24Fe'''0.53Al0.05Ti0.71O3
	G	=	-359.84	(J)	H	=	-280.35	(J)	S	=	0.07	(J/K)	V	=	0.01	(cc)	Cp	=	0.04	(J/K)
	geikielite	hematite	ilmenite	pyrophanite	corundum
	24.42	26.64	37.04	9.28	2.62
apatite	mass	=	0.03	(gm)	density	=	3.06	(gm/cc)
	Ca5(PO4)3OH
	G	=	-447.89	(J)	H	=	-376.2	(J)	S	=	0.06	(J/K)	V	=	0.01	(cc)	Cp	=	0.03	(J/K)
water	mass	=	0.25	(gm)	density	=	0.21	(gm/cc)
	H2O
	G	=	-5684.22	(J)	H	=	-2969.07	(J)	S	=	2.4	(J/K)	V	=	1.17	(cc)	Cp	=	0.83	(J/K)
Total	solids	mass	=	1.94	(gm)	density	=	1.08	(gm/cc)
	G	=	-32973.3	(J)	H	=	-26060.6	(J)	S	=	6.1	(J/K)	V	=	1.8	(cc)	Cp	=	2.86	(J/K)
Summary	of	all	fractionated	phases:	(total	mass	=	62.64	grams)
orthopyroxene	mass	=	3.07	(gm)	density	=	3.27	(gm/cc)	(analysis	in	mole	%)
	opx	Na0.00Ca0.03Fe''0.30Mg1.61Fe'''0.03Ti0.01Al0.08Si1.94O6
	G	=	-47648.5	(J)	H	=	-40304	(J)	S	=	6.48	(J/K)	V	=	0.94	(cc)	Cp	=	3.76	(J/K)
	diopside	clinoenstatit	hedenbergite	alumino-buffo	buffonite	essenite	jadeite
	-32.61	96.34	29.82	3.31	-1.77	4.69	0.22
feldspar	mass	=	46.47	(gm)	density	=	2.64	(gm/cc)	(analysis	in	mole	%)
	K0.01Na0.50Ca0.49Al1.49Si2.51O8
	G	=	-770789	(J)	H	=	-656207	(J)	S	=	101.12	(J/K)	V	=	17.63	(cc)	Cp	=	55.89	(J/K)
	albite	anorthite	sanidine
	49.78	49.48	0.75
spinel	mass	=	9.8	(gm)	density	=	4.64	(gm/cc)	(analysis	in	mole	%)
	Fe''0.82Mg0.39Fe'''1.33Al0.25Cr0.00Ti0.21O4
	G	=	-79854.3	(J)	H	=	-58457.6	(J)	S	=	18.88	(J/K)	V	=	2.11	(cc)	Cp	=	9.14	(J/K)
	chromite	hercynite	magnetite	spinel	ulvospinel
	0	-26.18	66.57	38.58	21.03
rhm-oxide	mass	=	2.84	(gm)	density	=	4.54	(gm/cc)	(analysis	in	mole	%)
	Mn0.06Fe''0.34Mg0.30Fe'''0.49Al0.10Ti0.70O3
	G	=	-29267.7	(J)	H	=	-23033.7	(J)	S	=	5.5	(J/K)	V	=	0.63	(cc)	Cp	=	2.82	(J/K)
	geikielite	hematite	ilmenite	pyrophanite	corundum
	30.33	24.49	34.47	5.67	5.04
apatite	mass	=	0.45	(gm)	density	=	3.06	(gm/cc)
	Ca5(PO4)3OH
	G	=	-6646.82	(J)	H	=	-5582.98	(J)	S	=	0.94	(J/K)	V	=	0.15	(cc)	Cp	=	0.51	(J/K)
Viscosity	of	the	System	cannot	be	computed.
System	mass	=	100.41	(gm)	density	=	2.55	(gm/cc)
	G	=	-1.55552e+06	(J)	H	=	-1.29026e+06	(J)	S	=	234.09	(J/K)	V	=	39.45	(cc)	Cp	=	124.4	(J/K)
Oxygen	delta	moles	=	0.008895	delta	grams	=	0.284629
	G	=	-2255.69	(J)	H	=	243.5	(J)	S	=	2.21	(J/K)	V	=	838.03	(cc)	Cp	=	0.31	(J/K)
**********----------**********
Title:	Dummy	Title
T	=	850	(C)	P	=	1	(kbars)	log(10)	f	O2	=	-11.37	delta	HM	=	-3.62	NNO	=	1.46	QFM	=	2	COH	=	3.72	IW	=	6.05
Constraint	Flags:	fO2	path	=	QFM+2	Fractionate	Solids
Liquid	mass	=	34.23	(gm)	density	=	2.21	(gm/cc)	viscosity	=	5.01	(log	10	poise)	(analysis	in	wt	%)
	G	=	-561058	(J)	H	=	-459607	(J)	S	=	90.33	(J/K)	V	=	15.48	(cc)	Cp	=	47.04	(J/K)
	SiO2	TiO2	Al2O3	Fe2O3	Cr2O3	FeO	MnO	MgO	NiO	CoO	CaO	Na2O	K2O	P2O5	H2O	CO2	SO3	Cl2O-1	F2O-1
	70.25	0.31	10.49	0.66	0	0.79	0.98	0.75	0	0	2.66	6.01	1.95	0.93	4.2	0	0	0	0
orthopyroxene	mass	=	0.1	(gm)	density	=	3.29	(gm/cc)	(analysis	in	mole	%)
	opx	Na0.00Ca0.03Fe''0.38Mg1.56Fe'''0.02Ti0.00Al0.04Si1.97O6
	G	=	-1599.94	(J)	H	=	-1353.62	(J)	S	=	0.22	(J/K)	V	=	0.03	(cc)	Cp	=	0.13	(J/K)
	diopside	clinoenstatit	hedenbergite	alumino-buffo	buffonite	essenite	jadeite
	-37.94	96.83	37.71	1.55	-1.07	2.69	0.22
feldspar	mass	=	1.36	(gm)	density	=	2.59	(gm/cc)	(analysis	in	mole	%)
	K0.02Na0.74Ca0.24Al1.24Si2.76O8
	G	=	-22476.7	(J)	H	=	-19118.8	(J)	S	=	2.99	(J/K)	V	=	0.52	(cc)	Cp	=	1.65	(J/K)
	albite	anorthite	sanidine
	73.56	24.14	2.29
spinel	mass	=	0.03	(gm)	density	=	4.82	(gm/cc)	(analysis	in	mole	%)
	Fe''0.93Mg0.22Fe'''1.60Al0.09Cr0.00Ti0.16O4
	G	=	-234.4	(J)	H	=	-165.78	(J)	S	=	0.06	(J/K)	V	=	0.01	(cc)	Cp	=	0.03	(J/K)
	chromite	hercynite	magnetite	spinel	ulvospinel
	0	-17.94	79.76	22.5	15.68
rhm-oxide	mass	=	0.03	(gm)	density	=	4.64	(gm/cc)	(analysis	in	mole	%)
	Mn0.10Fe''0.37Mg0.24Fe'''0.54Al0.05Ti0.71O3
	G	=	-312.9	(J)	H	=	-244.27	(J)	S	=	0.06	(J/K)	V	=	0.01	(cc)	Cp	=	0.03	(J/K)
	geikielite	hematite	ilmenite	pyrophanite	corundum
	23.72	27.01	37.11	9.72	2.45
apatite	mass	=	0.03	(gm)	density	=	3.06	(gm/cc)
	Ca5(PO4)3OH
	G	=	-384.04	(J)	H	=	-323.32	(J)	S	=	0.05	(J/K)	V	=	0.01	(cc)	Cp	=	0.03	(J/K)
water	mass	=	0.31	(gm)	density	=	0.21	(gm/cc)
	H2O
	G	=	-7175.67	(J)	H	=	-3774.49	(J)	S	=	3.03	(J/K)	V	=	1.46	(cc)	Cp	=	1.06	(J/K)
Total	solids	mass	=	1.87	(gm)	density	=	0.91	(gm/cc)
	G	=	-32183.6	(J)	H	=	-24980.2	(J)	S	=	6.41	(J/K)	V	=	2.04	(cc)	Cp	=	2.92	(J/K)
Summary	of	all	fractionated	phases:	(total	mass	=	64.32	grams)
orthopyroxene	mass	=	3.19	(gm)	density	=	3.27	(gm/cc)	(analysis	in	mole	%)
	opx	Na0.00Ca0.03Fe''0.30Mg1.61Fe'''0.03Ti0.01Al0.08Si1.94O6
	G	=	-49392.4	(J)	H	=	-41872.1	(J)	S	=	6.7	(J/K)	V	=	0.97	(cc)	Cp	=	3.9	(J/K)
	diopside	clinoenstatit	hedenbergite	alumino-buffo	buffonite	essenite	jadeite
	-32.78	96.36	30.08	3.25	-1.75	4.62	0.22
feldspar	mass	=	47.94	(gm)	density	=	2.64	(gm/cc)	(analysis	in	mole	%)
	K0.01Na0.50Ca0.49Al1.49Si2.51O8
	G	=	-794083	(J)	H	=	-677437	(J)	S	=	103.86	(J/K)	V	=	18.19	(cc)	Cp	=	57.62	(J/K)
	albite	anorthite	sanidine
	50.46	48.75	0.79
spinel	mass	=	9.84	(gm)	density	=	4.64	(gm/cc)	(analysis	in	mole	%)
	Fe''0.82Mg0.39Fe'''1.33Al0.25Cr0.00Ti0.21O4
	G	=	-79912.8	(J)	H	=	-58723.9	(J)	S	=	18.87	(J/K)	V	=	2.12	(cc)	Cp	=	9.16	(J/K)
	chromite	hercynite	magnetite	spinel	ulvospinel
	0	-26.16	66.61	38.53	21.02
rhm-oxide	mass	=	2.88	(gm)	density	=	4.54	(gm/cc)	(analysis	in	mole	%)
	Mn0.06Fe''0.35Mg0.30Fe'''0.49Al0.10Ti0.70O3
	G	=	-29557.8	(J)	H	=	-23331.5	(J)	S	=	5.54	(J/K)	V	=	0.63	(cc)	Cp	=	2.85	(J/K)
	geikielite	hematite	ilmenite	pyrophanite	corundum
	30.26	24.52	34.5	5.71	5.01
apatite	mass	=	0.47	(gm)	density	=	3.06	(gm/cc)
	Ca5(PO4)3OH
	G	=	-7010.35	(J)	H	=	-5901.98	(J)	S	=	0.99	(J/K)	V	=	0.15	(cc)	Cp	=	0.53	(J/K)
Viscosity	of	the	System	cannot	be	computed.
System	mass	=	100.41	(gm)	density	=	2.54	(gm/cc)
	G	=	-1.5532e+06	(J)	H	=	-1.29185e+06	(J)	S	=	232.69	(J/K)	V	=	39.6	(cc)	Cp	=	124.03	(J/K)
Oxygen	delta	moles	=	0.00891187	delta	grams	=	0.285169
	G	=	-2237.88	(J)	H	=	240.82	(J)	S	=	2.21	(J/K)	V	=	832.21	(cc)	Cp	=	0.31	(J/K)
**********----------**********
Title:	Dummy	Title
T	=	840	(C)	P	=	1	(kbars)	log(10)	f	O2	=	-11.57	delta	HM	=	-3.63	NNO	=	1.47	QFM	=	2	COH	=	3.7	IW	=	6.07
Constraint	Flags:	fO2	path	=	QFM+2	Fractionate	Solids
Liquid	mass	=	32.76	(gm)	density	=	2.21	(gm/cc)	viscosity	=	5.08	(log	10	poise)	(analysis	in	wt	%)
	G	=	-536050	(J)	H	=	-440342	(J)	S	=	85.98	(J/K)	V	=	14.82	(cc)	Cp	=	44.87	(J/K)
	SiO2	TiO2	Al2O3	Fe2O3	Cr2O3	FeO	MnO	MgO	NiO	CoO	CaO	Na2O	K2O	P2O5	H2O	CO2	SO3	Cl2O-1	F2O-1
	70.86	0.29	10.07	0.63	0	0.74	1.02	0.7	0	0	2.57	5.95	2.02	0.95	4.21	0	0	0	0
orthopyroxene	mass	=	0.09	(gm)	density	=	3.29	(gm/cc)	(analysis	in	mole	%)
	opx	Na0.00Ca0.03Fe''0.39Mg1.55Fe'''0.02Ti0.00Al0.04Si1.97O6
	G	=	-1393.16	(J)	H	=	-1181.04	(J)	S	=	0.19	(J/K)	V	=	0.03	(cc)	Cp	=	0.11	(J/K)
	diopside	clinoenstatit	hedenbergite	alumino-buffo	buffonite	essenite	jadeite
	-38.84	96.92	38.79	1.41	-0.99	2.5	0.22
feldspar	mass	=	1.25	(gm)	density	=	2.59	(gm/cc)	(analysis	in	mole	%)
	K0.03Na0.75Ca0.22Al1.22Si2.78O8
	G	=	-20699.1	(J)	H	=	-17641.6	(J)	S	=	2.75	(J/K)	V	=	0.48	(cc)	Cp	=	1.52	(J/K)
	albite	anorthite	sanidine
	75.19	22.26	2.55
spinel	mass	=	0.03	(gm)	density	=	4.83	(gm/cc)	(analysis	in	mole	%)
	Fe''0.94Mg0.21Fe'''1.61Al0.09Cr0.00Ti0.15O4
	G	=	-208.08	(J)	H	=	-147.46	(J)	S	=	0.05	(J/K)	V	=	0.01	(cc)	Cp	=	0.03	(J/K)
	chromite	hercynite	magnetite	spinel	ulvospinel
	0	-17	80.51	21.28	15.22
rhm-oxide	mass	=	0.03	(gm)	density	=	4.66	(gm/cc)	(analysis	in	mole	%)
	Mn0.10Fe''0.37Mg0.23Fe'''0.55Al0.05Ti0.70O3
	G	=	-273.42	(J)	H	=	-213.88	(J)	S	=	0.05	(J/K)	V	=	0.01	(cc)	Cp	=	0.03	(J/K)
	geikielite	hematite	ilmenite	pyrophanite	corundum
	23.03	27.39	37.15	10.15	2.29
apatite	mass	=	0.02	(gm)	density	=	3.06	(gm/cc)
	Ca5(PO4)3OH
	G	=	-327.43	(J)	H	=	-276.3	(J)	S	=	0.05	(J/K)	V	=	0.01	(cc)	Cp	=	0.02	(J/K)
water	mass	=	0.37	(gm)	density	=	0.22	(gm/cc)
	H2O
	G	=	-8540.61	(J)	H	=	-4524.19	(J)	S	=	3.61	(J/K)	V	=	1.72	(cc)	Cp	=	1.28	(J/K)
Total	solids	mass	=	1.8	(gm)	density	=	0.8	(gm/cc)
	G	=	-31441.8	(J)	H	=	-23984.4	(J)	S	=	6.7	(J/K)	V	=	2.26	(cc)	Cp	=	2.99	(J/K)
Summary	of	all	fractionated	phases:	(total	mass	=	65.86	grams)
orthopyroxene	mass	=	3.29	(gm)	density	=	3.27	(gm/cc)	(analysis	in	mole	%)
	opx	Na0.00Ca0.03Fe''0.30Mg1.61Fe'''0.03Ti0.01Al0.08Si1.94O6
	G	=	-50890.8	(J)	H	=	-43238.3	(J)	S	=	6.87	(J/K)	V	=	1.01	(cc)	Cp	=	4.02	(J/K)
	diopside	clinoenstatit	hedenbergite	alumino-buffo	buffonite	essenite	jadeite
	-32.94	96.37	30.31	3.2	-1.73	4.56	0.22
feldspar	mass	=	49.3	(gm)	density	=	2.64	(gm/cc)	(analysis	in	mole	%)
	K0.01Na0.51Ca0.48Al1.48Si2.52O8
	G	=	-815455	(J)	H	=	-697110	(J)	S	=	106.32	(J/K)	V	=	18.71	(cc)	Cp	=	59.21	(J/K)
	albite	anorthite	sanidine
	51.1	48.07	0.83
spinel	mass	=	9.87	(gm)	density	=	4.64	(gm/cc)	(analysis	in	mole	%)
	Fe''0.83Mg0.38Fe'''1.33Al0.25Cr0.00Ti0.21O4
	G	=	-79942.7	(J)	H	=	-58970.2	(J)	S	=	18.84	(J/K)	V	=	2.13	(cc)	Cp	=	9.18	(J/K)
	chromite	hercynite	magnetite	spinel	ulvospinel
	0	-26.13	66.65	38.48	21
rhm-oxide	mass	=	2.91	(gm)	density	=	4.54	(gm/cc)	(analysis	in	mole	%)
	Mn0.06Fe''0.35Mg0.30Fe'''0.49Al0.10Ti0.70O3
	G	=	-29800.7	(J)	H	=	-23593.4	(J)	S	=	5.58	(J/K)	V	=	0.64	(cc)	Cp	=	2.87	(J/K)
	geikielite	hematite	ilmenite	pyrophanite	corundum
	30.19	24.54	34.53	5.75	4.98
apatite	mass	=	0.49	(gm)	density	=	3.06	(gm/cc)
	Ca5(PO4)3OH
	G	=	-7309.75	(J)	H	=	-6168.26	(J)	S	=	1.03	(J/K)	V	=	0.16	(cc)	Cp	=	0.56	(J/K)
Viscosity	of	the	System	cannot	be	computed.
System	mass	=	100.41	(gm)	density	=	2.53	(gm/cc)
	G	=	-1.55089e+06	(J)	H	=	-1.29341e+06	(J)	S	=	231.31	(J/K)	V	=	39.72	(cc)	Cp	=	123.7	(J/K)
Oxygen	delta	moles	=	0.00892631	delta	grams	=	0.285631
	G	=	-2219.42	(J)	H	=	238.05	(J)	S	=	2.21	(J/K)	V	=	826.14	(cc)	Cp	=	0.32	(J/K)
**********----------**********
Title:	Dummy	Title
T	=	830	(C)	P	=	1	(kbars)	log(10)	f	O2	=	-11.77	delta	HM	=	-3.63	NNO	=	1.47	QFM	=	2	COH	=	3.68	IW	=	6.09
Constraint	Flags:	fO2	path	=	QFM+2	Fractionate	Solids
Liquid	mass	=	31.41	(gm)	density	=	2.21	(gm/cc)	viscosity	=	5.16	(log	10	poise)	(analysis	in	wt	%)
	G	=	-513148	(J)	H	=	-422699	(J)	S	=	81.99	(J/K)	V	=	14.22	(cc)	Cp	=	42.89	(J/K)
	SiO2	TiO2	Al2O3	Fe2O3	Cr2O3	FeO	MnO	MgO	NiO	CoO	CaO	Na2O	K2O	P2O5	H2O	CO2	SO3	Cl2O-1	F2O-1
	71.45	0.27	9.65	0.6	0	0.69	1.06	0.65	0	0	2.49	5.88	2.09	0.97	4.21	0	0	0	0
orthopyroxene	mass	=	0.08	(gm)	density	=	3.3	(gm/cc)	(analysis	in	mole	%)
	opx	Na0.00Ca0.03Fe''0.40Mg1.54Fe'''0.01Ti0.00Al0.04Si1.97O6
	G	=	-1217.17	(J)	H	=	-1033.9	(J)	S	=	0.17	(J/K)	V	=	0.02	(cc)	Cp	=	0.1	(J/K)
	diopside	clinoenstatit	hedenbergite	alumino-buffo	buffonite	essenite	jadeite
	-39.77	97	39.88	1.27	-0.92	2.32	0.22
feldspar	mass	=	1.15	(gm)	density	=	2.58	(gm/cc)	(analysis	in	mole	%)
	K0.03Na0.77Ca0.21Al1.21Si2.79O8
	G	=	-19031.7	(J)	H	=	-16252.8	(J)	S	=	2.52	(J/K)	V	=	0.45	(cc)	Cp	=	1.4	(J/K)
	albite	anorthite	sanidine
	76.65	20.53	2.82
spinel	mass	=	0.03	(gm)	density	=	4.85	(gm/cc)	(analysis	in	mole	%)
	Fe''0.95Mg0.20Fe'''1.62Al0.08Cr0.00Ti0.15O4
	G	=	-184.34	(J)	H	=	-130.91	(J)	S	=	0.05	(J/K)	V	=	0.01	(cc)	Cp	=	0.02	(J/K)
	chromite	hercynite	magnetite	spinel	ulvospinel
	0	-16.13	81.22	20.14	14.77
rhm-oxide	mass	=	0.02	(gm)	density	=	4.67	(gm/cc)	(analysis	in	mole	%)
	Mn0.11Fe''0.37Mg0.22Fe'''0.56Al0.04Ti0.70O3
	G	=	-240.08	(J)	H	=	-188.19	(J)	S	=	0.05	(J/K)	V	=	0.01	(cc)	Cp	=	0.02	(J/K)
	geikielite	hematite	ilmenite	pyrophanite	corundum
	22.36	27.77	37.16	10.57	2.14
apatite	mass	=	0.02	(gm)	density	=	3.06	(gm/cc)
	Ca5(PO4)3OH
	G	=	-276.82	(J)	H	=	-234.13	(J)	S	=	0.04	(J/K)	V	=	0.01	(cc)	Cp	=	0.02	(J/K)
water	mass	=	0.43	(gm)	density	=	0.22	(gm/cc)
	H2O
	G	=	-9786.44	(J)	H	=	-5220.85	(J)	S	=	4.14	(J/K)	V	=	1.95	(cc)	Cp	=	1.48	(J/K)
Total	solids	mass	=	1.73	(gm)	density	=	0.71	(gm/cc)
	G	=	-30736.5	(J)	H	=	-23060.8	(J)	S	=	6.96	(J/K)	V	=	2.44	(cc)	Cp	=	3.05	(J/K)
Summary	of	all	fractionated	phases:	(total	mass	=	67.27	grams)
orthopyroxene	mass	=	3.38	(gm)	density	=	3.27	(gm/cc)	(analysis	in	mole	%)
	opx	Na0.00Ca0.03Fe''0.31Mg1.60Fe'''0.03Ti0.01Al0.08Si1.94O6
	G	=	-52181.1	(J)	H	=	-44433	(J)	S	=	7.02	(J/K)	V	=	1.03	(cc)	Cp	=	4.12	(J/K)
	diopside	clinoenstatit	hedenbergite	alumino-buffo	buffonite	essenite	jadeite
	-33.09	96.38	30.53	3.15	-1.71	4.51	0.22
feldspar	mass	=	50.55	(gm)	density	=	2.63	(gm/cc)	(analysis	in	mole	%)
	K0.01Na0.52Ca0.47Al1.47Si2.53O8
	G	=	-835027	(J)	H	=	-715320	(J)	S	=	108.51	(J/K)	V	=	19.18	(cc)	Cp	=	60.67	(J/K)
	albite	anorthite	sanidine
	51.71	47.42	0.87
spinel	mass	=	9.9	(gm)	density	=	4.64	(gm/cc)	(analysis	in	mole	%)
	Fe''0.83Mg0.38Fe'''1.33Al0.25Cr0.00Ti0.21O4
	G	=	-79946.8	(J)	H	=	-59198.4	(J)	S	=	18.81	(J/K)	V	=	2.13	(cc)	Cp	=	9.19	(J/K)
	chromite	hercynite	magnetite	spinel	ulvospinel
	0	-26.11	66.69	38.44	20.99
rhm-oxide	mass	=	2.94	(gm)	density	=	4.54	(gm/cc)	(analysis	in	mole	%)
	Mn0.06Fe''0.35Mg0.30Fe'''0.49Al0.10Ti0.70O3
	G	=	-30003.9	(J)	H	=	-23825.3	(J)	S	=	5.6	(J/K)	V	=	0.65	(cc)	Cp	=	2.9	(J/K)
	geikielite	hematite	ilmenite	pyrophanite	corundum
	30.13	24.57	34.55	5.79	4.96
apatite	mass	=	0.51	(gm)	density	=	3.06	(gm/cc)
	Ca5(PO4)3OH
	G	=	-7552.33	(J)	H	=	-6387.64	(J)	S	=	1.06	(J/K)	V	=	0.17	(cc)	Cp	=	0.57	(J/K)
Viscosity	of	the	System	cannot	be	computed.
System	mass	=	100.41	(gm)	density	=	2.52	(gm/cc)
	G	=	-1.5486e+06	(J)	H	=	-1.29492e+06	(J)	S	=	229.95	(J/K)	V	=	39.82	(cc)	Cp	=	123.4	(J/K)
Oxygen	delta	moles	=	0.0089386	delta	grams	=	0.286024
	G	=	-2200.38	(J)	H	=	235.23	(J)	S	=	2.21	(J/K)	V	=	819.84	(cc)	Cp	=	0.32	(J/K)
**********----------**********
Title:	Dummy	Title
T	=	820	(C)	P	=	1	(kbars)	log(10)	f	O2	=	-11.97	delta	HM	=	-3.63	NNO	=	1.48	QFM	=	2	COH	=	3.66	IW	=	6.11
Constraint	Flags:	fO2	path	=	QFM+2	Fractionate	Solids
Liquid	mass	=	30.18	(gm)	density	=	2.21	(gm/cc)	viscosity	=	5.22	(log	10	poise)	(analysis	in	wt	%)
	G	=	-492200	(J)	H	=	-406566	(J)	S	=	78.34	(J/K)	V	=	13.67	(cc)	Cp	=	41.08	(J/K)
	SiO2	TiO2	Al2O3	Fe2O3	Cr2O3	FeO	MnO	MgO	NiO	CoO	CaO	Na2O	K2O	P2O5	H2O	CO2	SO3	Cl2O-1	F2O-1
	72.01	0.25	9.23	0.57	0	0.64	1.1	0.6	0	0	2.44	5.8	2.16	1	4.21	0	0	0	0
orthopyroxene	mass	=	0.07	(gm)	density	=	3.3	(gm/cc)	(analysis	in	mole	%)
	opx	Na0.00Ca0.03Fe''0.41Mg1.54Fe'''0.01Ti0.00Al0.04Si1.98O6
	G	=	-1066.97	(J)	H	=	-908.12	(J)	S	=	0.15	(J/K)	V	=	0.02	(cc)	Cp	=	0.09	(J/K)
	diopside	clinoenstatit	hedenbergite	alumino-buffo	buffonite	essenite	jadeite
	-40.71	97.06	40.98	1.15	-0.84	2.15	0.21
feldspar	mass	=	1.06	(gm)	density	=	2.58	(gm/cc)	(analysis	in	mole	%)
	K0.03Na0.78Ca0.19Al1.19Si2.81O8
	G	=	-17468.4	(J)	H	=	-14947.7	(J)	S	=	2.31	(J/K)	V	=	0.41	(cc)	Cp	=	1.29	(J/K)
	albite	anorthite	sanidine
	77.96	18.94	3.11
spinel	mass	=	0.02	(gm)	density	=	4.86	(gm/cc)	(analysis	in	mole	%)
	Fe''0.95Mg0.19Fe'''1.64Al0.07Cr0.00Ti0.14O4
	G	=	-163.03	(J)	H	=	-116.04	(J)	S	=	0.04	(J/K)	V	=	0	(cc)	Cp	=	0.02	(J/K)
	chromite	hercynite	magnetite	spinel	ulvospinel
	0	-15.32	81.91	19.07	14.34
rhm-oxide	mass	=	0.02	(gm)	density	=	4.68	(gm/cc)	(analysis	in	mole	%)
	Mn0.11Fe''0.37Mg0.22Fe'''0.56Al0.04Ti0.70O3
	G	=	-211.82	(J)	H	=	-166.39	(J)	S	=	0.04	(J/K)	V	=	0	(cc)	Cp	=	0.02	(J/K)
	geikielite	hematite	ilmenite	pyrophanite	corundum
	21.7	28.15	37.16	10.99	1.99
apatite	mass	=	0.02	(gm)	density	=	3.06	(gm/cc)
	Ca5(PO4)3OH
	G	=	-231.17	(J)	H	=	-195.97	(J)	S	=	0.03	(J/K)	V	=	0.01	(cc)	Cp	=	0.02	(J/K)
water	mass	=	0.48	(gm)	density	=	0.22	(gm/cc)
	H2O
	G	=	-10920.2	(J)	H	=	-5867.1	(J)	S	=	4.62	(J/K)	V	=	2.15	(cc)	Cp	=	1.68	(J/K)
Total	solids	mass	=	1.67	(gm)	density	=	0.64	(gm/cc)
	G	=	-30061.6	(J)	H	=	-22201.3	(J)	S	=	7.19	(J/K)	V	=	2.6	(cc)	Cp	=	3.11	(J/K)
Summary	of	all	fractionated	phases:	(total	mass	=	68.56	grams)
orthopyroxene	mass	=	3.46	(gm)	density	=	3.28	(gm/cc)	(analysis	in	mole	%)
	opx	Na0.00Ca0.03Fe''0.31Mg1.60Fe'''0.03Ti0.01Al0.08Si1.94O6
	G	=	-53294.2	(J)	H	=	-45481.4	(J)	S	=	7.15	(J/K)	V	=	1.06	(cc)	Cp	=	4.21	(J/K)
	diopside	clinoenstatit	hedenbergite	alumino-buffo	buffonite	essenite	jadeite
	-33.24	96.4	30.74	3.11	-1.69	4.46	0.22
feldspar	mass	=	51.7	(gm)	density	=	2.63	(gm/cc)	(analysis	in	mole	%)
	K0.01Na0.52Ca0.47Al1.47Si2.53O8
	G	=	-852913	(J)	H	=	-732156	(J)	S	=	110.47	(J/K)	V	=	19.63	(cc)	Cp	=	62.02	(J/K)
	albite	anorthite	sanidine
	52.27	46.81	0.92
spinel	mass	=	9.92	(gm)	density	=	4.65	(gm/cc)	(analysis	in	mole	%)
	Fe''0.83Mg0.38Fe'''1.33Al0.25Cr0.00Ti0.21O4
	G	=	-79927.5	(J)	H	=	-59410.3	(J)	S	=	18.77	(J/K)	V	=	2.14	(cc)	Cp	=	9.2	(J/K)
	chromite	hercynite	magnetite	spinel	ulvospinel
	0	-26.09	66.72	38.39	20.97
rhm-oxide	mass	=	2.96	(gm)	density	=	4.55	(gm/cc)	(analysis	in	mole	%)
	Mn0.06Fe''0.35Mg0.30Fe'''0.49Al0.10Ti0.70O3
	G	=	-30173.7	(J)	H	=	-24031.6	(J)	S	=	5.62	(J/K)	V	=	0.65	(cc)	Cp	=	2.91	(J/K)
	geikielite	hematite	ilmenite	pyrophanite	corundum
	30.07	24.59	34.57	5.83	4.94
apatite	mass	=	0.53	(gm)	density	=	3.06	(gm/cc)
	Ca5(PO4)3OH
	G	=	-7744.19	(J)	H	=	-6564.95	(J)	S	=	1.08	(J/K)	V	=	0.17	(cc)	Cp	=	0.59	(J/K)
Viscosity	of	the	System	cannot	be	computed.
System	mass	=	100.41	(gm)	density	=	2.52	(gm/cc)
	G	=	-1.54631e+06	(J)	H	=	-1.29641e+06	(J)	S	=	228.61	(J/K)	V	=	39.9	(cc)	Cp	=	123.13	(J/K)
Oxygen	delta	moles	=	0.00894899	delta	grams	=	0.286357
	G	=	-2180.85	(J)	H	=	232.35	(J)	S	=	2.21	(J/K)	V	=	813.35	(cc)	Cp	=	0.32	(J/K)
**********----------**********
Title:	Dummy	Title
T	=	810	(C)	P	=	1	(kbars)	log(10)	f	O2	=	-12.17	delta	HM	=	-3.64	NNO	=	1.48	QFM	=	2	COH	=	3.64	IW	=	6.13
Constraint	Flags:	fO2	path	=	QFM+2	Fractionate	Solids
Liquid	mass	=	29.06	(gm)	density	=	2.21	(gm/cc)	viscosity	=	5.29	(log	10	poise)	(analysis	in	wt	%)
	G	=	-473063	(J)	H	=	-391839	(J)	S	=	74.99	(J/K)	V	=	13.16	(cc)	Cp	=	39.43	(J/K)
	SiO2	TiO2	Al2O3	Fe2O3	Cr2O3	FeO	MnO	MgO	NiO	CoO	CaO	Na2O	K2O	P2O5	H2O	CO2	SO3	Cl2O-1	F2O-1
	72.54	0.23	8.83	0.54	0	0.6	1.14	0.56	0	0	2.39	5.71	2.22	1.02	4.2	0	0	0	0
orthopyroxene	mass	=	0.06	(gm)	density	=	3.31	(gm/cc)	(analysis	in	mole	%)
	opx	Na0.00Ca0.03Fe''0.42Mg1.53Fe'''0.01Ti0.00Al0.03Si1.98O6
	G	=	-938.5	(J)	H	=	-800.36	(J)	S	=	0.13	(J/K)	V	=	0.02	(cc)	Cp	=	0.08	(J/K)
	diopside	clinoenstatit	hedenbergite	alumino-buffo	buffonite	essenite	jadeite
	-41.67	97.12	42.1	1.03	-0.77	1.98	0.21
feldspar	mass	=	0.97	(gm)	density	=	2.58	(gm/cc)	(analysis	in	mole	%)
	K0.03Na0.79Ca0.17Al1.17Si2.83O8
	G	=	-16005.7	(J)	H	=	-13723.7	(J)	S	=	2.11	(J/K)	V	=	0.38	(cc)	Cp	=	1.18	(J/K)
	albite	anorthite	sanidine
	79.11	17.48	3.41
spinel	mass	=	0.02	(gm)	density	=	4.87	(gm/cc)	(analysis	in	mole	%)
	Fe''0.96Mg0.18Fe'''1.65Al0.07Cr0.00Ti0.14O4
	G	=	-144.01	(J)	H	=	-102.75	(J)	S	=	0.04	(J/K)	V	=	0	(cc)	Cp	=	0.02	(J/K)
	chromite	hercynite	magnetite	spinel	ulvospinel
	0	-14.55	82.58	18.06	13.92
rhm-oxide	mass	=	0.02	(gm)	density	=	4.69	(gm/cc)	(analysis	in	mole	%)
	Mn0.11Fe''0.37Mg0.21Fe'''0.57Al0.04Ti0.70O3
	G	=	-187.78	(J)	H	=	-147.82	(J)	S	=	0.04	(J/K)	V	=	0	(cc)	Cp	=	0.02	(J/K)
	geikielite	hematite	ilmenite	pyrophanite	corundum
	21.06	28.54	37.13	11.41	1.85
apatite	mass	=	0.01	(gm)	density	=	3.06	(gm/cc)
	Ca5(PO4)3OH
	G	=	-189.5	(J)	H	=	-161.01	(J)	S	=	0.03	(J/K)	V	=	0	(cc)	Cp	=	0.01	(J/K)
water	mass	=	0.53	(gm)	density	=	0.23	(gm/cc)
	H2O
	G	=	-11949	(J)	H	=	-6465.58	(J)	S	=	5.06	(J/K)	V	=	2.33	(cc)	Cp	=	1.86	(J/K)
Total	solids	mass	=	1.62	(gm)	density	=	0.59	(gm/cc)
	G	=	-29414.5	(J)	H	=	-21401.3	(J)	S	=	7.4	(J/K)	V	=	2.74	(cc)	Cp	=	3.17	(J/K)
Summary	of	all	fractionated	phases:	(total	mass	=	69.74	grams)
orthopyroxene	mass	=	3.53	(gm)	density	=	3.28	(gm/cc)	(analysis	in	mole	%)
	opx	Na0.00Ca0.03Fe''0.31Mg1.60Fe'''0.03Ti0.01Al0.08Si1.94O6
	G	=	-54256.2	(J)	H	=	-46404.9	(J)	S	=	7.25	(J/K)	V	=	1.08	(cc)	Cp	=	4.29	(J/K)
	diopside	clinoenstatit	hedenbergite	alumino-buffo	buffonite	essenite	jadeite
	-33.38	96.41	30.94	3.07	-1.67	4.42	0.22
feldspar	mass	=	52.76	(gm)	density	=	2.63	(gm/cc)	(analysis	in	mole	%)
	K0.01Na0.53Ca0.46Al1.46Si2.54O8
	G	=	-869218	(J)	H	=	-747698	(J)	S	=	112.19	(J/K)	V	=	20.03	(cc)	Cp	=	63.26	(J/K)
	albite	anorthite	sanidine
	52.79	46.24	0.96
spinel	mass	=	9.94	(gm)	density	=	4.65	(gm/cc)	(analysis	in	mole	%)
	Fe''0.83Mg0.38Fe'''1.34Al0.25Cr0.00Ti0.21O4
	G	=	-79887.6	(J)	H	=	-59607.4	(J)	S	=	18.72	(J/K)	V	=	2.14	(cc)	Cp	=	9.21	(J/K)
	chromite	hercynite	magnetite	spinel	ulvospinel
	0	-26.06	66.75	38.36	20.96
rhm-oxide	mass	=	2.98	(gm)	density	=	4.55	(gm/cc)	(analysis	in	mole	%)
	Mn0.06Fe''0.35Mg0.30Fe'''0.49Al0.10Ti0.70O3
	G	=	-30315.1	(J)	H	=	-24216.4	(J)	S	=	5.63	(J/K)	V	=	0.66	(cc)	Cp	=	2.93	(J/K)
	geikielite	hematite	ilmenite	pyrophanite	corundum
	30.01	24.62	34.59	5.86	4.92
apatite	mass	=	0.54	(gm)	density	=	3.06	(gm/cc)
	Ca5(PO4)3OH
	G	=	-7890.33	(J)	H	=	-6704.15	(J)	S	=	1.1	(J/K)	V	=	0.18	(cc)	Cp	=	0.6	(J/K)
Viscosity	of	the	System	cannot	be	computed.
System	mass	=	100.41	(gm)	density	=	2.51	(gm/cc)
	G	=	-1.54405e+06	(J)	H	=	-1.29787e+06	(J)	S	=	227.28	(J/K)	V	=	39.97	(cc)	Cp	=	122.9	(J/K)
Oxygen	delta	moles	=	0.00895774	delta	grams	=	0.286637
	G	=	-2160.9	(J)	H	=	229.42	(J)	S	=	2.21	(J/K)	V	=	806.7	(cc)	Cp	=	0.32	(J/K)
**********----------**********
Title:	Dummy	Title
T	=	800	(C)	P	=	1	(kbars)	log(10)	f	O2	=	-12.38	delta	HM	=	-3.64	NNO	=	1.49	QFM	=	2	COH	=	3.62	IW	=	6.15
Constraint	Flags:	fO2	path	=	QFM+2	Fractionate	Solids
Liquid	mass	=	28.03	(gm)	density	=	2.21	(gm/cc)	viscosity	=	5.35	(log	10	poise)	(analysis	in	wt	%)
	G	=	-455602	(J)	H	=	-378416	(J)	S	=	71.93	(J/K)	V	=	12.7	(cc)	Cp	=	37.93	(J/K)
	SiO2	TiO2	Al2O3	Fe2O3	Cr2O3	FeO	MnO	MgO	NiO	CoO	CaO	Na2O	K2O	P2O5	H2O	CO2	SO3	Cl2O-1	F2O-1
	73.04	0.22	8.45	0.52	0	0.56	1.18	0.52	0	0	2.36	5.62	2.28	1.05	4.2	0	0	0	0
orthopyroxene	mass	=	0.06	(gm)	density	=	3.31	(gm/cc)	(analysis	in	mole	%)
	opx	Na0.00Ca0.03Fe''0.43Mg1.52Fe'''0.01Ti0.00Al0.03Si1.98O6
	G	=	-828.39	(J)	H	=	-707.85	(J)	S	=	0.11	(J/K)	V	=	0.02	(cc)	Cp	=	0.07	(J/K)
	diopside	clinoenstatit	hedenbergite	alumino-buffo	buffonite	essenite	jadeite
	-42.64	97.16	43.22	0.93	-0.7	1.83	0.21
feldspar	mass	=	0.89	(gm)	density	=	2.58	(gm/cc)	(analysis	in	mole	%)
	K0.04Na0.80Ca0.16Al1.16Si2.84O8
	G	=	-14641.4	(J)	H	=	-12579.5	(J)	S	=	1.92	(J/K)	V	=	0.35	(cc)	Cp	=	1.08	(J/K)
	albite	anorthite	sanidine
	80.12	16.16	3.72
spinel	mass	=	0.02	(gm)	density	=	4.88	(gm/cc)	(analysis	in	mole	%)
	Fe''0.96Mg0.17Fe'''1.66Al0.07Cr0.00Ti0.14O4
	G	=	-127.12	(J)	H	=	-90.94	(J)	S	=	0.03	(J/K)	V	=	0	(cc)	Cp	=	0.02	(J/K)
	chromite	hercynite	magnetite	spinel	ulvospinel
	0	-13.84	83.22	17.12	13.5
rhm-oxide	mass	=	0.02	(gm)	density	=	4.7	(gm/cc)	(analysis	in	mole	%)
	Mn0.12Fe''0.37Mg0.20Fe'''0.58Al0.03Ti0.69O3
	G	=	-167.25	(J)	H	=	-131.94	(J)	S	=	0.03	(J/K)	V	=	0	(cc)	Cp	=	0.02	(J/K)
	geikielite	hematite	ilmenite	pyrophanite	corundum
	20.44	28.94	37.09	11.82	1.72
apatite	mass	=	0.01	(gm)	density	=	3.06	(gm/cc)
	Ca5(PO4)3OH
	G	=	-150.95	(J)	H	=	-128.55	(J)	S	=	0.02	(J/K)	V	=	0	(cc)	Cp	=	0.01	(J/K)
water	mass	=	0.57	(gm)	density	=	0.23	(gm/cc)
	H2O
	G	=	-12879.6	(J)	H	=	-7019.01	(J)	S	=	5.46	(J/K)	V	=	2.48	(cc)	Cp	=	2.04	(J/K)
Total	solids	mass	=	1.57	(gm)	density	=	0.55	(gm/cc)
	G	=	-28794.8	(J)	H	=	-20657.8	(J)	S	=	7.58	(J/K)	V	=	2.85	(cc)	Cp	=	3.23	(J/K)
Summary	of	all	fractionated	phases:	(total	mass	=	70.82	grams)
orthopyroxene	mass	=	3.59	(gm)	density	=	3.28	(gm/cc)	(analysis	in	mole	%)
	opx	Na0.00Ca0.03Fe''0.31Mg1.60Fe'''0.03Ti0.01Al0.08Si1.94O6
	G	=	-55089	(J)	H	=	-47221.2	(J)	S	=	7.33	(J/K)	V	=	1.09	(cc)	Cp	=	4.35	(J/K)
	diopside	clinoenstatit	hedenbergite	alumino-buffo	buffonite	essenite	jadeite
	-33.52	96.42	31.13	3.04	-1.66	4.38	0.22
feldspar	mass	=	53.73	(gm)	density	=	2.63	(gm/cc)	(analysis	in	mole	%)
	K0.01Na0.53Ca0.46Al1.46Si2.54O8
	G	=	-884046	(J)	H	=	-762028	(J)	S	=	113.7	(J/K)	V	=	20.4	(cc)	Cp	=	64.41	(J/K)
	albite	anorthite	sanidine
	53.28	45.72	1.01
spinel	mass	=	9.96	(gm)	density	=	4.65	(gm/cc)	(analysis	in	mole	%)
	Fe''0.83Mg0.38Fe'''1.34Al0.25Cr0.00Ti0.21O4
	G	=	-79829.2	(J)	H	=	-59791.4	(J)	S	=	18.67	(J/K)	V	=	2.14	(cc)	Cp	=	9.22	(J/K)
	chromite	hercynite	magnetite	spinel	ulvospinel
	0	-26.04	66.78	38.32	20.95
rhm-oxide	mass	=	3	(gm)	density	=	4.55	(gm/cc)	(analysis	in	mole	%)
	Mn0.06Fe''0.35Mg0.30Fe'''0.49Al0.10Ti0.70O3
	G	=	-30432.5	(J)	H	=	-24382.7	(J)	S	=	5.64	(J/K)	V	=	0.66	(cc)	Cp	=	2.94	(J/K)
	geikielite	hematite	ilmenite	pyrophanite	corundum
	29.96	24.64	34.6	5.9	4.9
apatite	mass	=	0.54	(gm)	density	=	3.06	(gm/cc)
	Ca5(PO4)3OH
	G	=	-7994.8	(J)	H	=	-6808.42	(J)	S	=	1.11	(J/K)	V	=	0.18	(cc)	Cp	=	0.61	(J/K)
Viscosity	of	the	System	cannot	be	computed.
System	mass	=	100.42	(gm)	density	=	2.51	(gm/cc)
	G	=	-1.54179e+06	(J)	H	=	-1.29931e+06	(J)	S	=	225.95	(J/K)	V	=	40.02	(cc)	Cp	=	122.69	(J/K)
Oxygen	delta	moles	=	0.00896503	delta	grams	=	0.28687
	G	=	-2140.59	(J)	H	=	226.45	(J)	S	=	2.21	(J/K)	V	=	799.9	(cc)	Cp	=	0.32	(J/K)
**********----------**********
Title:	Dummy	Title
T	=	790	(C)	P	=	1	(kbars)	log(10)	f	O2	=	-12.6	delta	HM	=	-3.65	NNO	=	1.49	QFM	=	2	COH	=	3.6	IW	=	6.17
Constraint	Flags:	fO2	path	=	QFM+2	Fractionate	Solids
Liquid	mass	=	27.1	(gm)	density	=	2.21	(gm/cc)	viscosity	=	5.41	(log	10	poise)	(analysis	in	wt	%)
	G	=	-439689	(J)	H	=	-366200	(J)	S	=	69.12	(J/K)	V	=	12.27	(cc)	Cp	=	36.56	(J/K)
	SiO2	TiO2	Al2O3	Fe2O3	Cr2O3	FeO	MnO	MgO	NiO	CoO	CaO	Na2O	K2O	P2O5	H2O	CO2	SO3	Cl2O-1	F2O-1
	73.52	0.2	8.07	0.49	0	0.52	1.22	0.49	0	0	2.34	5.53	2.34	1.08	4.2	0	0	0	0
orthopyroxene	mass	=	0.05	(gm)	density	=	3.32	(gm/cc)	(analysis	in	mole	%)
	opx	Na0.00Ca0.03Fe''0.44Mg1.51Fe'''0.01Ti0.00Al0.03Si1.98O6
	G	=	-733.84	(J)	H	=	-628.29	(J)	S	=	0.1	(J/K)	V	=	0.01	(cc)	Cp	=	0.06	(J/K)
	diopside	clinoenstatit	hedenbergite	alumino-buffo	buffonite	essenite	jadeite
	-43.63	97.19	44.36	0.83	-0.64	1.68	0.2
feldspar	mass	=	0.82	(gm)	density	=	2.58	(gm/cc)	(analysis	in	mole	%)
	K0.04Na0.81Ca0.15Al1.15Si2.85O8
	G	=	-13374.1	(J)	H	=	-11514.1	(J)	S	=	1.75	(J/K)	V	=	0.32	(cc)	Cp	=	0.99	(J/K)
	albite	anorthite	sanidine
	81	14.95	4.05
spinel	mass	=	0.02	(gm)	density	=	4.89	(gm/cc)	(analysis	in	mole	%)
	Fe''0.97Mg0.16Fe'''1.68Al0.06Cr0.00Ti0.13O4
	G	=	-112.19	(J)	H	=	-80.47	(J)	S	=	0.03	(J/K)	V	=	0	(cc)	Cp	=	0.01	(J/K)
	chromite	hercynite	magnetite	spinel	ulvospinel
	0	-13.17	83.84	16.23	13.1
rhm-oxide	mass	=	0.02	(gm)	density	=	4.71	(gm/cc)	(analysis	in	mole	%)
	Mn0.12Fe''0.37Mg0.20Fe'''0.59Al0.03Ti0.69O3
	G	=	-149.65	(J)	H	=	-118.32	(J)	S	=	0.03	(J/K)	V	=	0	(cc)	Cp	=	0.02	(J/K)
	geikielite	hematite	ilmenite	pyrophanite	corundum
	19.82	29.33	37.04	12.22	1.59
apatite	mass	=	0.01	(gm)	density	=	3.06	(gm/cc)
	Ca5(PO4)3OH
	G	=	-114.67	(J)	H	=	-97.87	(J)	S	=	0.02	(J/K)	V	=	0	(cc)	Cp	=	0.01	(J/K)
water	mass	=	0.61	(gm)	density	=	0.24	(gm/cc)
	H2O
	G	=	-13719	(J)	H	=	-7530.18	(J)	S	=	5.82	(J/K)	V	=	2.6	(cc)	Cp	=	2.2	(J/K)
Total	solids	mass	=	1.52	(gm)	density	=	0.52	(gm/cc)
	G	=	-28203.5	(J)	H	=	-19969.2	(J)	S	=	7.75	(J/K)	V	=	2.94	(cc)	Cp	=	3.29	(J/K)
Summary	of	all	fractionated	phases:	(total	mass	=	71.8	grams)
orthopyroxene	mass	=	3.64	(gm)	density	=	3.28	(gm/cc)	(analysis	in	mole	%)
	opx	Na0.00Ca0.03Fe''0.31Mg1.60Fe'''0.03Ti0.01Al0.08Si1.94O6
	G	=	-55811	(J)	H	=	-47945.6	(J)	S	=	7.4	(J/K)	V	=	1.11	(cc)	Cp	=	4.41	(J/K)
	diopside	clinoenstatit	hedenbergite	alumino-buffo	buffonite	essenite	jadeite
	-33.65	96.43	31.3	3.01	-1.64	4.34	0.22
feldspar	mass	=	54.62	(gm)	density	=	2.63	(gm/cc)	(analysis	in	mole	%)
	K0.01Na0.54Ca0.45Al1.45Si2.55O8
	G	=	-897496	(J)	H	=	-775224	(J)	S	=	115.01	(J/K)	V	=	20.74	(cc)	Cp	=	65.47	(J/K)
	albite	anorthite	sanidine
	53.72	45.23	1.05
spinel	mass	=	9.98	(gm)	density	=	4.65	(gm/cc)	(analysis	in	mole	%)
	Fe''0.83Mg0.38Fe'''1.34Al0.25Cr0.00Ti0.21O4
	G	=	-79754.6	(J)	H	=	-59963.6	(J)	S	=	18.62	(J/K)	V	=	2.14	(cc)	Cp	=	9.22	(J/K)
	chromite	hercynite	magnetite	spinel	ulvospinel
	0	-26.03	66.8	38.29	20.93
rhm-oxide	mass	=	3.01	(gm)	density	=	4.55	(gm/cc)	(analysis	in	mole	%)
	Mn0.06Fe''0.35Mg0.30Fe'''0.49Al0.10Ti0.70O3
	G	=	-30529.5	(J)	H	=	-24533.3	(J)	S	=	5.64	(J/K)	V	=	0.66	(cc)	Cp	=	2.95	(J/K)
	geikielite	hematite	ilmenite	pyrophanite	corundum
	29.91	24.66	34.62	5.93	4.88
apatite	mass	=	0.55	(gm)	density	=	3.06	(gm/cc)
	Ca5(PO4)3OH
	G	=	-8060.77	(J)	H	=	-6880.21	(J)	S	=	1.11	(J/K)	V	=	0.18	(cc)	Cp	=	0.61	(J/K)
Viscosity	of	the	System	cannot	be	computed.
System	mass	=	100.42	(gm)	density	=	2.51	(gm/cc)
	G	=	-1.53954e+06	(J)	H	=	-1.30072e+06	(J)	S	=	224.64	(J/K)	V	=	40.05	(cc)	Cp	=	122.53	(J/K)
Oxygen	delta	moles	=	0.00897108	delta	grams	=	0.287064
	G	=	-2119.97	(J)	H	=	223.46	(J)	S	=	2.2	(J/K)	V	=	792.98	(cc)	Cp	=	0.31	(J/K)
**********----------**********
Title:	Dummy	Title
T	=	780	(C)	P	=	1	(kbars)	log(10)	f	O2	=	-12.81	delta	HM	=	-3.65	NNO	=	1.5	QFM	=	2	COH	=	3.59	IW	=	6.2
Constraint	Flags:	fO2	path	=	QFM+2	Fractionate	Solids
Liquid	mass	=	25.37	(gm)	density	=	2.21	(gm/cc)	viscosity	=	5.42	(log	10	poise)	(analysis	in	wt	%)
	G	=	-410722	(J)	H	=	-342909	(J)	S	=	64.39	(J/K)	V	=	11.49	(cc)	Cp	=	34.16	(J/K)
	SiO2	TiO2	Al2O3	Fe2O3	Cr2O3	FeO	MnO	MgO	NiO	CoO	CaO	Na2O	K2O	P2O5	H2O	CO2	SO3	Cl2O-1	F2O-1
	73.77	0.19	7.71	0.47	0	0.48	1.29	0.46	0	0	2.32	5.51	2.46	1.12	4.21	0	0	0	0
orthopyroxene	mass	=	0.06	(gm)	density	=	3.32	(gm/cc)	(analysis	in	mole	%)
	opx	Na0.00Ca0.03Fe''0.45Mg1.50Fe'''0.01Ti0.00Al0.02Si1.98O6
	G	=	-833.73	(J)	H	=	-715.3	(J)	S	=	0.11	(J/K)	V	=	0.02	(cc)	Cp	=	0.07	(J/K)
	diopside	clinoenstatit	hedenbergite	alumino-buffo	buffonite	essenite	jadeite
	-44.19	97.18	45.13	0.72	-0.56	1.52	0.2
feldspar	mass	=	1.06	(gm)	density	=	2.57	(gm/cc)	(analysis	in	mole	%)
	K0.05Na0.82Ca0.14Al1.14Si2.86O8
	G	=	-17274.3	(J)	H	=	-14901.7	(J)	S	=	2.25	(J/K)	V	=	0.41	(cc)	Cp	=	1.29	(J/K)
	albite	anorthite	sanidine
	81.74	13.58	4.68
quartz	mass	=	0.49	(gm)	density	=	2.54	(gm/cc)
	SiO2
	G	=	-8088.37	(J)	H	=	-7053.69	(J)	S	=	0.98	(J/K)	V	=	0.19	(cc)	Cp	=	0.57	(J/K)
spinel	mass	=	0.02	(gm)	density	=	4.9	(gm/cc)	(analysis	in	mole	%)
	Fe''0.97Mg0.16Fe'''1.69Al0.06Cr0.00Ti0.13O4
	G	=	-129.47	(J)	H	=	-93.13	(J)	S	=	0.03	(J/K)	V	=	0	(cc)	Cp	=	0.02	(J/K)
	chromite	hercynite	magnetite	spinel	ulvospinel
	0	-12.69	84.54	15.53	12.62
rhm-oxide	mass	=	0.02	(gm)	density	=	4.73	(gm/cc)	(analysis	in	mole	%)
	Mn0.13Fe''0.36Mg0.19Fe'''0.60Al0.03Ti0.69O3
	G	=	-183.79	(J)	H	=	-145.62	(J)	S	=	0.04	(J/K)	V	=	0	(cc)	Cp	=	0.02	(J/K)
	geikielite	hematite	ilmenite	pyrophanite	corundum
	19.27	29.89	36.49	12.9	1.45
apatite	mass	=	0.03	(gm)	density	=	3.06	(gm/cc)
	Ca5(PO4)3OH
	G	=	-404.85	(J)	H	=	-346.34	(J)	S	=	0.06	(J/K)	V	=	0.01	(cc)	Cp	=	0.03	(J/K)
water	mass	=	0.68	(gm)	density	=	0.24	(gm/cc)
	H2O
	G	=	-15206.2	(J)	H	=	-8406.66	(J)	S	=	6.46	(J/K)	V	=	2.85	(cc)	Cp	=	2.48	(J/K)
Total	solids	mass	=	2.35	(gm)	density	=	0.68	(gm/cc)
	G	=	-42120.8	(J)	H	=	-31662.5	(J)	S	=	9.93	(J/K)	V	=	3.49	(cc)	Cp	=	4.48	(J/K)
Summary	of	all	fractionated	phases:	(total	mass	=	72.69	grams)
orthopyroxene	mass	=	3.69	(gm)	density	=	3.28	(gm/cc)	(analysis	in	mole	%)
	opx	Na0.00Ca0.03Fe''0.31Mg1.60Fe'''0.03Ti0.01Al0.08Si1.94O6
	G	=	-56438.1	(J)	H	=	-48591	(J)	S	=	7.45	(J/K)	V	=	1.12	(cc)	Cp	=	4.46	(J/K)
	diopside	clinoenstatit	hedenbergite	alumino-buffo	buffonite	essenite	jadeite
	-33.78	96.44	31.46	2.98	-1.63	4.31	0.22
feldspar	mass	=	55.43	(gm)	density	=	2.63	(gm/cc)	(analysis	in	mole	%)
	K0.01Na0.54Ca0.45Al1.45Si2.55O8
	G	=	-909667	(J)	H	=	-787365	(J)	S	=	116.13	(J/K)	V	=	21.05	(cc)	Cp	=	66.46	(J/K)
	albite	anorthite	sanidine
	54.13	44.78	1.1
spinel	mass	=	9.99	(gm)	density	=	4.66	(gm/cc)	(analysis	in	mole	%)
	Fe''0.83Mg0.38Fe'''1.34Al0.24Cr0.00Ti0.21O4
	G	=	-79665.8	(J)	H	=	-60125.5	(J)	S	=	18.55	(J/K)	V	=	2.15	(cc)	Cp	=	9.22	(J/K)
	chromite	hercynite	magnetite	spinel	ulvospinel
	0	-26.01	66.83	38.26	20.92
rhm-oxide	mass	=	3.03	(gm)	density	=	4.56	(gm/cc)	(analysis	in	mole	%)
	Mn0.06Fe''0.35Mg0.30Fe'''0.49Al0.10Ti0.70O3
	G	=	-30608.8	(J)	H	=	-24670.3	(J)	S	=	5.64	(J/K)	V	=	0.66	(cc)	Cp	=	2.96	(J/K)
	geikielite	hematite	ilmenite	pyrophanite	corundum
	29.87	24.68	34.63	5.96	4.87
apatite	mass	=	0.55	(gm)	density	=	3.06	(gm/cc)
	Ca5(PO4)3OH
	G	=	-8090.56	(J)	H	=	-6921.29	(J)	S	=	1.11	(J/K)	V	=	0.18	(cc)	Cp	=	0.61	(J/K)
Viscosity	of	the	System	cannot	be	computed.
System	mass	=	100.42	(gm)	density	=	2.5	(gm/cc)
	G	=	-1.53731e+06	(J)	H	=	-1.30224e+06	(J)	S	=	223.21	(J/K)	V	=	40.14	(cc)	Cp	=	122.35	(J/K)
Oxygen	delta	moles	=	0.00897828	delta	grams	=	0.287294
	G	=	-2099.63	(J)	H	=	220.49	(J)	S	=	2.2	(J/K)	V	=	786.16	(cc)	Cp	=	0.31	(J/K)
**********----------**********
Title:	Dummy	Title
T	=	770	(C)	P	=	1	(kbars)	log(10)	f	O2	=	-13.04	delta	HM	=	-3.65	NNO	=	1.5	QFM	=	2	COH	=	3.57	IW	=	6.22
Constraint	Flags:	fO2	path	=	QFM+2	Fractionate	Solids
Liquid	mass	=	22.71	(gm)	density	=	2.21	(gm/cc)	viscosity	=	5.37	(log	10	poise)	(analysis	in	wt	%)
	G	=	-366364	(J)	H	=	-306470	(J)	S	=	57.42	(J/K)	V	=	10.27	(cc)	Cp	=	30.53	(J/K)
	SiO2	TiO2	Al2O3	Fe2O3	Cr2O3	FeO	MnO	MgO	NiO	CoO	CaO	Na2O	K2O	P2O5	H2O	CO2	SO3	Cl2O-1	F2O-1
	73.66	0.17	7.37	0.45	0	0.44	1.44	0.43	0	0	2.33	5.61	2.69	1.16	4.25	0	0	0	0
orthopyroxene	mass	=	0.06	(gm)	density	=	3.32	(gm/cc)	(analysis	in	mole	%)
	opx	Na0.00Ca0.03Fe''0.45Mg1.50Fe'''0.01Ti0.00Al0.02Si1.99O6
	G	=	-926.63	(J)	H	=	-796.83	(J)	S	=	0.12	(J/K)	V	=	0.02	(cc)	Cp	=	0.07	(J/K)
	diopside	clinoenstatit	hedenbergite	alumino-buffo	buffonite	essenite	jadeite
	-44	97.09	45.23	0.6	-0.47	1.33	0.21
feldspar	mass	=	1.31	(gm)	density	=	2.57	(gm/cc)	(analysis	in	mole	%)
	K0.06Na0.82Ca0.12Al1.12Si2.88O8
	G	=	-21391.2	(J)	H	=	-18489	(J)	S	=	2.78	(J/K)	V	=	0.51	(cc)	Cp	=	1.6	(J/K)
	albite	anorthite	sanidine
	82.1	11.96	5.94
quartz	mass	=	1.11	(gm)	density	=	2.54	(gm/cc)
	SiO2
	G	=	-18143.8	(J)	H	=	-15854.8	(J)	S	=	2.19	(J/K)	V	=	0.44	(cc)	Cp	=	1.28	(J/K)
spinel	mass	=	0.02	(gm)	density	=	4.91	(gm/cc)	(analysis	in	mole	%)
	Fe''0.97Mg0.15Fe'''1.71Al0.05Cr0.00Ti0.12O4
	G	=	-146.24	(J)	H	=	-105.51	(J)	S	=	0.04	(J/K)	V	=	0	(cc)	Cp	=	0.02	(J/K)
	chromite	hercynite	magnetite	spinel	ulvospinel
	0	-12.48	85.38	15.09	12.01
rhm-oxide	mass	=	0.02	(gm)	density	=	4.74	(gm/cc)	(analysis	in	mole	%)
	Mn0.14Fe''0.35Mg0.19Fe'''0.62Al0.03Ti0.68O3
	G	=	-218.48	(J)	H	=	-173.45	(J)	S	=	0.04	(J/K)	V	=	0	(cc)	Cp	=	0.02	(J/K)
	geikielite	hematite	ilmenite	pyrophanite	corundum
	18.77	30.75	35.17	14	1.3
apatite	mass	=	0.05	(gm)	density	=	3.06	(gm/cc)
	Ca5(PO4)3OH
	G	=	-798.86	(J)	H	=	-684.95	(J)	S	=	0.11	(J/K)	V	=	0.02	(cc)	Cp	=	0.06	(J/K)
water	mass	=	0.78	(gm)	density	=	0.24	(gm/cc)
	H2O
	G	=	-17425.9	(J)	H	=	-9703.55	(J)	S	=	7.4	(J/K)	V	=	3.22	(cc)	Cp	=	2.9	(J/K)
Total	solids	mass	=	3.36	(gm)	density	=	0.8	(gm/cc)
	G	=	-59051.1	(J)	H	=	-45808.1	(J)	S	=	12.7	(J/K)	V	=	4.21	(cc)	Cp	=	5.95	(J/K)
Summary	of	all	fractionated	phases:	(total	mass	=	74.35	grams)
orthopyroxene	mass	=	3.74	(gm)	density	=	3.29	(gm/cc)	(analysis	in	mole	%)
	opx	Na0.00Ca0.03Fe''0.32Mg1.60Fe'''0.03Ti0.01Al0.07Si1.94O6
	G	=	-57164.4	(J)	H	=	-49323.9	(J)	S	=	7.52	(J/K)	V	=	1.14	(cc)	Cp	=	4.52	(J/K)
	diopside	clinoenstatit	hedenbergite	alumino-buffo	buffonite	essenite	jadeite
	-33.93	96.45	31.66	2.95	-1.62	4.27	0.22
feldspar	mass	=	56.48	(gm)	density	=	2.63	(gm/cc)	(analysis	in	mole	%)
	K0.01Na0.55Ca0.44Al1.44Si2.56O8
	G	=	-925724	(J)	H	=	-802906	(J)	S	=	117.74	(J/K)	V	=	21.45	(cc)	Cp	=	67.77	(J/K)
	albite	anorthite	sanidine
	54.65	44.18	1.16
quartz	mass	=	0.49	(gm)	density	=	2.54	(gm/cc)
	SiO2
	G	=	-8068.72	(J)	H	=	-7050.8	(J)	S	=	0.98	(J/K)	V	=	0.19	(cc)	Cp	=	0.57	(J/K)
spinel	mass	=	10.01	(gm)	density	=	4.66	(gm/cc)	(analysis	in	mole	%)
	Fe''0.83Mg0.38Fe'''1.34Al0.24Cr0.00Ti0.21O4
	G	=	-79594.9	(J)	H	=	-60300	(J)	S	=	18.5	(J/K)	V	=	2.15	(cc)	Cp	=	9.23	(J/K)
	chromite	hercynite	magnetite	spinel	ulvospinel
	0	-25.99	66.86	38.22	20.91
rhm-oxide	mass	=	3.05	(gm)	density	=	4.56	(gm/cc)	(analysis	in	mole	%)
	Mn0.06Fe''0.35Mg0.30Fe'''0.49Al0.10Ti0.70O3
	G	=	-30722.4	(J)	H	=	-24834.9	(J)	S	=	5.64	(J/K)	V	=	0.67	(cc)	Cp	=	2.98	(J/K)
	geikielite	hematite	ilmenite	pyrophanite	corundum
	29.8	24.71	34.64	6	4.85
apatite	mass	=	0.57	(gm)	density	=	3.06	(gm/cc)
	Ca5(PO4)3OH
	G	=	-8410.23	(J)	H	=	-7211.02	(J)	S	=	1.15	(J/K)	V	=	0.19	(cc)	Cp	=	0.64	(J/K)
Viscosity	of	the	System	cannot	be	computed.
System	mass	=	100.42	(gm)	density	=	2.49	(gm/cc)
	G	=	-1.5351e+06	(J)	H	=	-1.3039e+06	(J)	S	=	221.63	(J/K)	V	=	40.27	(cc)	Cp	=	122.18	(J/K)
Oxygen	delta	moles	=	0.00898702	delta	grams	=	0.287574
	G	=	-2079.64	(J)	H	=	217.55	(J)	S	=	2.2	(J/K)	V	=	779.45	(cc)	Cp	=	0.31	(J/K)
**********----------**********
Title:	Dummy	Title
T	=	760	(C)	P	=	1	(kbars)	log(10)	f	O2	=	-13.26	delta	HM	=	-3.66	NNO	=	1.51	QFM	=	2	COH	=	3.54	IW	=	6.24
Constraint	Flags:	fO2	path	=	QFM+2	Fractionate	Solids
Liquid	mass	=	20.45	(gm)	density	=	2.21	(gm/cc)	viscosity	=	5.31	(log	10	poise)	(analysis	in	wt	%)
	G	=	-328933	(J)	H	=	-275673	(J)	S	=	51.55	(J/K)	V	=	9.25	(cc)	Cp	=	27.46	(J/K)
	SiO2	TiO2	Al2O3	Fe2O3	Cr2O3	FeO	MnO	MgO	NiO	CoO	CaO	Na2O	K2O	P2O5	H2O	CO2	SO3	Cl2O-1	F2O-1
	73.55	0.15	7.04	0.43	0	0.41	1.59	0.37	0	0	2.35	5.73	2.88	1.2	4.3	0	0	0	0
biotite	mass	=	0.07	(gm)	density	=	2.72	(gm/cc)	(analysis	in	mole	%)
	K(Fe''0.00Mg1.00)3AlSi3O10(OH)2
	G	=	-1125.93	(J)	H	=	-970.59	(J)	S	=	0.15	(J/K)	V	=	0.03	(cc)	Cp	=	0.09	(J/K)
	annite	phlogopite
	0.3	99.7
feldspar	mass	=	1.07	(gm)	density	=	2.57	(gm/cc)	(analysis	in	mole	%)
	K0.07Na0.82Ca0.10Al1.10Si2.90O8
	G	=	-17392.1	(J)	H	=	-15061.6	(J)	S	=	2.26	(J/K)	V	=	0.42	(cc)	Cp	=	1.3	(J/K)
	albite	anorthite	sanidine
	82.02	10.49	7.49
quartz	mass	=	0.96	(gm)	density	=	2.54	(gm/cc)
	SiO2
	G	=	-15673.7	(J)	H	=	-13724	(J)	S	=	1.89	(J/K)	V	=	0.38	(cc)	Cp	=	1.11	(J/K)
spinel	mass	=	0.03	(gm)	density	=	4.92	(gm/cc)	(analysis	in	mole	%)
	Fe''0.97Mg0.14Fe'''1.72Al0.05Cr0.00Ti0.11O4
	G	=	-171.45	(J)	H	=	-124	(J)	S	=	0.05	(J/K)	V	=	0.01	(cc)	Cp	=	0.02	(J/K)
	chromite	hercynite	magnetite	spinel	ulvospinel
	0	-11.65	86.19	14.02	11.45
rhm-oxide	mass	=	0.02	(gm)	density	=	4.77	(gm/cc)	(analysis	in	mole	%)
	Mn0.15Fe''0.34Mg0.17Fe'''0.64Al0.02Ti0.67O3
	G	=	-167	(J)	H	=	-132.66	(J)	S	=	0.03	(J/K)	V	=	0	(cc)	Cp	=	0.02	(J/K)
	geikielite	hematite	ilmenite	pyrophanite	corundum
	17.45	32.22	34.15	15.05	1.14
apatite	mass	=	0.05	(gm)	density	=	3.06	(gm/cc)
	Ca5(PO4)3OH
	G	=	-724.18	(J)	H	=	-622.32	(J)	S	=	0.1	(J/K)	V	=	0.02	(cc)	Cp	=	0.05	(J/K)
water	mass	=	0.87	(gm)	density	=	0.25	(gm/cc)
	H2O
	G	=	-19156.3	(J)	H	=	-10744.8	(J)	S	=	8.14	(J/K)	V	=	3.48	(cc)	Cp	=	3.24	(J/K)
Total	solids	mass	=	3.05	(gm)	density	=	0.71	(gm/cc)
	G	=	-54410.7	(J)	H	=	-41380	(J)	S	=	12.61	(J/K)	V	=	4.33	(cc)	Cp	=	5.84	(J/K)
Summary	of	all	fractionated	phases:	(total	mass	=	76.91	grams)
orthopyroxene	mass	=	3.8	(gm)	density	=	3.29	(gm/cc)	(analysis	in	mole	%)
	opx	Na0.00Ca0.03Fe''0.32Mg1.60Fe'''0.03Ti0.01Al0.07Si1.94O6
	G	=	-57982.9	(J)	H	=	-50139.1	(J)	S	=	7.59	(J/K)	V	=	1.16	(cc)	Cp	=	4.58	(J/K)
	diopside	clinoenstatit	hedenbergite	alumino-buffo	buffonite	essenite	jadeite
	-34.08	96.46	31.87	2.91	-1.6	4.22	0.22
feldspar	mass	=	57.79	(gm)	density	=	2.63	(gm/cc)	(analysis	in	mole	%)
	K0.01Na0.55Ca0.43Al1.43Si2.57O8
	G	=	-945880	(J)	H	=	-822050	(J)	S	=	119.86	(J/K)	V	=	21.96	(cc)	Cp	=	69.42	(J/K)
	albite	anorthite	sanidine
	55.28	43.44	1.27
quartz	mass	=	1.6	(gm)	density	=	2.54	(gm/cc)
	SiO2
	G	=	-26171	(J)	H	=	-22915.5	(J)	S	=	3.15	(J/K)	V	=	0.63	(cc)	Cp	=	1.85	(J/K)
spinel	mass	=	10.03	(gm)	density	=	4.66	(gm/cc)	(analysis	in	mole	%)
	Fe''0.83Mg0.38Fe'''1.34Al0.24Cr0.00Ti0.21O4
	G	=	-79541.5	(J)	H	=	-60487.1	(J)	S	=	18.44	(J/K)	V	=	2.15	(cc)	Cp	=	9.23	(J/K)
	chromite	hercynite	magnetite	spinel	ulvospinel
	0	-25.96	66.89	38.18	20.89
rhm-oxide	mass	=	3.07	(gm)	density	=	4.56	(gm/cc)	(analysis	in	mole	%)
	Mn0.06Fe''0.35Mg0.30Fe'''0.50Al0.10Ti0.70O3
	G	=	-30870.6	(J)	H	=	-25027.5	(J)	S	=	5.66	(J/K)	V	=	0.67	(cc)	Cp	=	2.99	(J/K)
	geikielite	hematite	ilmenite	pyrophanite	corundum
	29.73	24.76	34.64	6.05	4.82
apatite	mass	=	0.62	(gm)	density	=	3.06	(gm/cc)
	Ca5(PO4)3OH
	G	=	-9123.1	(J)	H	=	-7839.85	(J)	S	=	1.24	(J/K)	V	=	0.2	(cc)	Cp	=	0.69	(J/K)
Viscosity	of	the	System	cannot	be	computed.
System	mass	=	100.42	(gm)	density	=	2.49	(gm/cc)
	G	=	-1.53291e+06	(J)	H	=	-1.30551e+06	(J)	S	=	220.1	(J/K)	V	=	40.35	(cc)	Cp	=	122.08	(J/K)
Oxygen	delta	moles	=	0.0090099	delta	grams	=	0.288306
	G	=	-2062.87	(J)	H	=	214.95	(J)	S	=	2.2	(J/K)	V	=	773.94	(cc)	Cp	=	0.32	(J/K)
**********----------**********
Title:	Dummy	Title
T	=	750	(C)	P	=	1	(kbars)	log(10)	f	O2	=	-13.49	delta	HM	=	-3.66	NNO	=	1.51	QFM	=	2	COH	=	3.52	IW	=	6.27
Constraint	Flags:	fO2	path	=	QFM+2	Fractionate	Solids
Liquid	mass	=	18.63	(gm)	density	=	2.21	(gm/cc)	viscosity	=	5.25	(log	10	poise)	(analysis	in	wt	%)
	G	=	-298724	(J)	H	=	-250819	(J)	S	=	46.82	(J/K)	V	=	8.42	(cc)	Cp	=	24.99	(J/K)
	SiO2	TiO2	Al2O3	Fe2O3	Cr2O3	FeO	MnO	MgO	NiO	CoO	CaO	Na2O	K2O	P2O5	H2O	CO2	SO3	Cl2O-1	F2O-1
	73.42	0.14	6.72	0.42	0	0.38	1.74	0.31	0	0	2.38	5.85	3.05	1.23	4.36	0	0	0	0
[truncated: 35 more rows]

## Sheet: FMQ +1
**********----------**********
Title:	Dummy	Title
T	=	1110	(C)	P	=	1	(kbars)	log(10)	f	O2	=	-8.3	delta	HM	=	-4.54	NNO	=	0.36	QFM	=	1	COH	=	3.08	IW	=	4.63
Constraint	Flags:	fO2	path	=	QFM+1	Fractionate	Solids
Liquid	mass	=	100.07	(gm)	density	=	2.47	(gm/cc)	viscosity	=	3.08	(log	10	poise)	(analysis	in	wt	%)
	G	=	-1.6131e+06	(J)	H	=	-1.23256e+06	(J)	S	=	275.13	(J/K)	V	=	40.45	(cc)	Cp	=	142.38	(J/K)
	SiO2	TiO2	Al2O3	Fe2O3	Cr2O3	FeO	MnO	MgO	NiO	CoO	CaO	Na2O	K2O	P2O5	H2O	CO2	SO3	Cl2O-1	F2O-1
	53.45	2.06	18.12	2.3	0	7.27	0.42	2.24	0	0	6.14	4.95	0.74	0.56	1.76	0	0	0	0
Total	solids	mass	=	0	(gm)	density	=	0	(gm/cc)
	G	=	0	(J)	H	=	0	(J)	S	=	0	(J/K)	V	=	0	(cc)	Cp	=	0	(J/K)
Summary	of	all	fractionated	phases:	(total	mass	=	0	grams)
Viscosity	of	the	System:	3.08	(log	10	poise)
System	mass	=	100.07	(gm)	density	=	2.47	(gm/cc)
	G	=	-1.6131e+06	(J)	H	=	-1.23256e+06	(J)	S	=	275.13	(J/K)	V	=	40.45	(cc)	Cp	=	142.38	(J/K)
Oxygen	delta	moles	=	1.80411e-16	delta	grams	=	5.77294e-15
	G	=	0	(J)	H	=	0	(J)	S	=	0	(J/K)	V	=	0	(cc)	Cp	=	0	(J/K)
**********----------**********
Title:	Dummy	Title
T	=	1100	(C)	P	=	1	(kbars)	log(10)	f	O2	=	-8.43	delta	HM	=	-4.54	NNO	=	0.37	QFM	=	1	COH	=	3.07	IW	=	4.64
Constraint	Flags:	fO2	path	=	QFM+1	Fractionate	Solids
Liquid	mass	=	100.07	(gm)	density	=	2.48	(gm/cc)	viscosity	=	3.13	(log	10	poise)	(analysis	in	wt	%)
	G	=	-1.61038e+06	(J)	H	=	-1.234e+06	(J)	S	=	274.09	(J/K)	V	=	40.41	(cc)	Cp	=	142.36	(J/K)
	SiO2	TiO2	Al2O3	Fe2O3	Cr2O3	FeO	MnO	MgO	NiO	CoO	CaO	Na2O	K2O	P2O5	H2O	CO2	SO3	Cl2O-1	F2O-1
	53.45	2.06	18.12	2.31	0	7.26	0.42	2.24	0	0	6.14	4.95	0.74	0.56	1.76	0	0	0	0
Total	solids	mass	=	0	(gm)	density	=	0	(gm/cc)
	G	=	0	(J)	H	=	0	(J)	S	=	0	(J/K)	V	=	0	(cc)	Cp	=	0	(J/K)
Summary	of	all	fractionated	phases:	(total	mass	=	0	grams)
Viscosity	of	the	System:	3.13	(log	10	poise)
System	mass	=	100.07	(gm)	density	=	2.48	(gm/cc)
	G	=	-1.61038e+06	(J)	H	=	-1.234e+06	(J)	S	=	274.09	(J/K)	V	=	40.41	(cc)	Cp	=	142.36	(J/K)
Oxygen	delta	moles	=	4.31857e-05	delta	grams	=	0.00138189
	G	=	-13.56	(J)	H	=	1.55	(J)	S	=	0.01	(J/K)	V	=	4.93	(cc)	Cp	=	0	(J/K)
**********----------**********
Title:	Dummy	Title
T	=	1090	(C)	P	=	1	(kbars)	log(10)	f	O2	=	-8.56	delta	HM	=	-4.55	NNO	=	0.37	QFM	=	1	COH	=	3.06	IW	=	4.65
Constraint	Flags:	fO2	path	=	QFM+1	Fractionate	Solids
Liquid	mass	=	96.45	(gm)	density	=	2.44	(gm/cc)	viscosity	=	3.39	(log	10	poise)	(analysis	in	wt	%)
	G	=	-1.57132e+06	(J)	H	=	-1.21134e+06	(J)	S	=	264.08	(J/K)	V	=	39.47	(cc)	Cp	=	137.37	(J/K)
	SiO2	TiO2	Al2O3	Fe2O3	Cr2O3	FeO	MnO	MgO	NiO	CoO	CaO	Na2O	K2O	P2O5	H2O	CO2	SO3	Cl2O-1	F2O-1
	55.11	1.75	18.39	1.91	0	5.72	0.44	2.13	0	0	6.28	5.11	0.77	0.58	1.82	0	0	0	0
feldspar	mass	=	0.64	(gm)	density	=	2.65	(gm/cc)	(analysis	in	mole	%)
	K0.00Na0.34Ca0.65Al1.65Si2.35O8
	G	=	-11001.9	(J)	H	=	-8921.45	(J)	S	=	1.53	(J/K)	V	=	0.24	(cc)	Cp	=	0.79	(J/K)
	albite	anorthite	sanidine
	34.31	65.37	0.33
spinel	mass	=	3.05	(gm)	density	=	4.61	(gm/cc)	(analysis	in	mole	%)
	Fe''1.01Mg0.31Fe'''1.08Al0.27Cr0.00Ti0.33O4
	G	=	-26640	(J)	H	=	-17863.6	(J)	S	=	6.44	(J/K)	V	=	0.66	(cc)	Cp	=	2.89	(J/K)
	chromite	hercynite	magnetite	spinel	ulvospinel
	0	-18.18	54.1	31.44	32.64
Total	solids	mass	=	3.69	(gm)	density	=	4.08	(gm/cc)
	G	=	-37641.9	(J)	H	=	-26785	(J)	S	=	7.96	(J/K)	V	=	0.9	(cc)	Cp	=	3.67	(J/K)
Summary	of	all	fractionated	phases:	(total	mass	=	0	grams)
Viscosity	of	the	System:	3.43	(log	10	poise)
System	mass	=	100.15	(gm)	density	=	2.48	(gm/cc)
	G	=	-1.60896e+06	(J)	H	=	-1.23812e+06	(J)	S	=	272.05	(J/K)	V	=	40.38	(cc)	Cp	=	141.04	(J/K)
Oxygen	delta	moles	=	0.00248177	delta	grams	=	0.0794137
	G	=	-772.82	(J)	H	=	88.37	(J)	S	=	0.63	(J/K)	V	=	281.27	(cc)	Cp	=	0.09	(J/K)
**********----------**********
Title:	Dummy	Title
T	=	1080	(C)	P	=	1	(kbars)	log(10)	f	O2	=	-8.69	delta	HM	=	-4.55	NNO	=	0.37	QFM	=	1	COH	=	3.05	IW	=	4.67
Constraint	Flags:	fO2	path	=	QFM+1	Fractionate	Solids
Liquid	mass	=	91.63	(gm)	density	=	2.43	(gm/cc)	viscosity	=	3.49	(log	10	poise)	(analysis	in	wt	%)
	G	=	-1.49632e+06	(J)	H	=	-1.15701e+06	(J)	S	=	250.76	(J/K)	V	=	37.74	(cc)	Cp	=	130.46	(J/K)
	SiO2	TiO2	Al2O3	Fe2O3	Cr2O3	FeO	MnO	MgO	NiO	CoO	CaO	Na2O	K2O	P2O5	H2O	CO2	SO3	Cl2O-1	F2O-1
	55.94	1.67	18.06	1.81	0	5.28	0.46	2.16	0	0	6.09	5.21	0.8	0.61	1.92	0	0	0	0
feldspar	mass	=	3.65	(gm)	density	=	2.65	(gm/cc)	(analysis	in	mole	%)
	K0.00Na0.36Ca0.63Al1.63Si2.37O8
	G	=	-62408.6	(J)	H	=	-50706	(J)	S	=	8.65	(J/K)	V	=	1.38	(cc)	Cp	=	4.46	(J/K)
	albite	anorthite	sanidine
	36.16	63.48	0.36
spinel	mass	=	1.2	(gm)	density	=	4.6	(gm/cc)	(analysis	in	mole	%)
	Fe''1.01Mg0.33Fe'''1.07Al0.25Cr0.00Ti0.34O4
	G	=	-10517.4	(J)	H	=	-7087.49	(J)	S	=	2.53	(J/K)	V	=	0.26	(cc)	Cp	=	1.14	(J/K)
	chromite	hercynite	magnetite	spinel	ulvospinel
	0	-19.92	53.57	32.6	33.75
Total	solids	mass	=	4.86	(gm)	density	=	2.96	(gm/cc)
	G	=	-72926	(J)	H	=	-57793.5	(J)	S	=	11.18	(J/K)	V	=	1.64	(cc)	Cp	=	5.6	(J/K)
Summary	of	all	fractionated	phases:	(total	mass	=	3.69	grams)
feldspar	mass	=	0.64	(gm)	density	=	2.65	(gm/cc)	(analysis	in	mole	%)
	K0.00Na0.34Ca0.65Al1.65Si2.35O8
	G	=	-10940	(J)	H	=	-8891.41	(J)	S	=	1.51	(J/K)	V	=	0.24	(cc)	Cp	=	0.78	(J/K)
	albite	anorthite	sanidine
	34.31	65.37	0.33
spinel	mass	=	3.05	(gm)	density	=	4.61	(gm/cc)	(analysis	in	mole	%)
	Fe''1.01Mg0.31Fe'''1.08Al0.27Cr0.00Ti0.33O4
	G	=	-26557.4	(J)	H	=	-17880	(J)	S	=	6.41	(J/K)	V	=	0.66	(cc)	Cp	=	2.88	(J/K)
	chromite	hercynite	magnetite	spinel	ulvospinel
	0	-18.18	54.1	31.44	32.64
Viscosity	of	the	System:	3.6	(log	10	poise)
System	mass	=	100.18	(gm)	density	=	2.49	(gm/cc)
	G	=	-1.60675e+06	(J)	H	=	-1.24157e+06	(J)	S	=	269.87	(J/K)	V	=	40.28	(cc)	Cp	=	139.73	(J/K)
Oxygen	delta	moles	=	0.00340448	delta	grams	=	0.108939
	G	=	-1051.49	(J)	H	=	119.99	(J)	S	=	0.87	(J/K)	V	=	383.02	(cc)	Cp	=	0.12	(J/K)
**********----------**********
Title:	Dummy	Title
T	=	1070	(C)	P	=	1	(kbars)	log(10)	f	O2	=	-8.83	delta	HM	=	-4.55	NNO	=	0.38	QFM	=	1	COH	=	3.04	IW	=	4.68
Constraint	Flags:	fO2	path	=	QFM+1	Fractionate	Solids
Liquid	mass	=	87.25	(gm)	density	=	2.41	(gm/cc)	viscosity	=	3.58	(log	10	poise)	(analysis	in	wt	%)
	G	=	-1.42771e+06	(J)	H	=	-1.1072e+06	(J)	S	=	238.62	(J/K)	V	=	36.15	(cc)	Cp	=	124.18	(J/K)
	SiO2	TiO2	Al2O3	Fe2O3	Cr2O3	FeO	MnO	MgO	NiO	CoO	CaO	Na2O	K2O	P2O5	H2O	CO2	SO3	Cl2O-1	F2O-1
	56.72	1.6	17.73	1.7	0	4.87	0.48	2.19	0	0	5.9	5.31	0.84	0.64	2.02	0	0	0	0
feldspar	mass	=	3.37	(gm)	density	=	2.65	(gm/cc)	(analysis	in	mole	%)
	K0.00Na0.38Ca0.62Al1.62Si2.38O8
	G	=	-57455.2	(J)	H	=	-46772.8	(J)	S	=	7.95	(J/K)	V	=	1.27	(cc)	Cp	=	4.11	(J/K)
	albite	anorthite	sanidine
	38	61.62	0.39
spinel	mass	=	1.05	(gm)	density	=	4.6	(gm/cc)	(analysis	in	mole	%)
	Fe''1.01Mg0.34Fe'''1.06Al0.24Cr0.00Ti0.35O4
	G	=	-9146.25	(J)	H	=	-6195.1	(J)	S	=	2.2	(J/K)	V	=	0.23	(cc)	Cp	=	0.99	(J/K)
	chromite	hercynite	magnetite	spinel	ulvospinel
	0	-21.66	53.02	33.82	34.82
Total	solids	mass	=	4.41	(gm)	density	=	2.94	(gm/cc)
	G	=	-66601.4	(J)	H	=	-52967.9	(J)	S	=	10.15	(J/K)	V	=	1.5	(cc)	Cp	=	5.1	(J/K)
Summary	of	all	fractionated	phases:	(total	mass	=	8.54	grams)
feldspar	mass	=	4.29	(gm)	density	=	2.65	(gm/cc)	(analysis	in	mole	%)
	K0.00Na0.36Ca0.64Al1.64Si2.36O8
	G	=	-73200.8	(J)	H	=	-59612	(J)	S	=	10.12	(J/K)	V	=	1.62	(cc)	Cp	=	5.23	(J/K)
	albite	anorthite	sanidine
	35.88	63.76	0.35
spinel	mass	=	4.25	(gm)	density	=	4.61	(gm/cc)	(analysis	in	mole	%)
	Fe''1.01Mg0.32Fe'''1.08Al0.26Cr0.00Ti0.33O4
	G	=	-36967	(J)	H	=	-24995.3	(J)	S	=	8.91	(J/K)	V	=	0.92	(cc)	Cp	=	4.02	(J/K)
	chromite	hercynite	magnetite	spinel	ulvospinel
	0	-18.67	53.95	31.77	32.96
Viscosity	of	the	System:	3.77	(log	10	poise)
System	mass	=	100.2	(gm)	density	=	2.49	(gm/cc)
	G	=	-1.60448e+06	(J)	H	=	-1.24478e+06	(J)	S	=	267.8	(J/K)	V	=	40.19	(cc)	Cp	=	138.53	(J/K)
Oxygen	delta	moles	=	0.00418618	delta	grams	=	0.133953
	G	=	-1282.29	(J)	H	=	146.03	(J)	S	=	1.06	(J/K)	V	=	467.49	(cc)	Cp	=	0.15	(J/K)
**********----------**********
Title:	Dummy	Title
T	=	1060	(C)	P	=	1	(kbars)	log(10)	f	O2	=	-8.96	delta	HM	=	-4.55	NNO	=	0.38	QFM	=	1	COH	=	3.02	IW	=	4.7
Constraint	Flags:	fO2	path	=	QFM+1	Fractionate	Solids
Liquid	mass	=	83.25	(gm)	density	=	2.4	(gm/cc)	viscosity	=	3.66	(log	10	poise)	(analysis	in	wt	%)
	G	=	-1.3647e+06	(J)	H	=	-1.06139e+06	(J)	S	=	227.52	(J/K)	V	=	34.69	(cc)	Cp	=	118.44	(J/K)
	SiO2	TiO2	Al2O3	Fe2O3	Cr2O3	FeO	MnO	MgO	NiO	CoO	CaO	Na2O	K2O	P2O5	H2O	CO2	SO3	Cl2O-1	F2O-1
	57.46	1.52	17.4	1.6	0	4.5	0.5	2.23	0	0	5.73	5.39	0.88	0.67	2.11	0	0	0	0
feldspar	mass	=	3.11	(gm)	density	=	2.64	(gm/cc)	(analysis	in	mole	%)
	K0.00Na0.40Ca0.60Al1.60Si2.40O8
	G	=	-53061.1	(J)	H	=	-43280.5	(J)	S	=	7.34	(J/K)	V	=	1.18	(cc)	Cp	=	3.8	(J/K)
	albite	anorthite	sanidine
	39.81	59.77	0.42
spinel	mass	=	0.91	(gm)	density	=	4.59	(gm/cc)	(analysis	in	mole	%)
	Fe''1.01Mg0.35Fe'''1.05Al0.23Cr0.00Ti0.36O4
	G	=	-7985.1	(J)	H	=	-5437.01	(J)	S	=	1.91	(J/K)	V	=	0.2	(cc)	Cp	=	0.86	(J/K)
	chromite	hercynite	magnetite	spinel	ulvospinel
	0	-23.41	52.46	35.1	35.85
Total	solids	mass	=	4.03	(gm)	density	=	2.92	(gm/cc)
	G	=	-61046.2	(J)	H	=	-48717.5	(J)	S	=	9.25	(J/K)	V	=	1.38	(cc)	Cp	=	4.66	(J/K)
Summary	of	all	fractionated	phases:	(total	mass	=	12.95	grams)
feldspar	mass	=	7.65	(gm)	density	=	2.65	(gm/cc)	(analysis	in	mole	%)
	K0.00Na0.37Ca0.63Al1.63Si2.37O8
	G	=	-130429	(J)	H	=	-106440	(J)	S	=	17.99	(J/K)	V	=	2.89	(cc)	Cp	=	9.33	(J/K)
	albite	anorthite	sanidine
	36.81	62.82	0.37
spinel	mass	=	5.3	(gm)	density	=	4.61	(gm/cc)	(analysis	in	mole	%)
	Fe''1.01Mg0.32Fe'''1.08Al0.26Cr0.00Ti0.33O4
	G	=	-45984	(J)	H	=	-31227.9	(J)	S	=	11.07	(J/K)	V	=	1.15	(cc)	Cp	=	5	(J/K)
	chromite	hercynite	magnetite	spinel	ulvospinel
	0	-19.26	53.77	32.17	33.32
Viscosity	of	the	System:	3.94	(log	10	poise)
System	mass	=	100.22	(gm)	density	=	2.5	(gm/cc)
	G	=	-1.60216e+06	(J)	H	=	-1.24777e+06	(J)	S	=	265.83	(J/K)	V	=	40.11	(cc)	Cp	=	137.43	(J/K)
Oxygen	delta	moles	=	0.00485098	delta	grams	=	0.155226
	G	=	-1473.61	(J)	H	=	167.47	(J)	S	=	1.23	(J/K)	V	=	537.69	(cc)	Cp	=	0.17	(J/K)
**********----------**********
Title:	Dummy	Title
T	=	1050	(C)	P	=	1	(kbars)	log(10)	f	O2	=	-9.1	delta	HM	=	-4.56	NNO	=	0.38	QFM	=	1	COH	=	3.01	IW	=	4.71
Constraint	Flags:	fO2	path	=	QFM+1	Fractionate	Solids
Liquid	mass	=	79.58	(gm)	density	=	2.39	(gm/cc)	viscosity	=	3.74	(log	10	poise)	(analysis	in	wt	%)
	G	=	-1.30666e+06	(J)	H	=	-1.0191e+06	(J)	S	=	217.33	(J/K)	V	=	33.34	(cc)	Cp	=	113.19	(J/K)
	SiO2	TiO2	Al2O3	Fe2O3	Cr2O3	FeO	MnO	MgO	NiO	CoO	CaO	Na2O	K2O	P2O5	H2O	CO2	SO3	Cl2O-1	F2O-1
	58.16	1.45	17.07	1.51	0	4.16	0.53	2.26	0	0	5.56	5.47	0.92	0.7	2.21	0	0	0	0
feldspar	mass	=	2.89	(gm)	density	=	2.64	(gm/cc)	(analysis	in	mole	%)
	K0.00Na0.42Ca0.58Al1.58Si2.42O8
	G	=	-49149.8	(J)	H	=	-40169.1	(J)	S	=	6.79	(J/K)	V	=	1.09	(cc)	Cp	=	3.52	(J/K)
	albite	anorthite	sanidine
	41.59	57.95	0.45
spinel	mass	=	0.8	(gm)	density	=	4.58	(gm/cc)	(analysis	in	mole	%)
	Fe''1.00Mg0.36Fe'''1.04Al0.23Cr0.00Ti0.37O4
	G	=	-6998.7	(J)	H	=	-4790.94	(J)	S	=	1.67	(J/K)	V	=	0.17	(cc)	Cp	=	0.76	(J/K)
	chromite	hercynite	magnetite	spinel	ulvospinel
	0	-25.19	51.9	36.45	36.84
Total	solids	mass	=	3.69	(gm)	density	=	2.91	(gm/cc)
	G	=	-56148.5	(J)	H	=	-44960.1	(J)	S	=	8.46	(J/K)	V	=	1.27	(cc)	Cp	=	4.28	(J/K)
Summary	of	all	fractionated	phases:	(total	mass	=	16.97	grams)
feldspar	mass	=	10.76	(gm)	density	=	2.65	(gm/cc)	(analysis	in	mole	%)
	K0.00Na0.38Ca0.62Al1.62Si2.38O8
	G	=	-183191	(J)	H	=	-149814	(J)	S	=	25.23	(J/K)	V	=	4.06	(cc)	Cp	=	13.1	(J/K)
	albite	anorthite	sanidine
	37.68	61.94	0.38
spinel	mass	=	6.21	(gm)	density	=	4.61	(gm/cc)	(analysis	in	mole	%)
	Fe''1.01Mg0.33Fe'''1.07Al0.25Cr0.00Ti0.34O4
	G	=	-53821.2	(J)	H	=	-36710.9	(J)	S	=	12.93	(J/K)	V	=	1.35	(cc)	Cp	=	5.86	(J/K)
	chromite	hercynite	magnetite	spinel	ulvospinel
	0	-19.87	53.58	32.6	33.69
Viscosity	of	the	System:	4.1	(log	10	poise)
System	mass	=	100.24	(gm)	density	=	2.5	(gm/cc)
	G	=	-1.59982e+06	(J)	H	=	-1.25058e+06	(J)	S	=	263.94	(J/K)	V	=	40.02	(cc)	Cp	=	136.43	(J/K)
Oxygen	delta	moles	=	0.00541853	delta	grams	=	0.173386
	G	=	-1632.27	(J)	H	=	185.11	(J)	S	=	1.37	(J/K)	V	=	596.1	(cc)	Cp	=	0.2	(J/K)
**********----------**********
Title:	Dummy	Title
T	=	1040	(C)	P	=	1	(kbars)	log(10)	f	O2	=	-9.24	delta	HM	=	-4.56	NNO	=	0.39	QFM	=	1	COH	=	3	IW	=	4.72
Constraint	Flags:	fO2	path	=	QFM+1	Fractionate	Solids
Liquid	mass	=	76.22	(gm)	density	=	2.37	(gm/cc)	viscosity	=	3.82	(log	10	poise)	(analysis	in	wt	%)
	G	=	-1.253e+06	(J)	H	=	-979945	(J)	S	=	207.94	(J/K)	V	=	32.09	(cc)	Cp	=	108.36	(J/K)
	SiO2	TiO2	Al2O3	Fe2O3	Cr2O3	FeO	MnO	MgO	NiO	CoO	CaO	Na2O	K2O	P2O5	H2O	CO2	SO3	Cl2O-1	F2O-1
	58.83	1.39	16.74	1.42	0	3.85	0.55	2.29	0	0	5.39	5.53	0.96	0.73	2.31	0	0	0	0
feldspar	mass	=	2.69	(gm)	density	=	2.64	(gm/cc)	(analysis	in	mole	%)
	K0.00Na0.43Ca0.56Al1.56Si2.44O8
	G	=	-45655.8	(J)	H	=	-37387.3	(J)	S	=	6.3	(J/K)	V	=	1.02	(cc)	Cp	=	3.27	(J/K)
	albite	anorthite	sanidine
	43.35	56.16	0.49
spinel	mass	=	0.7	(gm)	density	=	4.57	(gm/cc)	(analysis	in	mole	%)
	Fe''1.00Mg0.38Fe'''1.03Al0.22Cr0.00Ti0.38O4
	G	=	-6157.77	(J)	H	=	-4238.34	(J)	S	=	1.46	(J/K)	V	=	0.15	(cc)	Cp	=	0.67	(J/K)
	chromite	hercynite	magnetite	spinel	ulvospinel
	0	-27	51.33	37.86	37.81
Total	solids	mass	=	3.39	(gm)	density	=	2.89	(gm/cc)
	G	=	-51813.6	(J)	H	=	-41625.6	(J)	S	=	7.76	(J/K)	V	=	1.17	(cc)	Cp	=	3.94	(J/K)
Summary	of	all	fractionated	phases:	(total	mass	=	20.65	grams)
feldspar	mass	=	13.65	(gm)	density	=	2.65	(gm/cc)	(analysis	in	mole	%)
	K0.00Na0.39Ca0.61Al1.61Si2.39O8
	G	=	-231976	(J)	H	=	-190111	(J)	S	=	31.88	(J/K)	V	=	5.16	(cc)	Cp	=	16.6	(J/K)
	albite	anorthite	sanidine
	38.51	61.09	0.4
spinel	mass	=	7	(gm)	density	=	4.6	(gm/cc)	(analysis	in	mole	%)
	Fe''1.01Mg0.33Fe'''1.07Al0.25Cr0.00Ti0.34O4
	G	=	-60655.9	(J)	H	=	-41555.3	(J)	S	=	14.55	(J/K)	V	=	1.52	(cc)	Cp	=	6.61	(J/K)
	chromite	hercynite	magnetite	spinel	ulvospinel
	0	-20.48	53.38	33.04	34.05
Viscosity	of	the	System:	4.25	(log	10	poise)
System	mass	=	100.26	(gm)	density	=	2.51	(gm/cc)
	G	=	-1.59744e+06	(J)	H	=	-1.25324e+06	(J)	S	=	262.12	(J/K)	V	=	39.94	(cc)	Cp	=	135.5	(J/K)
Oxygen	delta	moles	=	0.0059049	delta	grams	=	0.18895
	G	=	-1763.83	(J)	H	=	199.6	(J)	S	=	1.5	(J/K)	V	=	644.69	(cc)	Cp	=	0.21	(J/K)
**********----------**********
Title:	Dummy	Title
T	=	1030	(C)	P	=	1	(kbars)	log(10)	f	O2	=	-9.38	delta	HM	=	-4.56	NNO	=	0.39	QFM	=	1	COH	=	2.99	IW	=	4.74
Constraint	Flags:	fO2	path	=	QFM+1	Fractionate	Solids
Liquid	mass	=	73.07	(gm)	density	=	2.36	(gm/cc)	viscosity	=	3.89	(log	10	poise)	(analysis	in	wt	%)
	G	=	-1.20226e+06	(J)	H	=	-942752	(J)	S	=	199.14	(J/K)	V	=	30.91	(cc)	Cp	=	103.83	(J/K)
	SiO2	TiO2	Al2O3	Fe2O3	Cr2O3	FeO	MnO	MgO	NiO	CoO	CaO	Na2O	K2O	P2O5	H2O	CO2	SO3	Cl2O-1	F2O-1
	59.46	1.29	16.41	1.35	0	3.59	0.57	2.33	0	0	5.23	5.59	0.99	0.77	2.41	0	0	0	0
feldspar	mass	=	2.55	(gm)	density	=	2.63	(gm/cc)	(analysis	in	mole	%)
	K0.01Na0.45Ca0.54Al1.54Si2.46O8
	G	=	-43364.2	(J)	H	=	-35581.3	(J)	S	=	5.97	(J/K)	V	=	0.97	(cc)	Cp	=	3.11	(J/K)
	albite	anorthite	sanidine
	45.03	54.44	0.53
spinel	mass	=	0.52	(gm)	density	=	4.57	(gm/cc)	(analysis	in	mole	%)
	Fe''0.99Mg0.39Fe'''1.03Al0.21Cr0.00Ti0.38O4
	G	=	-4582.25	(J)	H	=	-3167.85	(J)	S	=	1.09	(J/K)	V	=	0.11	(cc)	Cp	=	0.5	(J/K)
	chromite	hercynite	magnetite	spinel	ulvospinel
	0	-28.24	51.47	38.8	37.97
rhm-oxide	mass	=	0.09	(gm)	density	=	4.45	(gm/cc)	(analysis	in	mole	%)
	Mn0.04Fe''0.46Mg0.29Fe'''0.28Al0.14Ti0.79O3
	G	=	-985.98	(J)	H	=	-745.42	(J)	S	=	0.18	(J/K)	V	=	0.02	(cc)	Cp	=	0.09	(J/K)
	geikielite	hematite	ilmenite	pyrophanite	corundum
	29.27	13.93	45.53	4.49	6.79
Total	solids	mass	=	3.17	(gm)	density	=	2.87	(gm/cc)
	G	=	-48932.4	(J)	H	=	-39494.5	(J)	S	=	7.24	(J/K)	V	=	1.1	(cc)	Cp	=	3.69	(J/K)
Summary	of	all	fractionated	phases:	(total	mass	=	24.03	grams)
feldspar	mass	=	16.33	(gm)	density	=	2.65	(gm/cc)	(analysis	in	mole	%)
	K0.00Na0.39Ca0.60Al1.60Si2.40O8
	G	=	-277205	(J)	H	=	-227659	(J)	S	=	38.02	(J/K)	V	=	6.17	(cc)	Cp	=	19.85	(J/K)
	albite	anorthite	sanidine
	39.31	60.28	0.41
spinel	mass	=	7.7	(gm)	density	=	4.6	(gm/cc)	(analysis	in	mole	%)
	Fe''1.01Mg0.33Fe'''1.06Al0.25Cr0.00Ti0.34O4
	G	=	-66635.6	(J)	H	=	-45853.5	(J)	S	=	15.95	(J/K)	V	=	1.67	(cc)	Cp	=	7.27	(J/K)
	chromite	hercynite	magnetite	spinel	ulvospinel
	0	-21.07	53.2	33.48	34.4
Viscosity	of	the	System:	4.4	(log	10	poise)
System	mass	=	100.27	(gm)	density	=	2.52	(gm/cc)
	G	=	-1.59503e+06	(J)	H	=	-1.25576e+06	(J)	S	=	260.35	(J/K)	V	=	39.86	(cc)	Cp	=	134.64	(J/K)
Oxygen	delta	moles	=	0.00628536	delta	grams	=	0.201124
	G	=	-1861.57	(J)	H	=	210.2	(J)	S	=	1.59	(J/K)	V	=	681.01	(cc)	Cp	=	0.23	(J/K)
**********----------**********
Title:	Dummy	Title
T	=	1020	(C)	P	=	1	(kbars)	log(10)	f	O2	=	-9.53	delta	HM	=	-4.56	NNO	=	0.39	QFM	=	1	COH	=	2.97	IW	=	4.75
Constraint	Flags:	fO2	path	=	QFM+1	Fractionate	Solids
Liquid	mass	=	69.73	(gm)	density	=	2.35	(gm/cc)	viscosity	=	3.95	(log	10	poise)	(analysis	in	wt	%)
	G	=	-1.14782e+06	(J)	H	=	-902247	(J)	S	=	189.9	(J/K)	V	=	29.65	(cc)	Cp	=	98.99	(J/K)
	SiO2	TiO2	Al2O3	Fe2O3	Cr2O3	FeO	MnO	MgO	NiO	CoO	CaO	Na2O	K2O	P2O5	H2O	CO2	SO3	Cl2O-1	F2O-1
	60.08	1.18	16.09	1.3	0	3.39	0.59	2.27	0	0	5.07	5.66	1.04	0.8	2.52	0	0	0	0
orthopyroxene	mass	=	0.28	(gm)	density	=	3.28	(gm/cc)	(analysis	in	mole	%)
	opx	Na0.00Ca0.05Fe''0.38Mg1.50Fe'''0.03Ti0.01Al0.10Si1.93O6
	G	=	-4392.45	(J)	H	=	-3565.31	(J)	S	=	0.64	(J/K)	V	=	0.09	(cc)	Cp	=	0.35	(J/K)
	diopside	clinoenstatit	hedenbergite	alumino-buffo	buffonite	essenite	jadeite
	-41.1	95.28	38.24	4.43	-2.88	5.83	0.2
feldspar	mass	=	2.57	(gm)	density	=	2.63	(gm/cc)	(analysis	in	mole	%)
	K0.01Na0.47Ca0.53Al1.53Si2.47O8
	G	=	-43534.1	(J)	H	=	-35792.2	(J)	S	=	5.99	(J/K)	V	=	0.98	(cc)	Cp	=	3.12	(J/K)
	albite	anorthite	sanidine
	46.61	52.82	0.57
spinel	mass	=	0.34	(gm)	density	=	4.58	(gm/cc)	(analysis	in	mole	%)
	Fe''0.99Mg0.38Fe'''1.05Al0.20Cr0.00Ti0.37O4
	G	=	-2955.74	(J)	H	=	-2046.84	(J)	S	=	0.7	(J/K)	V	=	0.07	(cc)	Cp	=	0.32	(J/K)
	chromite	hercynite	magnetite	spinel	ulvospinel
	0	-27.86	52.46	38.06	37.34
rhm-oxide	mass	=	0.16	(gm)	density	=	4.45	(gm/cc)	(analysis	in	mole	%)
	Mn0.05Fe''0.46Mg0.29Fe'''0.28Al0.13Ti0.80O3
	G	=	-1789.83	(J)	H	=	-1356.96	(J)	S	=	0.33	(J/K)	V	=	0.04	(cc)	Cp	=	0.16	(J/K)
	geikielite	hematite	ilmenite	pyrophanite	corundum
	29.32	13.94	45.51	4.71	6.52
Total	solids	mass	=	3.35	(gm)	density	=	2.86	(gm/cc)
	G	=	-52672.1	(J)	H	=	-42761.3	(J)	S	=	7.66	(J/K)	V	=	1.17	(cc)	Cp	=	3.95	(J/K)
Summary	of	all	fractionated	phases:	(total	mass	=	27.2	grams)
feldspar	mass	=	18.88	(gm)	density	=	2.65	(gm/cc)	(analysis	in	mole	%)
	K0.00Na0.40Ca0.59Al1.59Si2.41O8
	G	=	-320084	(J)	H	=	-263432	(J)	S	=	43.81	(J/K)	V	=	7.14	(cc)	Cp	=	22.92	(J/K)
	albite	anorthite	sanidine
	40.08	59.49	0.43
spinel	mass	=	8.22	(gm)	density	=	4.6	(gm/cc)	(analysis	in	mole	%)
	Fe''1.01Mg0.34Fe'''1.06Al0.25Cr0.00Ti0.35O4
	G	=	-71029.6	(J)	H	=	-49086.1	(J)	S	=	16.97	(J/K)	V	=	1.79	(cc)	Cp	=	7.76	(J/K)
	chromite	hercynite	magnetite	spinel	ulvospinel
	0	-21.53	53.09	33.82	34.62
rhm-oxide	mass	=	0.09	(gm)	density	=	4.45	(gm/cc)	(analysis	in	mole	%)
	Mn0.04Fe''0.46Mg0.29Fe'''0.28Al0.14Ti0.79O3
	G	=	-968.66	(J)	H	=	-734.57	(J)	S	=	0.18	(J/K)	V	=	0.02	(cc)	Cp	=	0.09	(J/K)
	geikielite	hematite	ilmenite	pyrophanite	corundum
	29.27	13.93	45.53	4.49	6.79
Viscosity	of	the	System:	4.57	(log	10	poise)
System	mass	=	100.28	(gm)	density	=	2.52	(gm/cc)
	G	=	-1.59258e+06	(J)	H	=	-1.25826e+06	(J)	S	=	258.53	(J/K)	V	=	39.77	(cc)	Cp	=	133.71	(J/K)
Oxygen	delta	moles	=	0.0065385	delta	grams	=	0.209224
	G	=	-1920.01	(J)	H	=	216.31	(J)	S	=	1.65	(J/K)	V	=	703	(cc)	Cp	=	0.24	(J/K)
**********----------**********
Title:	Dummy	Title
T	=	1010	(C)	P	=	1	(kbars)	log(10)	f	O2	=	-9.67	delta	HM	=	-4.57	NNO	=	0.4	QFM	=	1	COH	=	2.96	IW	=	4.77
Constraint	Flags:	fO2	path	=	QFM+1	Fractionate	Solids
Liquid	mass	=	66.22	(gm)	density	=	2.34	(gm/cc)	viscosity	=	4.01	(log	10	poise)	(analysis	in	wt	%)
	G	=	-1.09033e+06	(J)	H	=	-858978	(J)	S	=	180.3	(J/K)	V	=	28.32	(cc)	Cp	=	93.87	(J/K)
	SiO2	TiO2	Al2O3	Fe2O3	Cr2O3	FeO	MnO	MgO	NiO	CoO	CaO	Na2O	K2O	P2O5	H2O	CO2	SO3	Cl2O-1	F2O-1
	60.67	1.08	15.8	1.26	0	3.21	0.62	2.1	0	0	4.92	5.75	1.09	0.85	2.66	0	0	0	0
orthopyroxene	mass	=	0.58	(gm)	density	=	3.29	(gm/cc)	(analysis	in	mole	%)
	opx	Na0.00Ca0.05Fe''0.39Mg1.49Fe'''0.03Ti0.01Al0.10Si1.93O6
	G	=	-8979.6	(J)	H	=	-7303.55	(J)	S	=	1.31	(J/K)	V	=	0.18	(cc)	Cp	=	0.71	(J/K)
	diopside	clinoenstatit	hedenbergite	alumino-buffo	buffonite	essenite	jadeite
	-41.78	95.23	39.34	4.17	-2.78	5.61	0.2
feldspar	mass	=	2.54	(gm)	density	=	2.63	(gm/cc)	(analysis	in	mole	%)
	K0.01Na0.48Ca0.51Al1.51Si2.49O8
	G	=	-43003.4	(J)	H	=	-35427.2	(J)	S	=	5.9	(J/K)	V	=	0.97	(cc)	Cp	=	3.1	(J/K)
	albite	anorthite	sanidine
	48.13	51.25	0.62
spinel	mass	=	0.23	(gm)	density	=	4.61	(gm/cc)	(analysis	in	mole	%)
	Fe''1.01Mg0.36Fe'''1.08Al0.19Cr0.00Ti0.36O4
	G	=	-2000.99	(J)	H	=	-1385.08	(J)	S	=	0.48	(J/K)	V	=	0.05	(cc)	Cp	=	0.22	(J/K)
	chromite	hercynite	magnetite	spinel	ulvospinel
	0	-26.13	53.79	35.85	36.49
rhm-oxide	mass	=	0.17	(gm)	density	=	4.46	(gm/cc)	(analysis	in	mole	%)
	Mn0.05Fe''0.46Mg0.29Fe'''0.28Al0.13Ti0.80O3
	G	=	-1811.35	(J)	H	=	-1376.02	(J)	S	=	0.34	(J/K)	V	=	0.04	(cc)	Cp	=	0.16	(J/K)
	geikielite	hematite	ilmenite	pyrophanite	corundum
	28.69	14.07	46.04	4.93	6.27
Total	solids	mass	=	3.52	(gm)	density	=	2.86	(gm/cc)
	G	=	-55795.3	(J)	H	=	-45491.8	(J)	S	=	8.03	(J/K)	V	=	1.23	(cc)	Cp	=	4.2	(J/K)
Summary	of	all	fractionated	phases:	(total	mass	=	30.54	grams)
orthopyroxene	mass	=	0.28	(gm)	density	=	3.29	(gm/cc)	(analysis	in	mole	%)
	opx	Na0.00Ca0.05Fe''0.38Mg1.50Fe'''0.03Ti0.01Al0.10Si1.93O6
	G	=	-4352.71	(J)	H	=	-3541.65	(J)	S	=	0.63	(J/K)	V	=	0.09	(cc)	Cp	=	0.35	(J/K)
	diopside	clinoenstatit	hedenbergite	alumino-buffo	buffonite	essenite	jadeite
	-41.1	95.28	38.24	4.43	-2.88	5.83	0.2
feldspar	mass	=	21.45	(gm)	density	=	2.64	(gm/cc)	(analysis	in	mole	%)
	K0.00Na0.41Ca0.59Al1.59Si2.41O8
	G	=	-363076	(J)	H	=	-299448	(J)	S	=	49.59	(J/K)	V	=	8.11	(cc)	Cp	=	26.15	(J/K)
	albite	anorthite	sanidine
	40.86	58.69	0.45
spinel	mass	=	8.56	(gm)	density	=	4.6	(gm/cc)	(analysis	in	mole	%)
	Fe''1.01Mg0.34Fe'''1.06Al0.24Cr0.00Ti0.35O4
	G	=	-73790.8	(J)	H	=	-51201	(J)	S	=	17.6	(J/K)	V	=	1.86	(cc)	Cp	=	8.07	(J/K)
	chromite	hercynite	magnetite	spinel	ulvospinel
	0	-21.78	53.06	33.99	34.73
rhm-oxide	mass	=	0.25	(gm)	density	=	4.46	(gm/cc)	(analysis	in	mole	%)
	Mn0.05Fe''0.46Mg0.29Fe'''0.28Al0.13Ti0.79O3
	G	=	-2737.91	(J)	H	=	-2082.29	(J)	S	=	0.51	(J/K)	V	=	0.06	(cc)	Cp	=	0.25	(J/K)
	geikielite	hematite	ilmenite	pyrophanite	corundum
	29.3	13.94	45.52	4.63	6.62
Viscosity	of	the	System:	4.75	(log	10	poise)
System	mass	=	100.28	(gm)	density	=	2.53	(gm/cc)
	G	=	-1.59008e+06	(J)	H	=	-1.26074e+06	(J)	S	=	256.67	(J/K)	V	=	39.66	(cc)	Cp	=	132.89	(J/K)
Oxygen	delta	moles	=	0.00669583	delta	grams	=	0.214258
	G	=	-1949.3	(J)	H	=	219.11	(J)	S	=	1.69	(J/K)	V	=	714.34	(cc)	Cp	=	0.24	(J/K)
**********----------**********
Title:	Dummy	Title
T	=	1000	(C)	P	=	1	(kbars)	log(10)	f	O2	=	-9.82	delta	HM	=	-4.57	NNO	=	0.4	QFM	=	1	COH	=	2.95	IW	=	4.78
Constraint	Flags:	fO2	path	=	QFM+1	Fractionate	Solids
Liquid	mass	=	63.07	(gm)	density	=	2.33	(gm/cc)	viscosity	=	4.07	(log	10	poise)	(analysis	in	wt	%)
	G	=	-1.0386e+06	(J)	H	=	-820057	(J)	S	=	171.65	(J/K)	V	=	27.11	(cc)	Cp	=	89.28	(J/K)
	SiO2	TiO2	Al2O3	Fe2O3	Cr2O3	FeO	MnO	MgO	NiO	CoO	CaO	Na2O	K2O	P2O5	H2O	CO2	SO3	Cl2O-1	F2O-1
	61.23	0.98	15.51	1.21	0	3.04	0.64	1.95	0	0	4.78	5.83	1.14	0.89	2.79	0	0	0	0
orthopyroxene	mass	=	0.5	(gm)	density	=	3.29	(gm/cc)	(analysis	in	mole	%)
	opx	Na0.00Ca0.05Fe''0.40Mg1.49Fe'''0.03Ti0.01Al0.10Si1.93O6
	G	=	-7748.89	(J)	H	=	-6315.48	(J)	S	=	1.13	(J/K)	V	=	0.15	(cc)	Cp	=	0.62	(J/K)
	diopside	clinoenstatit	hedenbergite	alumino-buffo	buffonite	essenite	jadeite
	-42.48	95.2	40.42	3.94	-2.68	5.4	0.2
feldspar	mass	=	2.31	(gm)	density	=	2.63	(gm/cc)	(analysis	in	mole	%)
	K0.01Na0.50Ca0.50Al1.50Si2.50O8
	G	=	-39104.5	(J)	H	=	-32280.2	(J)	S	=	5.36	(J/K)	V	=	0.88	(cc)	Cp	=	2.83	(J/K)
	albite	anorthite	sanidine
	49.64	49.69	0.67
spinel	mass	=	0.21	(gm)	density	=	4.63	(gm/cc)	(analysis	in	mole	%)
	Fe''1.02Mg0.34Fe'''1.10Al0.19Cr0.00Ti0.36O4
	G	=	-1758.18	(J)	H	=	-1216.9	(J)	S	=	0.43	(J/K)	V	=	0.05	(cc)	Cp	=	0.2	(J/K)
	chromite	hercynite	magnetite	spinel	ulvospinel
	0	-24.55	55.06	33.82	35.67
rhm-oxide	mass	=	0.14	(gm)	density	=	4.47	(gm/cc)	(analysis	in	mole	%)
	Mn0.05Fe''0.47Mg0.28Fe'''0.28Al0.12Ti0.80O3
	G	=	-1511.66	(J)	H	=	-1150.73	(J)	S	=	0.28	(J/K)	V	=	0.03	(cc)	Cp	=	0.14	(J/K)
	geikielite	hematite	ilmenite	pyrophanite	corundum
	28.09	14.18	46.55	5.15	6.04
Total	solids	mass	=	3.16	(gm)	density	=	2.85	(gm/cc)
	G	=	-50123.2	(J)	H	=	-40963.3	(J)	S	=	7.19	(J/K)	V	=	1.11	(cc)	Cp	=	3.77	(J/K)
Summary	of	all	fractionated	phases:	(total	mass	=	34.05	grams)
orthopyroxene	mass	=	0.86	(gm)	density	=	3.29	(gm/cc)	(analysis	in	mole	%)
	opx	Na0.00Ca0.05Fe''0.39Mg1.50Fe'''0.03Ti0.01Al0.10Si1.93O6
	G	=	-13279.7	(J)	H	=	-10828.6	(J)	S	=	1.93	(J/K)	V	=	0.26	(cc)	Cp	=	1.05	(J/K)
	diopside	clinoenstatit	hedenbergite	alumino-buffo	buffonite	essenite	jadeite
	-41.56	95.25	38.98	4.25	-2.81	5.68	0.2
feldspar	mass	=	23.99	(gm)	density	=	2.64	(gm/cc)	(analysis	in	mole	%)
	K0.00Na0.42Ca0.58Al1.58Si2.42O8
	G	=	-405481	(J)	H	=	-335129	(J)	S	=	55.26	(J/K)	V	=	9.07	(cc)	Cp	=	29.22	(J/K)
	albite	anorthite	sanidine
	41.64	57.9	0.46
spinel	mass	=	8.79	(gm)	density	=	4.61	(gm/cc)	(analysis	in	mole	%)
	Fe''1.01Mg0.34Fe'''1.06Al0.24Cr0.00Ti0.35O4
	G	=	-75593.2	(J)	H	=	-52656.3	(J)	S	=	18.02	(J/K)	V	=	1.91	(cc)	Cp	=	8.28	(J/K)
	chromite	hercynite	magnetite	spinel	ulvospinel
	0	-21.89	53.08	34.03	34.78
rhm-oxide	mass	=	0.41	(gm)	density	=	4.46	(gm/cc)	(analysis	in	mole	%)
	Mn0.05Fe''0.46Mg0.29Fe'''0.28Al0.13Ti0.80O3
	G	=	-4525.4	(J)	H	=	-3450.7	(J)	S	=	0.84	(J/K)	V	=	0.09	(cc)	Cp	=	0.41	(J/K)
	geikielite	hematite	ilmenite	pyrophanite	corundum
	29.06	13.99	45.73	4.75	6.48
Viscosity	of	the	System:	4.93	(log	10	poise)
System	mass	=	100.29	(gm)	density	=	2.54	(gm/cc)
	G	=	-1.5876e+06	(J)	H	=	-1.26309e+06	(J)	S	=	254.89	(J/K)	V	=	39.56	(cc)	Cp	=	132.02	(J/K)
Oxygen	delta	moles	=	0.00683415	delta	grams	=	0.218684
	G	=	-1972.33	(J)	H	=	221.18	(J)	S	=	1.72	(J/K)	V	=	723.42	(cc)	Cp	=	0.25	(J/K)
**********----------**********
Title:	Dummy	Title
T	=	990	(C)	P	=	1	(kbars)	log(10)	f	O2	=	-9.97	delta	HM	=	-4.57	NNO	=	0.4	QFM	=	1	COH	=	2.93	IW	=	4.8
Constraint	Flags:	fO2	path	=	QFM+1	Fractionate	Solids
Liquid	mass	=	60.22	(gm)	density	=	2.31	(gm/cc)	viscosity	=	4.13	(log	10	poise)	(analysis	in	wt	%)
	G	=	-991734	(J)	H	=	-784810	(J)	S	=	163.82	(J/K)	V	=	26.02	(cc)	Cp	=	85.13	(J/K)
	SiO2	TiO2	Al2O3	Fe2O3	Cr2O3	FeO	MnO	MgO	NiO	CoO	CaO	Na2O	K2O	P2O5	H2O	CO2	SO3	Cl2O-1	F2O-1
	61.77	0.9	15.23	1.17	0	2.87	0.67	1.81	0	0	4.65	5.9	1.19	0.93	2.92	0	0	0	0
orthopyroxene	mass	=	0.44	(gm)	density	=	3.3	(gm/cc)	(analysis	in	mole	%)
	opx	Na0.00Ca0.05Fe''0.41Mg1.48Fe'''0.03Ti0.01Al0.09Si1.94O6
	G	=	-6725.4	(J)	H	=	-5492.61	(J)	S	=	0.98	(J/K)	V	=	0.13	(cc)	Cp	=	0.54	(J/K)
	diopside	clinoenstatit	hedenbergite	alumino-buffo	buffonite	essenite	jadeite
	-43.2	95.19	41.48	3.73	-2.6	5.2	0.21
feldspar	mass	=	2.12	(gm)	density	=	2.63	(gm/cc)	(analysis	in	mole	%)
	K0.01Na0.51Ca0.48Al1.48Si2.52O8
	G	=	-35782.2	(J)	H	=	-29597.3	(J)	S	=	4.9	(J/K)	V	=	0.81	(cc)	Cp	=	2.59	(J/K)
	albite	anorthite	sanidine
	51.15	48.12	0.72
spinel	mass	=	0.19	(gm)	density	=	4.65	(gm/cc)	(analysis	in	mole	%)
	Fe''1.03Mg0.32Fe'''1.13Al0.18Cr0.00Ti0.35O4
	G	=	-1550.46	(J)	H	=	-1073.35	(J)	S	=	0.38	(J/K)	V	=	0.04	(cc)	Cp	=	0.17	(J/K)
	chromite	hercynite	magnetite	spinel	ulvospinel
	0	-23.09	56.28	31.95	34.87
rhm-oxide	mass	=	0.12	(gm)	density	=	4.48	(gm/cc)	(analysis	in	mole	%)
	Mn0.05Fe''0.47Mg0.28Fe'''0.29Al0.12Ti0.80O3
	G	=	-1271.78	(J)	H	=	-970.19	(J)	S	=	0.24	(J/K)	V	=	0.03	(cc)	Cp	=	0.12	(J/K)
	geikielite	hematite	ilmenite	pyrophanite	corundum
	27.51	14.27	47.05	5.36	5.81
Total	solids	mass	=	2.86	(gm)	density	=	2.84	(gm/cc)
	G	=	-45329.8	(J)	H	=	-37133.4	(J)	S	=	6.49	(J/K)	V	=	1.01	(cc)	Cp	=	3.41	(J/K)
Summary	of	all	fractionated	phases:	(total	mass	=	37.2	grams)
orthopyroxene	mass	=	1.36	(gm)	density	=	3.29	(gm/cc)	(analysis	in	mole	%)
	opx	Na0.00Ca0.05Fe''0.40Mg1.49Fe'''0.03Ti0.01Al0.10Si1.93O6
	G	=	-20964.9	(J)	H	=	-17133.7	(J)	S	=	3.03	(J/K)	V	=	0.41	(cc)	Cp	=	1.67	(J/K)
	diopside	clinoenstatit	hedenbergite	alumino-buffo	buffonite	essenite	jadeite
	-41.89	95.23	39.51	4.14	-2.76	5.58	0.2
feldspar	mass	=	26.3	(gm)	density	=	2.64	(gm/cc)	(analysis	in	mole	%)
	K0.00Na0.42Ca0.57Al1.57Si2.43O8
	G	=	-443936	(J)	H	=	-367692	(J)	S	=	60.36	(J/K)	V	=	9.95	(cc)	Cp	=	32.01	(J/K)
	albite	anorthite	sanidine
	42.34	57.17	0.48
spinel	mass	=	9	(gm)	density	=	4.61	(gm/cc)	(analysis	in	mole	%)
	Fe''1.01Mg0.34Fe'''1.06Al0.24Cr0.00Ti0.35O4
	G	=	-77149.5	(J)	H	=	-53945.4	(J)	S	=	18.37	(J/K)	V	=	1.95	(cc)	Cp	=	8.47	(J/K)
	chromite	hercynite	magnetite	spinel	ulvospinel
	0	-21.95	53.13	34.03	34.8
rhm-oxide	mass	=	0.55	(gm)	density	=	4.47	(gm/cc)	(analysis	in	mole	%)
	Mn0.05Fe''0.46Mg0.29Fe'''0.28Al0.13Ti0.80O3
	G	=	-6010.49	(J)	H	=	-4595.2	(J)	S	=	1.12	(J/K)	V	=	0.12	(cc)	Cp	=	0.54	(J/K)
	geikielite	hematite	ilmenite	pyrophanite	corundum
	28.81	14.04	45.93	4.85	6.37
Viscosity	of	the	System:	5.12	(log	10	poise)
System	mass	=	100.29	(gm)	density	=	2.54	(gm/cc)
	G	=	-1.58512e+06	(J)	H	=	-1.26531e+06	(J)	S	=	253.19	(J/K)	V	=	39.46	(cc)	Cp	=	131.23	(J/K)
Oxygen	delta	moles	=	0.00695619	delta	grams	=	0.22259
	G	=	-1990.02	(J)	H	=	222.64	(J)	S	=	1.75	(J/K)	V	=	730.55	(cc)	Cp	=	0.25	(J/K)
**********----------**********
Title:	Dummy	Title
T	=	980	(C)	P	=	1	(kbars)	log(10)	f	O2	=	-10.13	delta	HM	=	-4.58	NNO	=	0.41	QFM	=	1	COH	=	2.92	IW	=	4.82
Constraint	Flags:	fO2	path	=	QFM+1	Fractionate	Solids
Liquid	mass	=	57.52	(gm)	density	=	2.3	(gm/cc)	viscosity	=	4.19	(log	10	poise)	(analysis	in	wt	%)
	G	=	-947322	(J)	H	=	-751323	(J)	S	=	156.4	(J/K)	V	=	24.97	(cc)	Cp	=	81.17	(J/K)
	SiO2	TiO2	Al2O3	Fe2O3	Cr2O3	FeO	MnO	MgO	NiO	CoO	CaO	Na2O	K2O	P2O5	H2O	CO2	SO3	Cl2O-1	F2O-1
	62.38	0.83	14.97	1.12	0	2.71	0.7	1.67	0	0	4.45	5.97	1.24	0.91	3.06	0	0	0	0
orthopyroxene	mass	=	0.4	(gm)	density	=	3.3	(gm/cc)	(analysis	in	mole	%)
	opx	Na0.00Ca0.05Fe''0.43Mg1.47Fe'''0.02Ti0.01Al0.09Si1.94O6
	G	=	-6113.46	(J)	H	=	-5003.09	(J)	S	=	0.89	(J/K)	V	=	0.12	(cc)	Cp	=	0.49	(J/K)
	diopside	clinoenstatit	hedenbergite	alumino-buffo	buffonite	essenite	jadeite
	-43.99	95.2	42.55	3.54	-2.51	5.01	0.21
feldspar	mass	=	1.96	(gm)	density	=	2.62	(gm/cc)	(analysis	in	mole	%)
	K0.01Na0.53Ca0.47Al1.47Si2.53O8
	G	=	-33050.3	(J)	H	=	-27392.7	(J)	S	=	4.51	(J/K)	V	=	0.75	(cc)	Cp	=	2.39	(J/K)
	albite	anorthite	sanidine
	52.68	46.53	0.78
spinel	mass	=	0.17	(gm)	density	=	4.67	(gm/cc)	(analysis	in	mole	%)
	Fe''1.04Mg0.30Fe'''1.15Al0.17Cr0.00Ti0.34O4
	G	=	-1363.78	(J)	H	=	-944.53	(J)	S	=	0.33	(J/K)	V	=	0.04	(cc)	Cp	=	0.15	(J/K)
	chromite	hercynite	magnetite	spinel	ulvospinel
	0	-21.72	57.46	30.19	34.07
rhm-oxide	mass	=	0.1	(gm)	density	=	4.49	(gm/cc)	(analysis	in	mole	%)
	Mn0.06Fe''0.48Mg0.27Fe'''0.29Al0.11Ti0.80O3
	G	=	-1121.52	(J)	H	=	-857.41	(J)	S	=	0.21	(J/K)	V	=	0.02	(cc)	Cp	=	0.1	(J/K)
	geikielite	hematite	ilmenite	pyrophanite	corundum
	26.94	14.36	47.52	5.58	5.6
apatite	mass	=	0.09	(gm)	density	=	3.06	(gm/cc)
	Ca5(PO4)3OH
	G	=	-1297.27	(J)	H	=	-1059.24	(J)	S	=	0.19	(J/K)	V	=	0.03	(cc)	Cp	=	0.1	(J/K)
Total	solids	mass	=	2.72	(gm)	density	=	2.84	(gm/cc)
	G	=	-42946.3	(J)	H	=	-35256.9	(J)	S	=	6.14	(J/K)	V	=	0.96	(cc)	Cp	=	3.24	(J/K)
Summary	of	all	fractionated	phases:	(total	mass	=	40.06	grams)
orthopyroxene	mass	=	1.79	(gm)	density	=	3.29	(gm/cc)	(analysis	in	mole	%)
	opx	Na0.00Ca0.05Fe''0.40Mg1.49Fe'''0.03Ti0.01Al0.10Si1.93O6
	G	=	-27617.2	(J)	H	=	-22621.2	(J)	S	=	3.99	(J/K)	V	=	0.54	(cc)	Cp	=	2.2	(J/K)
	diopside	clinoenstatit	hedenbergite	alumino-buffo	buffonite	essenite	jadeite
	-42.21	95.22	39.99	4.04	-2.72	5.49	0.2
feldspar	mass	=	28.41	(gm)	density	=	2.64	(gm/cc)	(analysis	in	mole	%)
	K0.01Na0.43Ca0.56Al1.56Si2.44O8
	G	=	-479022	(J)	H	=	-397597	(J)	S	=	64.98	(J/K)	V	=	10.75	(cc)	Cp	=	34.55	(J/K)
	albite	anorthite	sanidine
	43	56.5	0.5
spinel	mass	=	9.18	(gm)	density	=	4.61	(gm/cc)	(analysis	in	mole	%)
	Fe''1.01Mg0.34Fe'''1.06Al0.24Cr0.00Ti0.35O4
	G	=	-78495.1	(J)	H	=	-55092.8	(J)	S	=	18.67	(J/K)	V	=	1.99	(cc)	Cp	=	8.63	(J/K)
	chromite	hercynite	magnetite	spinel	ulvospinel
	0	-21.98	53.19	33.99	34.8
rhm-oxide	mass	=	0.67	(gm)	density	=	4.47	(gm/cc)	(analysis	in	mole	%)
	Mn0.05Fe''0.46Mg0.29Fe'''0.28Al0.13Ti0.80O3
	G	=	-7253.45	(J)	H	=	-5560.31	(J)	S	=	1.35	(J/K)	V	=	0.15	(cc)	Cp	=	0.66	(J/K)
	geikielite	hematite	ilmenite	pyrophanite	corundum
	28.59	14.08	46.12	4.94	6.27
Viscosity	of	the	System:	5.33	(log	10	poise)
System	mass	=	100.29	(gm)	density	=	2.55	(gm/cc)
	G	=	-1.58266e+06	(J)	H	=	-1.26745e+06	(J)	S	=	251.53	(J/K)	V	=	39.37	(cc)	Cp	=	130.44	(J/K)
Oxygen	delta	moles	=	0.00705892	delta	grams	=	0.225877
	G	=	-2001.65	(J)	H	=	223.4	(J)	S	=	1.78	(J/K)	V	=	735.47	(cc)	Cp	=	0.25	(J/K)
**********----------**********
Title:	Dummy	Title
T	=	970	(C)	P	=	1	(kbars)	log(10)	f	O2	=	-10.28	delta	HM	=	-4.58	NNO	=	0.41	QFM	=	1	COH	=	2.9	IW	=	4.83
Constraint	Flags:	fO2	path	=	QFM+1	Fractionate	Solids
Liquid	mass	=	55.06	(gm)	density	=	2.29	(gm/cc)	viscosity	=	4.25	(log	10	poise)	(analysis	in	wt	%)
	G	=	-906812	(J)	H	=	-720785	(J)	S	=	149.64	(J/K)	V	=	24.02	(cc)	Cp	=	77.56	(J/K)
	SiO2	TiO2	Al2O3	Fe2O3	Cr2O3	FeO	MnO	MgO	NiO	CoO	CaO	Na2O	K2O	P2O5	H2O	CO2	SO3	Cl2O-1	F2O-1
	62.96	0.76	14.71	1.08	0	2.56	0.72	1.55	0	0	4.25	6.03	1.29	0.89	3.19	0	0	0	0
orthopyroxene	mass	=	0.35	(gm)	density	=	3.31	(gm/cc)	(analysis	in	mole	%)
	opx	Na0.00Ca0.05Fe''0.44Mg1.46Fe'''0.02Ti0.00Al0.08Si1.94O6
	G	=	-5321.94	(J)	H	=	-4364.3	(J)	S	=	0.77	(J/K)	V	=	0.11	(cc)	Cp	=	0.43	(J/K)
	diopside	clinoenstatit	hedenbergite	alumino-buffo	buffonite	essenite	jadeite
	-44.8	95.23	43.61	3.36	-2.44	4.83	0.21
feldspar	mass	=	1.81	(gm)	density	=	2.62	(gm/cc)	(analysis	in	mole	%)
	K0.01Na0.54Ca0.45Al1.45Si2.55O8
	G	=	-30467.6	(J)	H	=	-25303	(J)	S	=	4.15	(J/K)	V	=	0.69	(cc)	Cp	=	2.21	(J/K)
	albite	anorthite	sanidine
	54.2	44.95	0.84
spinel	mass	=	0.15	(gm)	density	=	4.68	(gm/cc)	(analysis	in	mole	%)
	Fe''1.05Mg0.29Fe'''1.17Al0.16Cr0.00Ti0.33O4
	G	=	-1209.94	(J)	H	=	-838.56	(J)	S	=	0.3	(J/K)	V	=	0.03	(cc)	Cp	=	0.14	(J/K)
	chromite	hercynite	magnetite	spinel	ulvospinel
	0	-20.46	58.6	28.56	33.29
rhm-oxide	mass	=	0.09	(gm)	density	=	4.5	(gm/cc)	(analysis	in	mole	%)
	Mn0.06Fe''0.48Mg0.26Fe'''0.29Al0.11Ti0.80O3
	G	=	-949.82	(J)	H	=	-727.75	(J)	S	=	0.18	(J/K)	V	=	0.02	(cc)	Cp	=	0.09	(J/K)
	geikielite	hematite	ilmenite	pyrophanite	corundum
	26.38	14.44	47.98	5.8	5.39
apatite	mass	=	0.08	(gm)	density	=	3.06	(gm/cc)
	Ca5(PO4)3OH
	G	=	-1237.82	(J)	H	=	-1013.12	(J)	S	=	0.18	(J/K)	V	=	0.03	(cc)	Cp	=	0.09	(J/K)
Total	solids	mass	=	2.48	(gm)	density	=	2.83	(gm/cc)
	G	=	-39187.1	(J)	H	=	-32246.7	(J)	S	=	5.58	(J/K)	V	=	0.87	(cc)	Cp	=	2.95	(J/K)
Summary	of	all	fractionated	phases:	(total	mass	=	42.76	grams)
orthopyroxene	mass	=	2.19	(gm)	density	=	3.3	(gm/cc)	(analysis	in	mole	%)
	opx	Na0.00Ca0.05Fe''0.40Mg1.49Fe'''0.03Ti0.01Al0.10Si1.93O6
	G	=	-33649	(J)	H	=	-27624	(J)	S	=	4.85	(J/K)	V	=	0.66	(cc)	Cp	=	2.68	(J/K)
	diopside	clinoenstatit	hedenbergite	alumino-buffo	buffonite	essenite	jadeite
	-42.53	95.22	40.45	3.95	-2.69	5.4	0.2
feldspar	mass	=	30.37	(gm)	density	=	2.64	(gm/cc)	(analysis	in	mole	%)
	K0.01Na0.44Ca0.56Al1.56Si2.44O8
	G	=	-511335	(J)	H	=	-425321	(J)	S	=	69.19	(J/K)	V	=	11.5	(cc)	Cp	=	36.9	(J/K)
	albite	anorthite	sanidine
	43.63	55.85	0.52
spinel	mass	=	9.35	(gm)	density	=	4.61	(gm/cc)	(analysis	in	mole	%)
	Fe''1.01Mg0.34Fe'''1.07Al0.24Cr0.00Ti0.35O4
	G	=	-79651.6	(J)	H	=	-56112.8	(J)	S	=	18.93	(J/K)	V	=	2.03	(cc)	Cp	=	8.77	(J/K)
	chromite	hercynite	magnetite	spinel	ulvospinel
	0	-21.97	53.26	33.92	34.79
rhm-oxide	mass	=	0.77	(gm)	density	=	4.47	(gm/cc)	(analysis	in	mole	%)
	Mn0.05Fe''0.46Mg0.28Fe'''0.28Al0.12Ti0.80O3
	G	=	-8344.18	(J)	H	=	-6413.66	(J)	S	=	1.55	(J/K)	V	=	0.17	(cc)	Cp	=	0.76	(J/K)
	geikielite	hematite	ilmenite	pyrophanite	corundum
	28.37	14.11	46.31	5.02	6.18
apatite	mass	=	0.08	(gm)	density	=	3.06	(gm/cc)
	Ca5(PO4)3OH
	G	=	-1219.72	(J)	H	=	-998.31	(J)	S	=	0.18	(J/K)	V	=	0.03	(cc)	Cp	=	0.09	(J/K)
Viscosity	of	the	System:	5.55	(log	10	poise)
System	mass	=	100.3	(gm)	density	=	2.55	(gm/cc)
	G	=	-1.5802e+06	(J)	H	=	-1.2695e+06	(J)	S	=	249.93	(J/K)	V	=	39.28	(cc)	Cp	=	129.72	(J/K)
Oxygen	delta	moles	=	0.00715034	delta	grams	=	0.228802
	G	=	-2009.6	(J)	H	=	223.73	(J)	S	=	1.8	(J/K)	V	=	739.05	(cc)	Cp	=	0.26	(J/K)
**********----------**********
Title:	Dummy	Title
T	=	960	(C)	P	=	1	(kbars)	log(10)	f	O2	=	-10.44	delta	HM	=	-4.58	NNO	=	0.41	QFM	=	1	COH	=	2.89	IW	=	4.85
Constraint	Flags:	fO2	path	=	QFM+1	Fractionate	Solids
Liquid	mass	=	52.81	(gm)	density	=	2.28	(gm/cc)	viscosity	=	4.3	(log	10	poise)	(analysis	in	wt	%)
	G	=	-869732	(J)	H	=	-692838	(J)	S	=	143.45	(J/K)	V	=	23.14	(cc)	Cp	=	74.27	(J/K)
	SiO2	TiO2	Al2O3	Fe2O3	Cr2O3	FeO	MnO	MgO	NiO	CoO	CaO	Na2O	K2O	P2O5	H2O	CO2	SO3	Cl2O-1	F2O-1
	63.51	0.7	14.45	1.03	0	2.42	0.75	1.44	0	0	4.07	6.09	1.34	0.88	3.33	0	0	0	0
orthopyroxene	mass	=	0.31	(gm)	density	=	3.31	(gm/cc)	(analysis	in	mole	%)
	opx	Na0.00Ca0.05Fe''0.45Mg1.45Fe'''0.02Ti0.00Al0.08Si1.95O6
	G	=	-4646.55	(J)	H	=	-3818.3	(J)	S	=	0.67	(J/K)	V	=	0.09	(cc)	Cp	=	0.37	(J/K)
	diopside	clinoenstatit	hedenbergite	alumino-buffo	buffonite	essenite	jadeite
	-45.63	95.27	44.66	3.2	-2.36	4.66	0.21
feldspar	mass	=	1.68	(gm)	density	=	2.62	(gm/cc)	(analysis	in	mole	%)
	K0.01Na0.56Ca0.43Al1.43Si2.57O8
	G	=	-28224	(J)	H	=	-23487	(J)	S	=	3.84	(J/K)	V	=	0.64	(cc)	Cp	=	2.05	(J/K)
	albite	anorthite	sanidine
	55.71	43.38	0.91
spinel	mass	=	0.13	(gm)	density	=	4.7	(gm/cc)	(analysis	in	mole	%)
	Fe''1.05Mg0.27Fe'''1.19Al0.16Cr0.00Ti0.33O4
	G	=	-1077.04	(J)	H	=	-747.13	(J)	S	=	0.27	(J/K)	V	=	0.03	(cc)	Cp	=	0.12	(J/K)
	chromite	hercynite	magnetite	spinel	ulvospinel
	0	-19.29	59.7	27.05	32.53
rhm-oxide	mass	=	0.08	(gm)	density	=	4.51	(gm/cc)	(analysis	in	mole	%)
	Mn0.06Fe''0.48Mg0.26Fe'''0.29Al0.10Ti0.80O3
	G	=	-808.2	(J)	H	=	-620.65	(J)	S	=	0.15	(J/K)	V	=	0.02	(cc)	Cp	=	0.07	(J/K)
	geikielite	hematite	ilmenite	pyrophanite	corundum
	25.85	14.51	48.43	6.02	5.19
apatite	mass	=	0.07	(gm)	density	=	3.06	(gm/cc)
	Ca5(PO4)3OH
	G	=	-1063.16	(J)	H	=	-872.25	(J)	S	=	0.15	(J/K)	V	=	0.02	(cc)	Cp	=	0.08	(J/K)
Total	solids	mass	=	2.27	(gm)	density	=	2.82	(gm/cc)
	G	=	-35818.9	(J)	H	=	-29545.3	(J)	S	=	5.09	(J/K)	V	=	0.8	(cc)	Cp	=	2.7	(J/K)
Summary	of	all	fractionated	phases:	(total	mass	=	45.22	grams)
orthopyroxene	mass	=	2.53	(gm)	density	=	3.3	(gm/cc)	(analysis	in	mole	%)
	opx	Na0.00Ca0.05Fe''0.41Mg1.48Fe'''0.03Ti0.01Al0.09Si1.93O6
	G	=	-38882	(J)	H	=	-31992.3	(J)	S	=	5.59	(J/K)	V	=	0.77	(cc)	Cp	=	3.1	(J/K)
	diopside	clinoenstatit	hedenbergite	alumino-buffo	buffonite	essenite	jadeite
	-42.84	95.22	40.88	3.87	-2.65	5.32	0.2
feldspar	mass	=	32.18	(gm)	density	=	2.64	(gm/cc)	(analysis	in	mole	%)
	K0.01Na0.44Ca0.55Al1.55Si2.45O8
	G	=	-541026	(J)	H	=	-450977	(J)	S	=	73.02	(J/K)	V	=	12.19	(cc)	Cp	=	39.06	(J/K)
	albite	anorthite	sanidine
	44.23	55.24	0.54
spinel	mass	=	9.5	(gm)	density	=	4.62	(gm/cc)	(analysis	in	mole	%)
	Fe''1.01Mg0.34Fe'''1.07Al0.24Cr0.00Ti0.35O4
	G	=	-80652.3	(J)	H	=	-57028.2	(J)	S	=	19.16	(J/K)	V	=	2.06	(cc)	Cp	=	8.9	(J/K)
	chromite	hercynite	magnetite	spinel	ulvospinel
	0	-21.95	53.34	33.84	34.76
rhm-oxide	mass	=	0.86	(gm)	density	=	4.48	(gm/cc)	(analysis	in	mole	%)
	Mn0.05Fe''0.46Mg0.28Fe'''0.28Al0.12Ti0.80O3
	G	=	-9261.57	(J)	H	=	-7138.22	(J)	S	=	1.72	(J/K)	V	=	0.19	(cc)	Cp	=	0.84	(J/K)
	geikielite	hematite	ilmenite	pyrophanite	corundum
	28.17	14.15	46.48	5.1	6.1
apatite	mass	=	0.16	(gm)	density	=	3.06	(gm/cc)
	Ca5(PO4)3OH
	G	=	-2378.41	(J)	H	=	-1951.32	(J)	S	=	0.35	(J/K)	V	=	0.05	(cc)	Cp	=	0.18	(J/K)
Viscosity	of	the	System:	5.79	(log	10	poise)
System	mass	=	100.3	(gm)	density	=	2.56	(gm/cc)
	G	=	-1.57775e+06	(J)	H	=	-1.27147e+06	(J)	S	=	248.37	(J/K)	V	=	39.2	(cc)	Cp	=	129.05	(J/K)
Oxygen	delta	moles	=	0.00723214	delta	grams	=	0.23142
	G	=	-2014.42	(J)	H	=	223.71	(J)	S	=	1.81	(J/K)	V	=	741.49	(cc)	Cp	=	0.26	(J/K)
**********----------**********
Title:	Dummy	Title
T	=	950	(C)	P	=	1	(kbars)	log(10)	f	O2	=	-10.6	delta	HM	=	-4.59	NNO	=	0.42	QFM	=	1	COH	=	2.87	IW	=	4.87
Constraint	Flags:	fO2	path	=	QFM+1	Fractionate	Solids
Liquid	mass	=	50.74	(gm)	density	=	2.27	(gm/cc)	viscosity	=	4.35	(log	10	poise)	(analysis	in	wt	%)
	G	=	-835614	(J)	H	=	-667127	(J)	S	=	137.75	(J/K)	V	=	22.33	(cc)	Cp	=	71.26	(J/K)
	SiO2	TiO2	Al2O3	Fe2O3	Cr2O3	FeO	MnO	MgO	NiO	CoO	CaO	Na2O	K2O	P2O5	H2O	CO2	SO3	Cl2O-1	F2O-1
	64.04	0.64	14.18	0.99	0	2.29	0.78	1.34	0	0	3.9	6.13	1.39	0.87	3.46	0	0	0	0
orthopyroxene	mass	=	0.27	(gm)	density	=	3.32	(gm/cc)	(analysis	in	mole	%)
	opx	Na0.00Ca0.04Fe''0.46Mg1.45Fe'''0.02Ti0.00Al0.08Si1.95O6
	G	=	-4077.04	(J)	H	=	-3357.23	(J)	S	=	0.59	(J/K)	V	=	0.08	(cc)	Cp	=	0.33	(J/K)
	diopside	clinoenstatit	hedenbergite	alumino-buffo	buffonite	essenite	jadeite
	-46.49	95.32	45.7	3.05	-2.29	4.49	0.21
feldspar	mass	=	1.57	(gm)	density	=	2.62	(gm/cc)	(analysis	in	mole	%)
	K0.01Na0.57Ca0.42Al1.42Si2.58O8
	G	=	-26266.2	(J)	H	=	-21902	(J)	S	=	3.57	(J/K)	V	=	0.6	(cc)	Cp	=	1.91	(J/K)
	albite	anorthite	sanidine
	57.19	41.83	0.98
spinel	mass	=	0.12	(gm)	density	=	4.72	(gm/cc)	(analysis	in	mole	%)
	Fe''1.06Mg0.26Fe'''1.22Al0.15Cr0.00Ti0.32O4
	G	=	-961.27	(J)	H	=	-667.57	(J)	S	=	0.24	(J/K)	V	=	0.03	(cc)	Cp	=	0.11	(J/K)
	chromite	hercynite	magnetite	spinel	ulvospinel
	0	-18.2	60.77	25.64	31.79
rhm-oxide	mass	=	0.07	(gm)	density	=	4.52	(gm/cc)	(analysis	in	mole	%)
	Mn0.06Fe''0.49Mg0.25Fe'''0.29Al0.10Ti0.80O3
	G	=	-692.22	(J)	H	=	-532.81	(J)	S	=	0.13	(J/K)	V	=	0.01	(cc)	Cp	=	0.06	(J/K)
	geikielite	hematite	ilmenite	pyrophanite	corundum
	25.33	14.57	48.87	6.22	5.01
apatite	mass	=	0.06	(gm)	density	=	3.06	(gm/cc)
	Ca5(PO4)3OH
	G	=	-916.22	(J)	H	=	-753.48	(J)	S	=	0.13	(J/K)	V	=	0.02	(cc)	Cp	=	0.07	(J/K)
Total	solids	mass	=	2.08	(gm)	density	=	2.81	(gm/cc)
	G	=	-32912.9	(J)	H	=	-27213	(J)	S	=	4.66	(J/K)	V	=	0.74	(cc)	Cp	=	2.48	(J/K)
Summary	of	all	fractionated	phases:	(total	mass	=	47.48	grams)
orthopyroxene	mass	=	2.84	(gm)	density	=	3.3	(gm/cc)	(analysis	in	mole	%)
	opx	Na0.00Ca0.05Fe''0.41Mg1.48Fe'''0.03Ti0.01Al0.09Si1.94O6
	G	=	-43433.2	(J)	H	=	-35818.2	(J)	S	=	6.23	(J/K)	V	=	0.86	(cc)	Cp	=	3.46	(J/K)
	diopside	clinoenstatit	hedenbergite	alumino-buffo	buffonite	essenite	jadeite
	-43.14	95.22	41.28	3.8	-2.62	5.25	0.2
feldspar	mass	=	33.86	(gm)	density	=	2.64	(gm/cc)	(analysis	in	mole	%)
	K0.01Na0.45Ca0.55Al1.55Si2.45O8
	G	=	-568439	(J)	H	=	-474836	(J)	S	=	76.53	(J/K)	V	=	12.82	(cc)	Cp	=	41.06	(J/K)
	albite	anorthite	sanidine
	44.8	54.64	0.56
spinel	mass	=	9.63	(gm)	density	=	4.62	(gm/cc)	(analysis	in	mole	%)
	Fe''1.01Mg0.34Fe'''1.07Al0.24Cr0.00Ti0.35O4
	G	=	-81518.2	(J)	H	=	-57853.3	(J)	S	=	19.35	(J/K)	V	=	2.08	(cc)	Cp	=	9.01	(J/K)
	chromite	hercynite	magnetite	spinel	ulvospinel
	0	-21.91	53.43	33.75	34.73
rhm-oxide	mass	=	0.93	(gm)	density	=	4.48	(gm/cc)	(analysis	in	mole	%)
	Mn0.05Fe''0.47Mg0.28Fe'''0.28Al0.12Ti0.80O3
	G	=	-10036	(J)	H	=	-7756.41	(J)	S	=	1.86	(J/K)	V	=	0.21	(cc)	Cp	=	0.92	(J/K)
	geikielite	hematite	ilmenite	pyrophanite	corundum
	27.98	14.18	46.63	5.18	6.03
apatite	mass	=	0.22	(gm)	density	=	3.06	(gm/cc)
	Ca5(PO4)3OH
	G	=	-3361.14	(J)	H	=	-2764.15	(J)	S	=	0.49	(J/K)	V	=	0.07	(cc)	Cp	=	0.26	(J/K)
Viscosity	of	the	System:	6.05	(log	10	poise)
System	mass	=	100.3	(gm)	density	=	2.56	(gm/cc)
	G	=	-1.57532e+06	(J)	H	=	-1.27337e+06	(J)	S	=	246.86	(J/K)	V	=	39.12	(cc)	Cp	=	128.44	(J/K)
Oxygen	delta	moles	=	0.00730544	delta	grams	=	0.233765
	G	=	-2016.52	(J)	H	=	223.36	(J)	S	=	1.83	(J/K)	V	=	742.94	(cc)	Cp	=	0.26	(J/K)
**********----------**********
Title:	Dummy	Title
T	=	940	(C)	P	=	1	(kbars)	log(10)	f	O2	=	-10.77	delta	HM	=	-4.59	NNO	=	0.42	QFM	=	1	COH	=	2.86	IW	=	4.88
Constraint	Flags:	fO2	path	=	QFM+1	Fractionate	Solids
Liquid	mass	=	48.84	(gm)	density	=	2.26	(gm/cc)	viscosity	=	4.4	(log	10	poise)	(analysis	in	wt	%)
	G	=	-804076	(J)	H	=	-643361	(J)	S	=	132.48	(J/K)	V	=	21.58	(cc)	Cp	=	68.48	(J/K)
	SiO2	TiO2	Al2O3	Fe2O3	Cr2O3	FeO	MnO	MgO	NiO	CoO	CaO	Na2O	K2O	P2O5	H2O	CO2	SO3	Cl2O-1	F2O-1
	64.54	0.59	13.92	0.95	0	2.16	0.8	1.24	0	0	3.74	6.17	1.44	0.86	3.59	0	0	0	0
orthopyroxene	mass	=	0.24	(gm)	density	=	3.32	(gm/cc)	(analysis	in	mole	%)
	opx	Na0.00Ca0.04Fe''0.47Mg1.44Fe'''0.02Ti0.00Al0.07Si1.95O6
	G	=	-3593.46	(J)	H	=	-2965.14	(J)	S	=	0.52	(J/K)	V	=	0.07	(cc)	Cp	=	0.29	(J/K)
	diopside	clinoenstatit	hedenbergite	alumino-buffo	buffonite	essenite	jadeite
	-47.36	95.39	46.75	2.91	-2.22	4.33	0.21
feldspar	mass	=	1.46	(gm)	density	=	2.61	(gm/cc)	(analysis	in	mole	%)
	K0.01Na0.59Ca0.40Al1.40Si2.60O8
	G	=	-24545	(J)	H	=	-20508.1	(J)	S	=	3.33	(J/K)	V	=	0.56	(cc)	Cp	=	1.78	(J/K)
	albite	anorthite	sanidine
	58.65	40.3	1.05
spinel	mass	=	0.11	(gm)	density	=	4.73	(gm/cc)	(analysis	in	mole	%)
	Fe''1.07Mg0.24Fe'''1.24Al0.14Cr0.00Ti0.31O4
	G	=	-859.92	(J)	H	=	-597.97	(J)	S	=	0.22	(J/K)	V	=	0.02	(cc)	Cp	=	0.1	(J/K)
	chromite	hercynite	magnetite	spinel	ulvospinel
	0	-17.19	61.8	24.33	31.07
rhm-oxide	mass	=	0.06	(gm)	density	=	4.53	(gm/cc)	(analysis	in	mole	%)
	Mn0.06Fe''0.49Mg0.25Fe'''0.29Al0.10Ti0.81O3
	G	=	-596.43	(J)	H	=	-460.16	(J)	S	=	0.11	(J/K)	V	=	0.01	(cc)	Cp	=	0.05	(J/K)
	geikielite	hematite	ilmenite	pyrophanite	corundum
	24.83	14.62	49.31	6.43	4.82
apatite	mass	=	0.05	(gm)	density	=	3.06	(gm/cc)
	Ca5(PO4)3OH
	G	=	-790.94	(J)	H	=	-652	(J)	S	=	0.11	(J/K)	V	=	0.02	(cc)	Cp	=	0.06	(J/K)
Total	solids	mass	=	1.92	(gm)	density	=	2.81	(gm/cc)
	G	=	-30385.7	(J)	H	=	-25183.4	(J)	S	=	4.29	(J/K)	V	=	0.68	(cc)	Cp	=	2.29	(J/K)
Summary	of	all	fractionated	phases:	(total	mass	=	49.54	grams)
orthopyroxene	mass	=	3.1	(gm)	density	=	3.31	(gm/cc)	(analysis	in	mole	%)
	opx	Na0.00Ca0.05Fe''0.42Mg1.48Fe'''0.03Ti0.01Al0.09Si1.94O6
	G	=	-47409.5	(J)	H	=	-39186.2	(J)	S	=	6.78	(J/K)	V	=	0.94	(cc)	Cp	=	3.78	(J/K)
	diopside	clinoenstatit	hedenbergite	alumino-buffo	buffonite	essenite	jadeite
	-43.42	95.23	41.66	3.73	-2.59	5.19	0.21
feldspar	mass	=	35.42	(gm)	density	=	2.64	(gm/cc)	(analysis	in	mole	%)
	K0.01Na0.45Ca0.54Al1.54Si2.46O8
	G	=	-593863	(J)	H	=	-497130	(J)	S	=	79.74	(J/K)	V	=	13.42	(cc)	Cp	=	42.91	(J/K)
	albite	anorthite	sanidine
	45.35	54.08	0.57
spinel	mass	=	9.75	(gm)	density	=	4.62	(gm/cc)	(analysis	in	mole	%)
	Fe''1.01Mg0.34Fe'''1.07Al0.24Cr0.00Ti0.35O4
	G	=	-82267	(J)	H	=	-58600	(J)	S	=	19.51	(J/K)	V	=	2.11	(cc)	Cp	=	9.11	(J/K)
	chromite	hercynite	magnetite	spinel	ulvospinel
	0	-21.87	53.52	33.65	34.7
rhm-oxide	mass	=	0.99	(gm)	density	=	4.49	(gm/cc)	(analysis	in	mole	%)
	Mn0.05Fe''0.47Mg0.28Fe'''0.28Al0.12Ti0.80O3
	G	=	-10693.2	(J)	H	=	-8287.39	(J)	S	=	1.98	(J/K)	V	=	0.22	(cc)	Cp	=	0.98	(J/K)
	geikielite	hematite	ilmenite	pyrophanite	corundum
	27.81	14.2	46.78	5.24	5.97
apatite	mass	=	0.28	(gm)	density	=	3.06	(gm/cc)
	Ca5(PO4)3OH
	G	=	-4195.84	(J)	H	=	-3458.79	(J)	S	=	0.61	(J/K)	V	=	0.09	(cc)	Cp	=	0.32	(J/K)
Viscosity	of	the	System:	6.35	(log	10	poise)
System	mass	=	100.3	(gm)	density	=	2.57	(gm/cc)
	G	=	-1.57289e+06	(J)	H	=	-1.27521e+06	(J)	S	=	245.38	(J/K)	V	=	39.05	(cc)	Cp	=	127.88	(J/K)
Oxygen	delta	moles	=	0.00737123	delta	grams	=	0.235871
	G	=	-2016.21	(J)	H	=	222.74	(J)	S	=	1.85	(J/K)	V	=	743.5	(cc)	Cp	=	0.26	(J/K)
**********----------**********
Title:	Dummy	Title
T	=	930	(C)	P	=	1	(kbars)	log(10)	f	O2	=	-10.93	delta	HM	=	-4.59	NNO	=	0.43	QFM	=	1	COH	=	2.85	IW	=	4.9
Constraint	Flags:	fO2	path	=	QFM+1	Fractionate	Solids
Liquid	mass	=	47.07	(gm)	density	=	2.25	(gm/cc)	viscosity	=	4.44	(log	10	poise)	(analysis	in	wt	%)
	G	=	-774800	(J)	H	=	-621298	(J)	S	=	127.58	(J/K)	V	=	20.89	(cc)	Cp	=	65.92	(J/K)
	SiO2	TiO2	Al2O3	Fe2O3	Cr2O3	FeO	MnO	MgO	NiO	CoO	CaO	Na2O	K2O	P2O5	H2O	CO2	SO3	Cl2O-1	F2O-1
	65.02	0.54	13.66	0.91	0	2.03	0.83	1.15	0	0	3.59	6.2	1.49	0.85	3.72	0	0	0	0
orthopyroxene	mass	=	0.21	(gm)	density	=	3.32	(gm/cc)	(analysis	in	mole	%)
	opx	Na0.00Ca0.04Fe''0.48Mg1.43Fe'''0.02Ti0.00Al0.07Si1.95O6
	G	=	-3180.24	(J)	H	=	-2629.6	(J)	S	=	0.46	(J/K)	V	=	0.06	(cc)	Cp	=	0.26	(J/K)
	diopside	clinoenstatit	hedenbergite	alumino-buffo	buffonite	essenite	jadeite
	-48.26	95.46	47.79	2.78	-2.15	4.17	0.21
feldspar	mass	=	1.38	(gm)	density	=	2.61	(gm/cc)	(analysis	in	mole	%)
	K0.01Na0.60Ca0.39Al1.39Si2.61O8
	G	=	-23021.3	(J)	H	=	-19274	(J)	S	=	3.11	(J/K)	V	=	0.53	(cc)	Cp	=	1.67	(J/K)
	albite	anorthite	sanidine
	60.09	38.78	1.13
spinel	mass	=	0.1	(gm)	density	=	4.74	(gm/cc)	(analysis	in	mole	%)
	Fe''1.07Mg0.23Fe'''1.26Al0.14Cr0.00Ti0.30O4
	G	=	-770.79	(J)	H	=	-536.79	(J)	S	=	0.19	(J/K)	V	=	0.02	(cc)	Cp	=	0.09	(J/K)
	chromite	hercynite	magnetite	spinel	ulvospinel
	0	-16.25	62.8	23.1	30.36
rhm-oxide	mass	=	0.05	(gm)	density	=	4.53	(gm/cc)	(analysis	in	mole	%)
	Mn0.07Fe''0.50Mg0.24Fe'''0.29Al0.09Ti0.81O3
	G	=	-516.72	(J)	H	=	-399.61	(J)	S	=	0.1	(J/K)	V	=	0.01	(cc)	Cp	=	0.05	(J/K)
	geikielite	hematite	ilmenite	pyrophanite	corundum
	24.34	14.66	49.73	6.62	4.65
apatite	mass	=	0.05	(gm)	density	=	3.06	(gm/cc)
	Ca5(PO4)3OH
	G	=	-682.74	(J)	H	=	-564.14	(J)	S	=	0.1	(J/K)	V	=	0.01	(cc)	Cp	=	0.05	(J/K)
Total	solids	mass	=	1.78	(gm)	density	=	2.8	(gm/cc)
	G	=	-28171.8	(J)	H	=	-23404.1	(J)	S	=	3.96	(J/K)	V	=	0.64	(cc)	Cp	=	2.12	(J/K)
Summary	of	all	fractionated	phases:	(total	mass	=	51.45	grams)
orthopyroxene	mass	=	3.34	(gm)	density	=	3.31	(gm/cc)	(analysis	in	mole	%)
	opx	Na0.00Ca0.05Fe''0.42Mg1.47Fe'''0.03Ti0.01Al0.09Si1.94O6
	G	=	-50897.5	(J)	H	=	-42165	(J)	S	=	7.26	(J/K)	V	=	1.01	(cc)	Cp	=	4.07	(J/K)
	diopside	clinoenstatit	hedenbergite	alumino-buffo	buffonite	essenite	jadeite
	-43.7	95.24	42.02	3.67	-2.57	5.13	0.21
feldspar	mass	=	36.88	(gm)	density	=	2.64	(gm/cc)	(analysis	in	mole	%)
	K0.01Na0.46Ca0.54Al1.54Si2.46O8
	G	=	-617535	(J)	H	=	-518046	(J)	S	=	82.69	(J/K)	V	=	13.97	(cc)	Cp	=	44.64	(J/K)
	albite	anorthite	sanidine
	45.88	53.53	0.59
spinel	mass	=	9.85	(gm)	density	=	4.63	(gm/cc)	(analysis	in	mole	%)
	Fe''1.01Mg0.34Fe'''1.07Al0.23Cr0.00Ti0.35O4
	G	=	-82913.2	(J)	H	=	-59278	(J)	S	=	19.64	(J/K)	V	=	2.13	(cc)	Cp	=	9.2	(J/K)
	chromite	hercynite	magnetite	spinel	ulvospinel
	0	-21.82	53.6	33.56	34.66
rhm-oxide	mass	=	1.05	(gm)	density	=	4.49	(gm/cc)	(analysis	in	mole	%)
	Mn0.05Fe''0.47Mg0.28Fe'''0.28Al0.12Ti0.80O3
	G	=	-11253.8	(J)	H	=	-8746.25	(J)	S	=	2.08	(J/K)	V	=	0.23	(cc)	Cp	=	1.03	(J/K)
	geikielite	hematite	ilmenite	pyrophanite	corundum
	27.66	14.22	46.91	5.3	5.91
apatite	mass	=	0.33	(gm)	density	=	3.06	(gm/cc)
	Ca5(PO4)3OH
	G	=	-4904.36	(J)	H	=	-4052.43	(J)	S	=	0.71	(J/K)	V	=	0.11	(cc)	Cp	=	0.37	(J/K)
Viscosity	of	the	System:	6.73	(log	10	poise)
System	mass	=	100.31	(gm)	density	=	2.57	(gm/cc)
	G	=	-1.57048e+06	(J)	H	=	-1.27699e+06	(J)	S	=	243.93	(J/K)	V	=	38.98	(cc)	Cp	=	127.35	(J/K)
Oxygen	delta	moles	=	0.00743033	delta	grams	=	0.237762
	G	=	-2013.78	(J)	H	=	221.88	(J)	S	=	1.86	(J/K)	V	=	743.28	(cc)	Cp	=	0.26	(J/K)
**********----------**********
Title:	Dummy	Title
T	=	920	(C)	P	=	1	(kbars)	log(10)	f	O2	=	-11.1	delta	HM	=	-4.6	NNO	=	0.43	QFM	=	1	COH	=	2.83	IW	=	4.92
Constraint	Flags:	fO2	path	=	QFM+1	Fractionate	Solids
Liquid	mass	=	45.43	(gm)	density	=	2.25	(gm/cc)	viscosity	=	4.48	(log	10	poise)	(analysis	in	wt	%)
	G	=	-747522	(J)	H	=	-600738	(J)	S	=	123.02	(J/K)	V	=	20.23	(cc)	Cp	=	63.54	(J/K)
	SiO2	TiO2	Al2O3	Fe2O3	Cr2O3	FeO	MnO	MgO	NiO	CoO	CaO	Na2O	K2O	P2O5	H2O	CO2	SO3	Cl2O-1	F2O-1
	65.47	0.5	13.39	0.87	0	1.91	0.86	1.07	0	0	3.45	6.22	1.53	0.85	3.86	0	0	0	0
orthopyroxene	mass	=	0.19	(gm)	density	=	3.33	(gm/cc)	(analysis	in	mole	%)
	opx	Na0.00Ca0.04Fe''0.49Mg1.42Fe'''0.02Ti0.00Al0.07Si1.95O6
	G	=	-2825.14	(J)	H	=	-2340.8	(J)	S	=	0.41	(J/K)	V	=	0.06	(cc)	Cp	=	0.23	(J/K)
	diopside	clinoenstatit	hedenbergite	alumino-buffo	buffonite	essenite	jadeite
	-49.18	95.54	48.84	2.65	-2.08	4.02	0.21
feldspar	mass	=	1.3	(gm)	density	=	2.61	(gm/cc)	(analysis	in	mole	%)
	K0.01Na0.62Ca0.37Al1.37Si2.63O8
	G	=	-21664.1	(J)	H	=	-18174.4	(J)	S	=	2.92	(J/K)	V	=	0.5	(cc)	Cp	=	1.58	(J/K)
	albite	anorthite	sanidine
	61.5	37.29	1.21
spinel	mass	=	0.09	(gm)	density	=	4.76	(gm/cc)	(analysis	in	mole	%)
	Fe''1.08Mg0.22Fe'''1.28Al0.13Cr0.00Ti0.30O4
	G	=	-692.11	(J)	H	=	-482.79	(J)	S	=	0.18	(J/K)	V	=	0.02	(cc)	Cp	=	0.08	(J/K)
	chromite	hercynite	magnetite	spinel	ulvospinel
	0	-15.38	63.77	21.94	29.66
rhm-oxide	mass	=	0.04	(gm)	density	=	4.54	(gm/cc)	(analysis	in	mole	%)
	Mn0.07Fe''0.50Mg0.24Fe'''0.29Al0.09Ti0.81O3
	G	=	-449.93	(J)	H	=	-348.79	(J)	S	=	0.08	(J/K)	V	=	0.01	(cc)	Cp	=	0.04	(J/K)
	geikielite	hematite	ilmenite	pyrophanite	corundum
	23.86	14.69	50.16	6.81	4.48
apatite	mass	=	0.04	(gm)	density	=	3.06	(gm/cc)
	Ca5(PO4)3OH
	G	=	-588.06	(J)	H	=	-487.06	(J)	S	=	0.08	(J/K)	V	=	0.01	(cc)	Cp	=	0.04	(J/K)
Total	solids	mass	=	1.66	(gm)	density	=	2.79	(gm/cc)
	G	=	-26219.3	(J)	H	=	-21833.9	(J)	S	=	3.68	(J/K)	V	=	0.59	(cc)	Cp	=	1.97	(J/K)
Summary	of	all	fractionated	phases:	(total	mass	=	53.22	grams)
orthopyroxene	mass	=	3.55	(gm)	density	=	3.31	(gm/cc)	(analysis	in	mole	%)
	opx	Na0.00Ca0.05Fe''0.42Mg1.47Fe'''0.03Ti0.01Al0.09Si1.94O6
	G	=	-53968.2	(J)	H	=	-44810.7	(J)	S	=	7.68	(J/K)	V	=	1.07	(cc)	Cp	=	4.31	(J/K)
	diopside	clinoenstatit	hedenbergite	alumino-buffo	buffonite	essenite	jadeite
	-43.97	95.26	42.35	3.62	-2.54	5.07	0.21
feldspar	mass	=	38.25	(gm)	density	=	2.64	(gm/cc)	(analysis	in	mole	%)
	K0.01Na0.46Ca0.53Al1.53Si2.47O8
	G	=	-639657	(J)	H	=	-537745	(J)	S	=	85.41	(J/K)	V	=	14.49	(cc)	Cp	=	46.26	(J/K)
	albite	anorthite	sanidine
	46.4	52.99	0.61
spinel	mass	=	9.95	(gm)	density	=	4.63	(gm/cc)	(analysis	in	mole	%)
	Fe''1.01Mg0.33Fe'''1.07Al0.23Cr0.00Ti0.35O4
	G	=	-83469.2	(J)	H	=	-59895.7	(J)	S	=	19.76	(J/K)	V	=	2.15	(cc)	Cp	=	9.28	(J/K)
	chromite	hercynite	magnetite	spinel	ulvospinel
	0	-21.77	53.69	33.46	34.62
rhm-oxide	mass	=	1.1	(gm)	density	=	4.49	(gm/cc)	(analysis	in	mole	%)
	Mn0.05Fe''0.47Mg0.28Fe'''0.28Al0.12Ti0.80O3
	G	=	-11733.8	(J)	H	=	-9145.03	(J)	S	=	2.17	(J/K)	V	=	0.24	(cc)	Cp	=	1.07	(J/K)
	geikielite	hematite	ilmenite	pyrophanite	corundum
	27.52	14.24	47.03	5.36	5.85
apatite	mass	=	0.37	(gm)	density	=	3.06	(gm/cc)
	Ca5(PO4)3OH
	G	=	-5503.94	(J)	H	=	-4558.62	(J)	S	=	0.79	(J/K)	V	=	0.12	(cc)	Cp	=	0.42	(J/K)
Viscosity	of	the	System:	7.27	(log	10	poise)
System	mass	=	100.31	(gm)	density	=	2.58	(gm/cc)
	G	=	-1.56807e+06	(J)	H	=	-1.27873e+06	(J)	S	=	242.51	(J/K)	V	=	38.91	(cc)	Cp	=	126.86	(J/K)
Oxygen	delta	moles	=	0.00748343	delta	grams	=	0.239461
	G	=	-2009.47	(J)	H	=	220.8	(J)	S	=	1.87	(J/K)	V	=	742.37	(cc)	Cp	=	0.27	(J/K)
**********----------**********
Title:	Dummy	Title
T	=	910	(C)	P	=	1	(kbars)	log(10)	f	O2	=	-11.28	delta	HM	=	-4.6	NNO	=	0.44	QFM	=	1	COH	=	2.81	IW	=	4.93
Constraint	Flags:	fO2	path	=	QFM+1	Fractionate	Solids
Liquid	mass	=	43.9	(gm)	density	=	2.24	(gm/cc)	viscosity	=	4.51	(log	10	poise)	(analysis	in	wt	%)
	G	=	-722018	(J)	H	=	-581511	(J)	S	=	118.76	(J/K)	V	=	19.62	(cc)	Cp	=	61.32	(J/K)
	SiO2	TiO2	Al2O3	Fe2O3	Cr2O3	FeO	MnO	MgO	NiO	CoO	CaO	Na2O	K2O	P2O5	H2O	CO2	SO3	Cl2O-1	F2O-1
	65.91	0.46	13.13	0.84	0	1.8	0.88	1	0	0	3.33	6.23	1.58	0.85	3.99	0	0	0	0
orthopyroxene	mass	=	0.17	(gm)	density	=	3.33	(gm/cc)	(analysis	in	mole	%)
	opx	Na0.00Ca0.04Fe''0.50Mg1.41Fe'''0.02Ti0.00Al0.07Si1.96O6
	G	=	-2518.39	(J)	H	=	-2090.95	(J)	S	=	0.36	(J/K)	V	=	0.05	(cc)	Cp	=	0.2	(J/K)
	diopside	clinoenstatit	hedenbergite	alumino-buffo	buffonite	essenite	jadeite
	-50.12	95.63	49.89	2.54	-2.02	3.87	0.2
feldspar	mass	=	1.23	(gm)	density	=	2.61	(gm/cc)	(analysis	in	mole	%)
	K0.01Na0.63Ca0.36Al1.36Si2.64O8
	G	=	-20448.3	(J)	H	=	-17189.3	(J)	S	=	2.75	(J/K)	V	=	0.47	(cc)	Cp	=	1.49	(J/K)
	albite	anorthite	sanidine
	62.89	35.81	1.3
spinel	mass	=	0.08	(gm)	density	=	4.77	(gm/cc)	(analysis	in	mole	%)
	Fe''1.08Mg0.21Fe'''1.29Al0.13Cr0.00Ti0.29O4
	G	=	-622.38	(J)	H	=	-434.93	(J)	S	=	0.16	(J/K)	V	=	0.02	(cc)	Cp	=	0.07	(J/K)
	chromite	hercynite	magnetite	spinel	ulvospinel
	0	-14.56	64.72	20.86	28.98
rhm-oxide	mass	=	0.04	(gm)	density	=	4.55	(gm/cc)	(analysis	in	mole	%)
	Mn0.07Fe''0.51Mg0.23Fe'''0.29Al0.09Ti0.81O3
	G	=	-393.6	(J)	H	=	-305.87	(J)	S	=	0.07	(J/K)	V	=	0.01	(cc)	Cp	=	0.04	(J/K)
	geikielite	hematite	ilmenite	pyrophanite	corundum
	23.39	14.72	50.58	7	4.32
apatite	mass	=	0.03	(gm)	density	=	3.06	(gm/cc)
	Ca5(PO4)3OH
	G	=	-504.1	(J)	H	=	-418.5	(J)	S	=	0.07	(J/K)	V	=	0.01	(cc)	Cp	=	0.04	(J/K)
Total	solids	mass	=	1.55	(gm)	density	=	2.78	(gm/cc)
	G	=	-24486.8	(J)	H	=	-20439.5	(J)	S	=	3.42	(J/K)	V	=	0.56	(cc)	Cp	=	1.84	(J/K)
Summary	of	all	fractionated	phases:	(total	mass	=	54.86	grams)
orthopyroxene	mass	=	3.74	(gm)	density	=	3.31	(gm/cc)	(analysis	in	mole	%)
	opx	Na0.00Ca0.05Fe''0.43Mg1.47Fe'''0.03Ti0.01Al0.09Si1.94O6
	G	=	-56680.2	(J)	H	=	-47169.8	(J)	S	=	8.04	(J/K)	V	=	1.13	(cc)	Cp	=	4.53	(J/K)
	diopside	clinoenstatit	hedenbergite	alumino-buffo	buffonite	essenite	jadeite
	-44.23	95.27	42.68	3.57	-2.52	5.02	0.21
feldspar	mass	=	39.55	(gm)	density	=	2.64	(gm/cc)	(analysis	in	mole	%)
	K0.01Na0.47Ca0.52Al1.52Si2.48O8
	G	=	-660397	(J)	H	=	-556359	(J)	S	=	87.93	(J/K)	V	=	14.99	(cc)	Cp	=	47.78	(J/K)
	albite	anorthite	sanidine
	46.89	52.47	0.63
spinel	mass	=	10.04	(gm)	density	=	4.63	(gm/cc)	(analysis	in	mole	%)
	Fe''1.01Mg0.33Fe'''1.08Al0.23Cr0.00Ti0.35O4
	G	=	-83945.8	(J)	H	=	-60460.2	(J)	S	=	19.85	(J/K)	V	=	2.17	(cc)	Cp	=	9.35	(J/K)
	chromite	hercynite	magnetite	spinel	ulvospinel
	0	-21.71	53.78	33.36	34.58
rhm-oxide	mass	=	1.14	(gm)	density	=	4.5	(gm/cc)	(analysis	in	mole	%)
	Mn0.05Fe''0.47Mg0.27Fe'''0.29Al0.12Ti0.80O3
	G	=	-12146.3	(J)	H	=	-9493.39	(J)	S	=	2.24	(J/K)	V	=	0.25	(cc)	Cp	=	1.11	(J/K)
	geikielite	hematite	ilmenite	pyrophanite	corundum
	27.38	14.26	47.14	5.41	5.8
apatite	mass	=	0.4	(gm)	density	=	3.06	(gm/cc)
	Ca5(PO4)3OH
	G	=	-6008.25	(J)	H	=	-4988.04	(J)	S	=	0.86	(J/K)	V	=	0.13	(cc)	Cp	=	0.46	(J/K)
Viscosity	of	the	System:	8.5	(log	10	poise)
System	mass	=	100.31	(gm)	density	=	2.58	(gm/cc)
	G	=	-1.56568e+06	(J)	H	=	-1.28042e+06	(J)	S	=	241.1	(J/K)	V	=	38.84	(cc)	Cp	=	126.39	(J/K)
Oxygen	delta	moles	=	0.00753115	delta	grams	=	0.240988
	G	=	-2003.48	(J)	H	=	219.53	(J)	S	=	1.88	(J/K)	V	=	740.84	(cc)	Cp	=	0.27	(J/K)
**********----------**********
Title:	Dummy	Title
T	=	900	(C)	P	=	1	(kbars)	log(10)	f	O2	=	-11.45	delta	HM	=	-4.6	NNO	=	0.44	QFM	=	1	COH	=	2.8	IW	=	4.95
Constraint	Flags:	fO2	path	=	QFM+1	Fractionate	Solids
Liquid	mass	=	42.46	(gm)	density	=	2.23	(gm/cc)	viscosity	=	4.54	(log	10	poise)	(analysis	in	wt	%)
	G	=	-698100	(J)	H	=	-563475	(J)	S	=	114.76	(J/K)	V	=	19.04	(cc)	Cp	=	59.24	(J/K)
	SiO2	TiO2	Al2O3	Fe2O3	Cr2O3	FeO	MnO	MgO	NiO	CoO	CaO	Na2O	K2O	P2O5	H2O	CO2	SO3	Cl2O-1	F2O-1
	66.32	0.42	12.86	0.8	0	1.7	0.91	0.93	0	0	3.21	6.24	1.63	0.86	4.13	0	0	0	0
orthopyroxene	mass	=	0.15	(gm)	density	=	3.34	(gm/cc)	(analysis	in	mole	%)
	opx	Na0.00Ca0.04Fe''0.51Mg1.41Fe'''0.02Ti0.00Al0.06Si1.96O6
	G	=	-2252.15	(J)	H	=	-1873.75	(J)	S	=	0.32	(J/K)	V	=	0.05	(cc)	Cp	=	0.18	(J/K)
	diopside	clinoenstatit	hedenbergite	alumino-buffo	buffonite	essenite	jadeite
	-51.08	95.73	50.96	2.42	-1.96	3.73	0.2
feldspar	mass	=	1.16	(gm)	density	=	2.61	(gm/cc)	(analysis	in	mole	%)
	K0.01Na0.64Ca0.34Al1.34Si2.66O8
	G	=	-19353.5	(J)	H	=	-16302	(J)	S	=	2.6	(J/K)	V	=	0.45	(cc)	Cp	=	1.41	(J/K)
	albite	anorthite	sanidine
	64.24	34.36	1.39
spinel	mass	=	0.07	(gm)	density	=	4.78	(gm/cc)	(analysis	in	mole	%)
	Fe''1.08Mg0.20Fe'''1.31Al0.12Cr0.00Ti0.28O4
	G	=	-560.4	(J)	H	=	-392.37	(J)	S	=	0.14	(J/K)	V	=	0.02	(cc)	Cp	=	0.07	(J/K)
	chromite	hercynite	magnetite	spinel	ulvospinel
	0	-13.79	65.64	19.83	28.31
rhm-oxide	mass	=	0.03	(gm)	density	=	4.56	(gm/cc)	(analysis	in	mole	%)
	Mn0.07Fe''0.51Mg0.23Fe'''0.29Al0.08Ti0.81O3
	G	=	-345.82	(J)	H	=	-269.4	(J)	S	=	0.07	(J/K)	V	=	0.01	(cc)	Cp	=	0.03	(J/K)
	geikielite	hematite	ilmenite	pyrophanite	corundum
	22.93	14.74	51	7.18	4.16
apatite	mass	=	0.03	(gm)	density	=	3.06	(gm/cc)
	Ca5(PO4)3OH
	G	=	-428.63	(J)	H	=	-356.69	(J)	S	=	0.06	(J/K)	V	=	0.01	(cc)	Cp	=	0.03	(J/K)
Total	solids	mass	=	1.45	(gm)	density	=	2.77	(gm/cc)
	G	=	-22940.5	(J)	H	=	-19194.2	(J)	S	=	3.19	(J/K)	V	=	0.52	(cc)	Cp	=	1.72	(J/K)
Summary	of	all	fractionated	phases:	(total	mass	=	56.4	grams)
orthopyroxene	mass	=	3.9	(gm)	density	=	3.31	(gm/cc)	(analysis	in	mole	%)
	opx	Na0.00Ca0.05Fe''0.43Mg1.47Fe'''0.02Ti0.01Al0.09Si1.94O6
	G	=	-59082.3	(J)	H	=	-49281	(J)	S	=	8.35	(J/K)	V	=	1.18	(cc)	Cp	=	4.73	(J/K)
	diopside	clinoenstatit	hedenbergite	alumino-buffo	buffonite	essenite	jadeite
	-44.47	95.29	42.98	3.53	-2.5	4.97	0.21
feldspar	mass	=	40.77	(gm)	density	=	2.64	(gm/cc)	(analysis	in	mole	%)
	K0.01Na0.47Ca0.52Al1.52Si2.48O8
	G	=	-679898	(J)	H	=	-574003	(J)	S	=	90.27	(J/K)	V	=	15.45	(cc)	Cp	=	49.21	(J/K)
	albite	anorthite	sanidine
	47.38	51.97	0.65
spinel	mass	=	10.12	(gm)	density	=	4.63	(gm/cc)	(analysis	in	mole	%)
	Fe''1.01Mg0.33Fe'''1.08Al0.23Cr0.00Ti0.35O4
	G	=	-84352	(J)	H	=	-60977.5	(J)	S	=	19.92	(J/K)	V	=	2.18	(cc)	Cp	=	9.42	(J/K)
	chromite	hercynite	magnetite	spinel	ulvospinel
	0	-21.66	53.86	33.26	34.53
rhm-oxide	mass	=	1.18	(gm)	density	=	4.5	(gm/cc)	(analysis	in	mole	%)
	Mn0.05Fe''0.47Mg0.27Fe'''0.29Al0.12Ti0.80O3
	G	=	-12502	(J)	H	=	-9799.18	(J)	S	=	2.3	(J/K)	V	=	0.26	(cc)	Cp	=	1.15	(J/K)
	geikielite	hematite	ilmenite	pyrophanite	corundum
	27.26	14.27	47.25	5.46	5.76
apatite	mass	=	0.43	(gm)	density	=	3.06	(gm/cc)
	Ca5(PO4)3OH
	G	=	-6428.13	(J)	H	=	-5349.17	(J)	S	=	0.92	(J/K)	V	=	0.14	(cc)	Cp	=	0.49	(J/K)
Viscosity	of	the	System	cannot	be	computed.
System	mass	=	100.31	(gm)	density	=	2.59	(gm/cc)
	G	=	-1.5633e+06	(J)	H	=	-1.28208e+06	(J)	S	=	239.72	(J/K)	V	=	38.78	(cc)	Cp	=	125.96	(J/K)
Oxygen	delta	moles	=	0.00757401	delta	grams	=	0.242359
	G	=	-1996	(J)	H	=	218.08	(J)	S	=	1.89	(J/K)	V	=	738.76	(cc)	Cp	=	0.27	(J/K)
**********----------**********
Title:	Dummy	Title
T	=	890	(C)	P	=	1	(kbars)	log(10)	f	O2	=	-11.63	delta	HM	=	-4.61	NNO	=	0.44	QFM	=	1	COH	=	2.78	IW	=	4.97
Constraint	Flags:	fO2	path	=	QFM+1	Fractionate	Solids
Liquid	mass	=	40.8	(gm)	density	=	2.22	(gm/cc)	viscosity	=	4.59	(log	10	poise)	(analysis	in	wt	%)
	G	=	-670348	(J)	H	=	-542366	(J)	S	=	110.03	(J/K)	V	=	18.35	(cc)	Cp	=	56.82	(J/K)
	SiO2	TiO2	Al2O3	Fe2O3	Cr2O3	FeO	MnO	MgO	NiO	CoO	CaO	Na2O	K2O	P2O5	H2O	CO2	SO3	Cl2O-1	F2O-1
	66.82	0.39	12.54	0.77	0	1.59	0.94	0.86	0	0	3.07	6.24	1.68	0.87	4.22	0	0	0	0
orthopyroxene	mass	=	0.15	(gm)	density	=	3.34	(gm/cc)	(analysis	in	mole	%)
	opx	Na0.00Ca0.04Fe''0.52Mg1.40Fe'''0.02Ti0.00Al0.06Si1.96O6
	G	=	-2294.67	(J)	H	=	-1912.91	(J)	S	=	0.33	(J/K)	V	=	0.05	(cc)	Cp	=	0.19	(J/K)
	diopside	clinoenstatit	hedenbergite	alumino-buffo	buffonite	essenite	jadeite
	-52.3	95.86	52.24	2.3	-1.88	3.58	0.2
feldspar	mass	=	1.35	(gm)	density	=	2.6	(gm/cc)	(analysis	in	mole	%)
	K0.02Na0.66Ca0.33Al1.33Si2.67O8
	G	=	-22509.1	(J)	H	=	-18997.5	(J)	S	=	3.02	(J/K)	V	=	0.52	(cc)	Cp	=	1.64	(J/K)
	albite	anorthite	sanidine
	65.97	32.51	1.52
spinel	mass	=	0.07	(gm)	density	=	4.8	(gm/cc)	(analysis	in	mole	%)
	Fe''1.09Mg0.19Fe'''1.33Al0.12Cr0.00Ti0.28O4
	G	=	-555.56	(J)	H	=	-389.7	(J)	S	=	0.14	(J/K)	V	=	0.02	(cc)	Cp	=	0.07	(J/K)
	chromite	hercynite	magnetite	spinel	ulvospinel
	0	-12.99	66.59	18.76	27.64
rhm-oxide	mass	=	0.03	(gm)	density	=	4.57	(gm/cc)	(analysis	in	mole	%)
	Mn0.07Fe''0.51Mg0.22Fe'''0.30Al0.08Ti0.81O3
	G	=	-314.02	(J)	H	=	-245.2	(J)	S	=	0.06	(J/K)	V	=	0.01	(cc)	Cp	=	0.03	(J/K)
	geikielite	hematite	ilmenite	pyrophanite	corundum
	22.39	14.78	51.41	7.43	3.98
apatite	mass	=	0.03	(gm)	density	=	3.06	(gm/cc)
	Ca5(PO4)3OH
	G	=	-451.23	(J)	H	=	-376.37	(J)	S	=	0.06	(J/K)	V	=	0.01	(cc)	Cp	=	0.03	(J/K)
water	mass	=	0.03	(gm)	density	=	0.2	(gm/cc)
	H2O
	G	=	-688.8	(J)	H	=	-352.33	(J)	S	=	0.29	(J/K)	V	=	0.15	(cc)	Cp	=	0.1	(J/K)
Total	solids	mass	=	1.67	(gm)	density	=	2.25	(gm/cc)
	G	=	-26813.4	(J)	H	=	-22274	(J)	S	=	3.9	(J/K)	V	=	0.74	(cc)	Cp	=	2.06	(J/K)
Summary	of	all	fractionated	phases:	(total	mass	=	57.83	grams)
orthopyroxene	mass	=	4.05	(gm)	density	=	3.32	(gm/cc)	(analysis	in	mole	%)
	opx	Na0.00Ca0.04Fe''0.43Mg1.46Fe'''0.02Ti0.01Al0.09Si1.94O6
	G	=	-61215.6	(J)	H	=	-51176.8	(J)	S	=	8.63	(J/K)	V	=	1.22	(cc)	Cp	=	4.9	(J/K)
	diopside	clinoenstatit	hedenbergite	alumino-buffo	buffonite	essenite	jadeite
	-44.72	95.3	43.27	3.49	-2.48	4.92	0.21
feldspar	mass	=	41.93	(gm)	density	=	2.64	(gm/cc)	(analysis	in	mole	%)
	K0.01Na0.48Ca0.51Al1.51Si2.49O8
	G	=	-698282	(J)	H	=	-590773	(J)	S	=	92.43	(J/K)	V	=	15.89	(cc)	Cp	=	50.56	(J/K)
	albite	anorthite	sanidine
	47.85	51.48	0.67
spinel	mass	=	10.19	(gm)	density	=	4.64	(gm/cc)	(analysis	in	mole	%)
	Fe''1.01Mg0.33Fe'''1.08Al0.23Cr0.00Ti0.34O4
	G	=	-84695.8	(J)	H	=	-61452.8	(J)	S	=	19.98	(J/K)	V	=	2.2	(cc)	Cp	=	9.47	(J/K)
	chromite	hercynite	magnetite	spinel	ulvospinel
	0	-21.6	53.94	33.17	34.49
rhm-oxide	mass	=	1.21	(gm)	density	=	4.5	(gm/cc)	(analysis	in	mole	%)
	Mn0.06Fe''0.47Mg0.27Fe'''0.29Al0.11Ti0.80O3
	G	=	-12809.4	(J)	H	=	-10068.8	(J)	S	=	2.36	(J/K)	V	=	0.27	(cc)	Cp	=	1.18	(J/K)
	geikielite	hematite	ilmenite	pyrophanite	corundum
	27.15	14.28	47.35	5.51	5.72
apatite	mass	=	0.45	(gm)	density	=	3.06	(gm/cc)
	Ca5(PO4)3OH
	G	=	-6772.19	(J)	H	=	-5648.7	(J)	S	=	0.97	(J/K)	V	=	0.15	(cc)	Cp	=	0.52	(J/K)
Viscosity	of	the	System	cannot	be	computed.
System	mass	=	100.31	(gm)	density	=	2.58	(gm/cc)
	G	=	-1.56094e+06	(J)	H	=	-1.28376e+06	(J)	S	=	238.3	(J/K)	V	=	38.82	(cc)	Cp	=	125.5	(J/K)
Oxygen	delta	moles	=	0.00761448	delta	grams	=	0.243654
	G	=	-1987.71	(J)	H	=	216.55	(J)	S	=	1.9	(J/K)	V	=	736.38	(cc)	Cp	=	0.27	(J/K)
**********----------**********
Title:	Dummy	Title
T	=	880	(C)	P	=	1	(kbars)	log(10)	f	O2	=	-11.81	delta	HM	=	-4.61	NNO	=	0.45	QFM	=	1	COH	=	2.77	IW	=	4.99
Constraint	Flags:	fO2	path	=	QFM+1	Fractionate	Solids
Liquid	mass	=	38.66	(gm)	density	=	2.22	(gm/cc)	viscosity	=	4.68	(log	10	poise)	(analysis	in	wt	%)
	G	=	-634375	(J)	H	=	-514707	(J)	S	=	103.77	(J/K)	V	=	17.41	(cc)	Cp	=	53.66	(J/K)
	SiO2	TiO2	Al2O3	Fe2O3	Cr2O3	FeO	MnO	MgO	NiO	CoO	CaO	Na2O	K2O	P2O5	H2O	CO2	SO3	Cl2O-1	F2O-1
	67.54	0.36	12.1	0.73	0	1.48	0.99	0.79	0	0	2.91	6.23	1.76	0.88	4.23	0	0	0	0
orthopyroxene	mass	=	0.17	(gm)	density	=	3.35	(gm/cc)	(analysis	in	mole	%)
	opx	Na0.00Ca0.04Fe''0.54Mg1.38Fe'''0.02Ti0.00Al0.06Si1.96O6
	G	=	-2512.5	(J)	H	=	-2098.33	(J)	S	=	0.36	(J/K)	V	=	0.05	(cc)	Cp	=	0.2	(J/K)
	diopside	clinoenstatit	hedenbergite	alumino-buffo	buffonite	essenite	jadeite
	-54.01	96.07	53.96	2.16	-1.79	3.41	0.2
feldspar	mass	=	1.75	(gm)	density	=	2.6	(gm/cc)	(analysis	in	mole	%)
	K0.02Na0.68Ca0.30Al1.30Si2.70O8
	G	=	-29150.7	(J)	H	=	-24649.4	(J)	S	=	3.9	(J/K)	V	=	0.68	(cc)	Cp	=	2.13	(J/K)
	albite	anorthite	sanidine
	68.38	29.89	1.73
spinel	mass	=	0.08	(gm)	density	=	4.81	(gm/cc)	(analysis	in	mole	%)
	Fe''1.09Mg0.18Fe'''1.35Al0.11Cr0.00Ti0.27O4
	G	=	-586.47	(J)	H	=	-412.05	(J)	S	=	0.15	(J/K)	V	=	0.02	(cc)	Cp	=	0.07	(J/K)
	chromite	hercynite	magnetite	spinel	ulvospinel
	0	-12.11	67.61	17.56	26.95
rhm-oxide	mass	=	0.03	(gm)	density	=	4.58	(gm/cc)	(analysis	in	mole	%)
	Mn0.08Fe''0.52Mg0.22Fe'''0.30Al0.08Ti0.81O3
	G	=	-288.56	(J)	H	=	-225.81	(J)	S	=	0.05	(J/K)	V	=	0.01	(cc)	Cp	=	0.03	(J/K)
	geikielite	hematite	ilmenite	pyrophanite	corundum
	21.72	14.89	51.76	7.84	3.78
apatite	mass	=	0.04	(gm)	density	=	3.06	(gm/cc)
	Ca5(PO4)3OH
	G	=	-556.44	(J)	H	=	-465.22	(J)	S	=	0.08	(J/K)	V	=	0.01	(cc)	Cp	=	0.04	(J/K)
water	mass	=	0.11	(gm)	density	=	0.2	(gm/cc)
	H2O
	G	=	-2671.7	(J)	H	=	-1376.16	(J)	S	=	1.12	(J/K)	V	=	0.56	(cc)	Cp	=	0.38	(J/K)
Total	solids	mass	=	2.18	(gm)	density	=	1.65	(gm/cc)
	G	=	-35766.3	(J)	H	=	-29226.9	(J)	S	=	5.67	(J/K)	V	=	1.32	(cc)	Cp	=	2.86	(J/K)
Summary	of	all	fractionated	phases:	(total	mass	=	59.46	grams)
orthopyroxene	mass	=	4.2	(gm)	density	=	3.32	(gm/cc)	(analysis	in	mole	%)
	opx	Na0.00Ca0.04Fe''0.44Mg1.46Fe'''0.02Ti0.00Al0.09Si1.94O6
	G	=	-63388.6	(J)	H	=	-53113.5	(J)	S	=	8.91	(J/K)	V	=	1.27	(cc)	Cp	=	5.08	(J/K)
	diopside	clinoenstatit	hedenbergite	alumino-buffo	buffonite	essenite	jadeite
	-44.99	95.32	43.59	3.45	-2.46	4.88	0.21
feldspar	mass	=	43.28	(gm)	density	=	2.64	(gm/cc)	(analysis	in	mole	%)
	K0.01Na0.48Ca0.51Al1.51Si2.49O8
	G	=	-719798	(J)	H	=	-610254	(J)	S	=	95	(J/K)	V	=	16.41	(cc)	Cp	=	52.14	(J/K)
	albite	anorthite	sanidine
	48.42	50.88	0.7
spinel	mass	=	10.26	(gm)	density	=	4.64	(gm/cc)	(analysis	in	mole	%)
	Fe''1.01Mg0.33Fe'''1.08Al0.23Cr0.00Ti0.34O4
	G	=	-85034.3	(J)	H	=	-61926.1	(J)	S	=	20.04	(J/K)	V	=	2.21	(cc)	Cp	=	9.53	(J/K)
	chromite	hercynite	magnetite	spinel	ulvospinel
	0	-21.55	54.03	33.07	34.45
rhm-oxide	mass	=	1.24	(gm)	density	=	4.5	(gm/cc)	(analysis	in	mole	%)
	Mn0.06Fe''0.47Mg0.27Fe'''0.29Al0.11Ti0.80O3
	G	=	-13084.6	(J)	H	=	-10314.5	(J)	S	=	2.4	(J/K)	V	=	0.27	(cc)	Cp	=	1.2	(J/K)
	geikielite	hematite	ilmenite	pyrophanite	corundum
	27.04	14.29	47.44	5.55	5.68
apatite	mass	=	0.48	(gm)	density	=	3.06	(gm/cc)
	Ca5(PO4)3OH
	G	=	-7138.46	(J)	H	=	-5968.12	(J)	S	=	1.01	(J/K)	V	=	0.16	(cc)	Cp	=	0.54	(J/K)
Viscosity	of	the	System	cannot	be	computed.
System	mass	=	100.31	(gm)	density	=	2.57	(gm/cc)
	G	=	-1.55858e+06	(J)	H	=	-1.28551e+06	(J)	S	=	236.81	(J/K)	V	=	39.05	(cc)	Cp	=	125.01	(J/K)
Oxygen	delta	moles	=	0.00765376	delta	grams	=	0.244911
	G	=	-1978.92	(J)	H	=	214.95	(J)	S	=	1.9	(J/K)	V	=	733.81	(cc)	Cp	=	0.27	(J/K)
**********----------**********
Title:	Dummy	Title
T	=	870	(C)	P	=	1	(kbars)	log(10)	f	O2	=	-12	delta	HM	=	-4.61	NNO	=	0.45	QFM	=	1	COH	=	2.75	IW	=	5.01
Constraint	Flags:	fO2	path	=	QFM+1	Fractionate	Solids
Liquid	mass	=	36.7	(gm)	density	=	2.22	(gm/cc)	viscosity	=	4.77	(log	10	poise)	(analysis	in	wt	%)
	G	=	-601303	(J)	H	=	-489251	(J)	S	=	98.02	(J/K)	V	=	16.54	(cc)	Cp	=	50.76	(J/K)
	SiO2	TiO2	Al2O3	Fe2O3	Cr2O3	FeO	MnO	MgO	NiO	CoO	CaO	Na2O	K2O	P2O5	H2O	CO2	SO3	Cl2O-1	F2O-1
	68.23	0.33	11.66	0.69	0	1.38	1.05	0.72	0	0	2.77	6.2	1.84	0.9	4.24	0	0	0	0
orthopyroxene	mass	=	0.15	(gm)	density	=	3.36	(gm/cc)	(analysis	in	mole	%)
	opx	Na0.00Ca0.04Fe''0.56Mg1.37Fe'''0.02Ti0.00Al0.05Si1.96O6
	G	=	-2160.55	(J)	H	=	-1807.68	(J)	S	=	0.31	(J/K)	V	=	0.04	(cc)	Cp	=	0.18	(J/K)
	diopside	clinoenstatit	hedenbergite	alumino-buffo	buffonite	essenite	jadeite
	-55.76	96.27	55.72	2.02	-1.7	3.25	0.2
feldspar	mass	=	1.63	(gm)	density	=	2.59	(gm/cc)	(analysis	in	mole	%)
	K0.02Na0.71Ca0.27Al1.27Si2.73O8
	G	=	-26999.5	(J)	H	=	-22873.9	(J)	S	=	3.61	(J/K)	V	=	0.63	(cc)	Cp	=	1.98	(J/K)
	albite	anorthite	sanidine
	70.61	27.42	1.96
spinel	mass	=	0.07	(gm)	density	=	4.82	(gm/cc)	(analysis	in	mole	%)
	Fe''1.10Mg0.16Fe'''1.37Al0.10Cr0.00Ti0.26O4
	G	=	-512.48	(J)	H	=	-360.71	(J)	S	=	0.13	(J/K)	V	=	0.01	(cc)	Cp	=	0.06	(J/K)
	chromite	hercynite	magnetite	spinel	ulvospinel
	0	-11.31	68.59	16.45	26.27
rhm-oxide	mass	=	0.02	(gm)	density	=	4.59	(gm/cc)	(analysis	in	mole	%)
	Mn0.08Fe''0.52Mg0.21Fe'''0.30Al0.07Ti0.81O3
	G	=	-248.24	(J)	H	=	-194.68	(J)	S	=	0.05	(J/K)	V	=	0.01	(cc)	Cp	=	0.02	(J/K)
	geikielite	hematite	ilmenite	pyrophanite	corundum
	21.07	14.99	52.09	8.26	3.58
apatite	mass	=	0.03	(gm)	density	=	3.06	(gm/cc)
	Ca5(PO4)3OH
	G	=	-475.89	(J)	H	=	-398.79	(J)	S	=	0.07	(J/K)	V	=	0.01	(cc)	Cp	=	0.04	(J/K)
water	mass	=	0.19	(gm)	density	=	0.21	(gm/cc)
	H2O
	G	=	-4501.39	(J)	H	=	-2334.85	(J)	S	=	1.9	(J/K)	V	=	0.94	(cc)	Cp	=	0.65	(J/K)
Total	solids	mass	=	2.1	(gm)	density	=	1.28	(gm/cc)
	G	=	-34898	(J)	H	=	-27970.7	(J)	S	=	6.06	(J/K)	V	=	1.64	(cc)	Cp	=	2.92	(J/K)
Summary	of	all	fractionated	phases:	(total	mass	=	61.52	grams)
orthopyroxene	mass	=	4.37	(gm)	density	=	3.32	(gm/cc)	(analysis	in	mole	%)
	opx	Na0.00Ca0.04Fe''0.44Mg1.46Fe'''0.02Ti0.00Al0.08Si1.94O6
	G	=	-65776.6	(J)	H	=	-55237.7	(J)	S	=	9.22	(J/K)	V	=	1.32	(cc)	Cp	=	5.27	(J/K)
	diopside	clinoenstatit	hedenbergite	alumino-buffo	buffonite	essenite	jadeite
	-45.33	95.35	43.99	3.4	-2.43	4.82	0.2
feldspar	mass	=	45.03	(gm)	density	=	2.64	(gm/cc)	(analysis	in	mole	%)
	K0.01Na0.49Ca0.50Al1.50Si2.50O8
	G	=	-747922	(J)	H	=	-635407	(J)	S	=	98.43	(J/K)	V	=	17.08	(cc)	Cp	=	54.21	(J/K)
	albite	anorthite	sanidine
	49.21	50.05	0.74
spinel	mass	=	10.34	(gm)	density	=	4.64	(gm/cc)	(analysis	in	mole	%)
	Fe''1.01Mg0.33Fe'''1.08Al0.23Cr0.00Ti0.34O4
	G	=	-85403.3	(J)	H	=	-62422.3	(J)	S	=	20.1	(J/K)	V	=	2.23	(cc)	Cp	=	9.59	(J/K)
	chromite	hercynite	magnetite	spinel	ulvospinel
	0	-21.48	54.12	32.96	34.39
rhm-oxide	mass	=	1.26	(gm)	density	=	4.51	(gm/cc)	(analysis	in	mole	%)
	Mn0.06Fe''0.48Mg0.27Fe'''0.29Al0.11Ti0.80O3
	G	=	-13333.9	(J)	H	=	-10541.1	(J)	S	=	2.44	(J/K)	V	=	0.28	(cc)	Cp	=	1.23	(J/K)
	geikielite	hematite	ilmenite	pyrophanite	corundum
	26.93	14.31	47.53	5.6	5.64
apatite	mass	=	0.51	(gm)	density	=	3.06	(gm/cc)
	Ca5(PO4)3OH
	G	=	-7609.42	(J)	H	=	-6376.7	(J)	S	=	1.08	(J/K)	V	=	0.17	(cc)	Cp	=	0.58	(J/K)
Viscosity	of	the	System	cannot	be	computed.
System	mass	=	100.31	(gm)	density	=	2.56	(gm/cc)
	G	=	-1.55625e+06	(J)	H	=	-1.28721e+06	(J)	S	=	235.35	(J/K)	V	=	39.25	(cc)	Cp	=	124.56	(J/K)
Oxygen	delta	moles	=	0.00768768	delta	grams	=	0.245997
	G	=	-1968.6	(J)	H	=	213.18	(J)	S	=	1.91	(J/K)	V	=	730.68	(cc)	Cp	=	0.27	(J/K)
**********----------**********
Title:	Dummy	Title
T	=	860	(C)	P	=	1	(kbars)	log(10)	f	O2	=	-12.18	delta	HM	=	-4.62	NNO	=	0.46	QFM	=	1	COH	=	2.73	IW	=	5.03
Constraint	Flags:	fO2	path	=	QFM+1	Fractionate	Solids
Liquid	mass	=	34.89	(gm)	density	=	2.22	(gm/cc)	viscosity	=	4.85	(log	10	poise)	(analysis	in	wt	%)
	G	=	-570896	(J)	H	=	-465821	(J)	S	=	92.73	(J/K)	V	=	15.74	(cc)	Cp	=	48.1	(J/K)
	SiO2	TiO2	Al2O3	Fe2O3	Cr2O3	FeO	MnO	MgO	NiO	CoO	CaO	Na2O	K2O	P2O5	H2O	CO2	SO3	Cl2O-1	F2O-1
	68.89	0.31	11.22	0.66	0	1.28	1.1	0.66	0	0	2.64	6.16	1.92	0.92	4.25	0	0	0	0
orthopyroxene	mass	=	0.13	(gm)	density	=	3.37	(gm/cc)	(analysis	in	mole	%)
	opx	Na0.00Ca0.03Fe''0.58Mg1.36Fe'''0.01Ti0.00Al0.05Si1.97O6
	G	=	-1864.98	(J)	H	=	-1563.22	(J)	S	=	0.27	(J/K)	V	=	0.04	(cc)	Cp	=	0.15	(J/K)
	diopside	clinoenstatit	hedenbergite	alumino-buffo	buffonite	essenite	jadeite
	-57.55	96.47	57.52	1.89	-1.61	3.08	0.2
feldspar	mass	=	1.51	(gm)	density	=	2.59	(gm/cc)	(analysis	in	mole	%)
	K0.02Na0.73Ca0.25Al1.25Si2.75O8
	G	=	-24990.5	(J)	H	=	-21212.8	(J)	S	=	3.33	(J/K)	V	=	0.58	(cc)	Cp	=	1.83	(J/K)
	albite	anorthite	sanidine
	72.67	25.12	2.22
spinel	mass	=	0.06	(gm)	density	=	4.84	(gm/cc)	(analysis	in	mole	%)
	Fe''1.10Mg0.15Fe'''1.39Al0.10Cr0.00Ti0.26O4
	G	=	-447.2	(J)	H	=	-315.37	(J)	S	=	0.12	(J/K)	V	=	0.01	(cc)	Cp	=	0.06	(J/K)
	chromite	hercynite	magnetite	spinel	ulvospinel
	0	-10.58	69.55	15.42	25.61
rhm-oxide	mass	=	0.02	(gm)	density	=	4.6	(gm/cc)	(analysis	in	mole	%)
	Mn0.09Fe''0.52Mg0.20Fe'''0.30Al0.07Ti0.82O3
	G	=	-215.21	(J)	H	=	-169.15	(J)	S	=	0.04	(J/K)	V	=	0	(cc)	Cp	=	0.02	(J/K)
	geikielite	hematite	ilmenite	pyrophanite	corundum
	20.43	15.1	52.41	8.68	3.39
apatite	mass	=	0.03	(gm)	density	=	3.06	(gm/cc)
	Ca5(PO4)3OH
	G	=	-405.26	(J)	H	=	-340.4	(J)	S	=	0.06	(J/K)	V	=	0.01	(cc)	Cp	=	0.03	(J/K)
water	mass	=	0.27	(gm)	density	=	0.21	(gm/cc)
	H2O
	G	=	-6187.27	(J)	H	=	-3231.83	(J)	S	=	2.61	(J/K)	V	=	1.28	(cc)	Cp	=	0.9	(J/K)
Total	solids	mass	=	2.02	(gm)	density	=	1.05	(gm/cc)
	G	=	-34110.4	(J)	H	=	-26832.7	(J)	S	=	6.42	(J/K)	V	=	1.92	(cc)	Cp	=	2.99	(J/K)
Summary	of	all	fractionated	phases:	(total	mass	=	63.41	grams)
orthopyroxene	mass	=	4.52	(gm)	density	=	3.32	(gm/cc)	(analysis	in	mole	%)
	opx	Na0.00Ca0.04Fe''0.44Mg1.46Fe'''0.02Ti0.00Al0.08Si1.94O6
	G	=	-67810.1	(J)	H	=	-57072.8	(J)	S	=	9.48	(J/K)	V	=	1.36	(cc)	Cp	=	5.44	(J/K)
	diopside	clinoenstatit	hedenbergite	alumino-buffo	buffonite	essenite	jadeite
	-45.66	95.38	44.36	3.35	-2.41	4.77	0.2
feldspar	mass	=	46.66	(gm)	density	=	2.64	(gm/cc)	(analysis	in	mole	%)
	K0.01Na0.50Ca0.49Al1.49Si2.51O8
	G	=	-773864	(J)	H	=	-658804	(J)	S	=	101.54	(J/K)	V	=	17.7	(cc)	Cp	=	56.12	(J/K)
	albite	anorthite	sanidine
	49.96	49.26	0.78
spinel	mass	=	10.41	(gm)	density	=	4.65	(gm/cc)	(analysis	in	mole	%)
	Fe''1.01Mg0.33Fe'''1.08Al0.23Cr0.00Ti0.34O4
	G	=	-85697.9	(J)	H	=	-62867.8	(J)	S	=	20.15	(J/K)	V	=	2.24	(cc)	Cp	=	9.64	(J/K)
	chromite	hercynite	magnetite	spinel	ulvospinel
	0	-21.41	54.21	32.86	34.34
rhm-oxide	mass	=	1.29	(gm)	density	=	4.51	(gm/cc)	(analysis	in	mole	%)
	Mn0.06Fe''0.48Mg0.27Fe'''0.29Al0.11Ti0.80O3
	G	=	-13542.7	(J)	H	=	-10736.7	(J)	S	=	2.48	(J/K)	V	=	0.29	(cc)	Cp	=	1.25	(J/K)
	geikielite	hematite	ilmenite	pyrophanite	corundum
	26.83	14.32	47.61	5.64	5.6
apatite	mass	=	0.54	(gm)	density	=	3.06	(gm/cc)
	Ca5(PO4)3OH
	G	=	-7999.41	(J)	H	=	-6719.09	(J)	S	=	1.13	(J/K)	V	=	0.18	(cc)	Cp	=	0.61	(J/K)
Viscosity	of	the	System	cannot	be	computed.
System	mass	=	100.31	(gm)	density	=	2.54	(gm/cc)
	G	=	-1.55392e+06	(J)	H	=	-1.28885e+06	(J)	S	=	233.92	(J/K)	V	=	39.42	(cc)	Cp	=	124.15	(J/K)
Oxygen	delta	moles	=	0.00771679	delta	grams	=	0.246928
	G	=	-1956.9	(J)	H	=	211.25	(J)	S	=	1.91	(J/K)	V	=	727.03	(cc)	Cp	=	0.27	(J/K)
**********----------**********
Title:	Dummy	Title
T	=	850	(C)	P	=	1	(kbars)	log(10)	f	O2	=	-12.37	delta	HM	=	-4.62	NNO	=	0.46	QFM	=	1	COH	=	2.72	IW	=	5.05
Constraint	Flags:	fO2	path	=	QFM+1	Fractionate	Solids
Liquid	mass	=	33.23	(gm)	density	=	2.21	(gm/cc)	viscosity	=	4.92	(log	10	poise)	(analysis	in	wt	%)
	G	=	-542954	(J)	H	=	-444271	(J)	S	=	87.86	(J/K)	V	=	15	(cc)	Cp	=	45.67	(J/K)
	SiO2	TiO2	Al2O3	Fe2O3	Cr2O3	FeO	MnO	MgO	NiO	CoO	CaO	Na2O	K2O	P2O5	H2O	CO2	SO3	Cl2O-1	F2O-1
	69.53	0.29	10.78	0.63	0	1.19	1.15	0.61	0	0	2.54	6.1	2	0.94	4.25	0	0	0	0
orthopyroxene	mass	=	0.11	(gm)	density	=	3.37	(gm/cc)	(analysis	in	mole	%)
	opx	Na0.00Ca0.03Fe''0.59Mg1.34Fe'''0.01Ti0.00Al0.05Si1.97O6
	G	=	-1615.51	(J)	H	=	-1356.57	(J)	S	=	0.23	(J/K)	V	=	0.03	(cc)	Cp	=	0.13	(J/K)
	diopside	clinoenstatit	hedenbergite	alumino-buffo	buffonite	essenite	jadeite
	-59.36	96.66	59.34	1.76	-1.52	2.93	0.2
feldspar	mass	=	1.4	(gm)	density	=	2.59	(gm/cc)	(analysis	in	mole	%)
	K0.02Na0.75Ca0.23Al1.23Si2.77O8
	G	=	-23100.6	(J)	H	=	-19646.8	(J)	S	=	3.08	(J/K)	V	=	0.54	(cc)	Cp	=	1.7	(J/K)
	albite	anorthite	sanidine
	74.53	22.98	2.49
spinel	mass	=	0.05	(gm)	density	=	4.85	(gm/cc)	(analysis	in	mole	%)
	Fe''1.10Mg0.14Fe'''1.41Al0.09Cr0.00Ti0.25O4
	G	=	-389.64	(J)	H	=	-275.36	(J)	S	=	0.1	(J/K)	V	=	0.01	(cc)	Cp	=	0.05	(J/K)
	chromite	hercynite	magnetite	spinel	ulvospinel
	0	-9.9	70.48	14.46	24.95
rhm-oxide	mass	=	0.02	(gm)	density	=	4.61	(gm/cc)	(analysis	in	mole	%)
	Mn0.09Fe''0.53Mg0.20Fe'''0.30Al0.06Ti0.82O3
	G	=	-187.96	(J)	H	=	-148.07	(J)	S	=	0.04	(J/K)	V	=	0	(cc)	Cp	=	0.02	(J/K)
	geikielite	hematite	ilmenite	pyrophanite	corundum
	19.81	15.2	52.7	9.09	3.2
apatite	mass	=	0.02	(gm)	density	=	3.06	(gm/cc)
	Ca5(PO4)3OH
	G	=	-342.95	(J)	H	=	-288.73	(J)	S	=	0.05	(J/K)	V	=	0.01	(cc)	Cp	=	0.03	(J/K)
water	mass	=	0.34	(gm)	density	=	0.21	(gm/cc)
	H2O
	G	=	-7737.17	(J)	H	=	-4069.85	(J)	S	=	3.27	(J/K)	V	=	1.58	(cc)	Cp	=	1.14	(J/K)
Total	solids	mass	=	1.94	(gm)	density	=	0.89	(gm/cc)
	G	=	-33373.9	(J)	H	=	-25785.4	(J)	S	=	6.76	(J/K)	V	=	2.17	(cc)	Cp	=	3.06	(J/K)
Summary	of	all	fractionated	phases:	(total	mass	=	65.14	grams)
orthopyroxene	mass	=	4.64	(gm)	density	=	3.33	(gm/cc)	(analysis	in	mole	%)
	opx	Na0.00Ca0.04Fe''0.45Mg1.45Fe'''0.02Ti0.00Al0.08Si1.94O6
	G	=	-69546	(J)	H	=	-58665	(J)	S	=	9.69	(J/K)	V	=	1.4	(cc)	Cp	=	5.58	(J/K)
	diopside	clinoenstatit	hedenbergite	alumino-buffo	buffonite	essenite	jadeite
	-45.98	95.41	44.71	3.32	-2.39	4.73	0.2
feldspar	mass	=	48.16	(gm)	density	=	2.64	(gm/cc)	(analysis	in	mole	%)
	K0.01Na0.51Ca0.48Al1.48Si2.52O8
	G	=	-797770	(J)	H	=	-680558	(J)	S	=	104.36	(J/K)	V	=	18.28	(cc)	Cp	=	57.89	(J/K)
	albite	anorthite	sanidine
	50.68	48.49	0.83
spinel	mass	=	10.47	(gm)	density	=	4.65	(gm/cc)	(analysis	in	mole	%)
	Fe''1.02Mg0.33Fe'''1.09Al0.23Cr0.00Ti0.34O4
	G	=	-85927.1	(J)	H	=	-63268.5	(J)	S	=	20.17	(J/K)	V	=	2.25	(cc)	Cp	=	9.68	(J/K)
	chromite	hercynite	magnetite	spinel	ulvospinel
	0	-21.36	54.3	32.76	34.29
rhm-oxide	mass	=	1.31	(gm)	density	=	4.51	(gm/cc)	(analysis	in	mole	%)
	Mn0.06Fe''0.48Mg0.27Fe'''0.29Al0.11Ti0.80O3
	G	=	-13718.2	(J)	H	=	-10907.1	(J)	S	=	2.5	(J/K)	V	=	0.29	(cc)	Cp	=	1.27	(J/K)
	geikielite	hematite	ilmenite	pyrophanite	corundum
	26.73	14.33	47.68	5.69	5.57
apatite	mass	=	0.56	(gm)	density	=	3.06	(gm/cc)
	Ca5(PO4)3OH
	G	=	-8318.46	(J)	H	=	-7003.28	(J)	S	=	1.17	(J/K)	V	=	0.18	(cc)	Cp	=	0.63	(J/K)
Viscosity	of	the	System	cannot	be	computed.
System	mass	=	100.31	(gm)	density	=	2.53	(gm/cc)
	G	=	-1.55161e+06	(J)	H	=	-1.29046e+06	(J)	S	=	232.51	(J/K)	V	=	39.57	(cc)	Cp	=	123.78	(J/K)
Oxygen	delta	moles	=	0.00774159	delta	grams	=	0.247722
	G	=	-1944.01	(J)	H	=	209.19	(J)	S	=	1.92	(J/K)	V	=	722.93	(cc)	Cp	=	0.27	(J/K)
**********----------**********
Title:	Dummy	Title
T	=	840	(C)	P	=	1	(kbars)	log(10)	f	O2	=	-12.57	delta	HM	=	-4.63	NNO	=	0.47	QFM	=	1	COH	=	2.7	IW	=	5.07
Constraint	Flags:	fO2	path	=	QFM+1	Fractionate	Solids
Liquid	mass	=	31.71	(gm)	density	=	2.21	(gm/cc)	viscosity	=	5	(log	10	poise)	(analysis	in	wt	%)
	G	=	-517307	(J)	H	=	-424479	(J)	S	=	83.39	(J/K)	V	=	14.33	(cc)	Cp	=	43.44	(J/K)
	SiO2	TiO2	Al2O3	Fe2O3	Cr2O3	FeO	MnO	MgO	NiO	CoO	CaO	Na2O	K2O	P2O5	H2O	CO2	SO3	Cl2O-1	F2O-1
	70.14	0.27	10.35	0.59	0	1.11	1.2	0.56	0	0	2.45	6.03	2.07	0.96	4.25	0	0	0	0
orthopyroxene	mass	=	0.1	(gm)	density	=	3.38	(gm/cc)	(analysis	in	mole	%)
	opx	Na0.00Ca0.03Fe''0.61Mg1.33Fe'''0.01Ti0.00Al0.05Si1.97O6
	G	=	-1404.05	(J)	H	=	-1181.13	(J)	S	=	0.2	(J/K)	V	=	0.03	(cc)	Cp	=	0.12	(J/K)
	diopside	clinoenstatit	hedenbergite	alumino-buffo	buffonite	essenite	jadeite
	-61.21	96.83	61.2	1.64	-1.44	2.77	0.19
feldspar	mass	=	1.29	(gm)	density	=	2.58	(gm/cc)	(analysis	in	mole	%)
	K0.03Na0.76Ca0.21Al1.21Si2.79O8
	G	=	-21313.9	(J)	H	=	-18162.9	(J)	S	=	2.83	(J/K)	V	=	0.5	(cc)	Cp	=	1.57	(J/K)
	albite	anorthite	sanidine
	76.21	21	2.79
spinel	mass	=	0.05	(gm)	density	=	4.86	(gm/cc)	(analysis	in	mole	%)
	Fe''1.11Mg0.14Fe'''1.43Al0.09Cr0.00Ti0.24O4
	G	=	-338.98	(J)	H	=	-240.09	(J)	S	=	0.09	(J/K)	V	=	0.01	(cc)	Cp	=	0.04	(J/K)
	chromite	hercynite	magnetite	spinel	ulvospinel
	0	-9.28	71.39	13.57	24.32
rhm-oxide	mass	=	0.02	(gm)	density	=	4.62	(gm/cc)	(analysis	in	mole	%)
	Mn0.10Fe''0.53Mg0.19Fe'''0.31Al0.06Ti0.82O3
	G	=	-165.35	(J)	H	=	-130.55	(J)	S	=	0.03	(J/K)	V	=	0	(cc)	Cp	=	0.02	(J/K)
	geikielite	hematite	ilmenite	pyrophanite	corundum
	19.19	15.29	52.98	9.51	3.02
apatite	mass	=	0.02	(gm)	density	=	3.06	(gm/cc)
	Ca5(PO4)3OH
	G	=	-287.65	(J)	H	=	-242.73	(J)	S	=	0.04	(J/K)	V	=	0.01	(cc)	Cp	=	0.02	(J/K)
water	mass	=	0.4	(gm)	density	=	0.22	(gm/cc)
	H2O
	G	=	-9157.94	(J)	H	=	-4851.2	(J)	S	=	3.87	(J/K)	V	=	1.85	(cc)	Cp	=	1.37	(J/K)
Total	solids	mass	=	1.87	(gm)	density	=	0.78	(gm/cc)
	G	=	-32667.9	(J)	H	=	-24808.6	(J)	S	=	7.06	(J/K)	V	=	2.4	(cc)	Cp	=	3.13	(J/K)
Summary	of	all	fractionated	phases:	(total	mass	=	66.73	grams)
orthopyroxene	mass	=	4.75	(gm)	density	=	3.33	(gm/cc)	(analysis	in	mole	%)
	opx	Na0.00Ca0.04Fe''0.45Mg1.45Fe'''0.02Ti0.00Al0.08Si1.94O6
	G	=	-71030.8	(J)	H	=	-60051.8	(J)	S	=	9.86	(J/K)	V	=	1.43	(cc)	Cp	=	5.7	(J/K)
	diopside	clinoenstatit	hedenbergite	alumino-buffo	buffonite	essenite	jadeite
	-46.28	95.44	45.04	3.28	-2.37	4.69	0.2
feldspar	mass	=	49.56	(gm)	density	=	2.63	(gm/cc)	(analysis	in	mole	%)
	K0.01Na0.51Ca0.48Al1.48Si2.52O8
	G	=	-819760	(J)	H	=	-700762	(J)	S	=	106.9	(J/K)	V	=	18.81	(cc)	Cp	=	59.53	(J/K)
	albite	anorthite	sanidine
	51.36	47.76	0.88
spinel	mass	=	10.52	(gm)	density	=	4.65	(gm/cc)	(analysis	in	mole	%)
	Fe''1.02Mg0.33Fe'''1.09Al0.23Cr0.00Ti0.34O4
	G	=	-86098.8	(J)	H	=	-63629.6	(J)	S	=	20.19	(J/K)	V	=	2.26	(cc)	Cp	=	9.72	(J/K)
	chromite	hercynite	magnetite	spinel	ulvospinel
	0	-21.3	54.37	32.68	34.25
rhm-oxide	mass	=	1.32	(gm)	density	=	4.52	(gm/cc)	(analysis	in	mole	%)
	Mn0.06Fe''0.48Mg0.27Fe'''0.29Al0.11Ti0.80O3
	G	=	-13866.3	(J)	H	=	-11056.5	(J)	S	=	2.52	(J/K)	V	=	0.29	(cc)	Cp	=	1.28	(J/K)
	geikielite	hematite	ilmenite	pyrophanite	corundum
	26.64	14.34	47.74	5.73	5.54
apatite	mass	=	0.58	(gm)	density	=	3.06	(gm/cc)
	Ca5(PO4)3OH
	G	=	-8574.99	(J)	H	=	-7235.92	(J)	S	=	1.2	(J/K)	V	=	0.19	(cc)	Cp	=	0.65	(J/K)
Viscosity	of	the	System	cannot	be	computed.
System	mass	=	100.32	(gm)	density	=	2.53	(gm/cc)
	G	=	-1.54931e+06	(J)	H	=	-1.29202e+06	(J)	S	=	231.13	(J/K)	V	=	39.7	(cc)	Cp	=	123.45	(J/K)
Oxygen	delta	moles	=	0.00776256	delta	grams	=	0.248393
	G	=	-1930.07	(J)	H	=	207.02	(J)	S	=	1.92	(J/K)	V	=	718.43	(cc)	Cp	=	0.27	(J/K)
**********----------**********
Title:	Dummy	Title
T	=	830	(C)	P	=	1	(kbars)	log(10)	f	O2	=	-12.77	delta	HM	=	-4.63	NNO	=	0.47	QFM	=	1	COH	=	2.68	IW	=	5.09
Constraint	Flags:	fO2	path	=	QFM+1	Fractionate	Solids
Liquid	mass	=	30.32	(gm)	density	=	2.21	(gm/cc)	viscosity	=	5.07	(log	10	poise)	(analysis	in	wt	%)
	G	=	-493804	(J)	H	=	-406335	(J)	S	=	79.29	(J/K)	V	=	13.7	(cc)	Cp	=	41.4	(J/K)
	SiO2	TiO2	Al2O3	Fe2O3	Cr2O3	FeO	MnO	MgO	NiO	CoO	CaO	Na2O	K2O	P2O5	H2O	CO2	SO3	Cl2O-1	F2O-1
	70.73	0.25	9.92	0.56	0	1.03	1.26	0.51	0	0	2.38	5.95	2.15	0.99	4.26	0	0	0	0
orthopyroxene	mass	=	0.09	(gm)	density	=	3.39	(gm/cc)	(analysis	in	mole	%)
	opx	Na0.00Ca0.03Fe''0.63Mg1.31Fe'''0.01Ti0.00Al0.04Si1.97O6
	G	=	-1224.16	(J)	H	=	-1031.65	(J)	S	=	0.17	(J/K)	V	=	0.03	(cc)	Cp	=	0.1	(J/K)
	diopside	clinoenstatit	hedenbergite	alumino-buffo	buffonite	essenite	jadeite
	-63.08	96.99	63.1	1.53	-1.35	2.62	0.19
feldspar	mass	=	1.19	(gm)	density	=	2.58	(gm/cc)	(analysis	in	mole	%)
	K0.03Na0.78Ca0.19Al1.19Si2.81O8
	G	=	-19620.7	(J)	H	=	-16753.2	(J)	S	=	2.6	(J/K)	V	=	0.46	(cc)	Cp	=	1.45	(J/K)
	albite	anorthite	sanidine
	77.71	19.18	3.11
spinel	mass	=	0.04	(gm)	density	=	4.87	(gm/cc)	(analysis	in	mole	%)
	Fe''1.11Mg0.13Fe'''1.45Al0.08Cr0.00Ti0.24O4
	G	=	-294.5	(J)	H	=	-209.08	(J)	S	=	0.08	(J/K)	V	=	0.01	(cc)	Cp	=	0.04	(J/K)
	chromite	hercynite	magnetite	spinel	ulvospinel
	0	-8.71	72.28	12.74	23.69
rhm-oxide	mass	=	0.01	(gm)	density	=	4.63	(gm/cc)	(analysis	in	mole	%)
	Mn0.10Fe''0.53Mg0.19Fe'''0.31Al0.06Ti0.82O3
	G	=	-146.46	(J)	H	=	-115.9	(J)	S	=	0.03	(J/K)	V	=	0	(cc)	Cp	=	0.01	(J/K)
	geikielite	hematite	ilmenite	pyrophanite	corundum
	18.59	15.38	53.26	9.92	2.85
apatite	mass	=	0.02	(gm)	density	=	3.06	(gm/cc)
	Ca5(PO4)3OH
	G	=	-238.27	(J)	H	=	-201.53	(J)	S	=	0.03	(J/K)	V	=	0.01	(cc)	Cp	=	0.02	(J/K)
water	mass	=	0.46	(gm)	density	=	0.22	(gm/cc)
	H2O
	G	=	-10455.8	(J)	H	=	-5577.95	(J)	S	=	4.42	(J/K)	V	=	2.09	(cc)	Cp	=	1.58	(J/K)
Total	solids	mass	=	1.81	(gm)	density	=	0.7	(gm/cc)
	G	=	-31979.9	(J)	H	=	-23889.3	(J)	S	=	7.33	(J/K)	V	=	2.59	(cc)	Cp	=	3.2	(J/K)
Summary	of	all	fractionated	phases:	(total	mass	=	68.19	grams)
orthopyroxene	mass	=	4.85	(gm)	density	=	3.33	(gm/cc)	(analysis	in	mole	%)
	opx	Na0.00Ca0.04Fe''0.45Mg1.45Fe'''0.02Ti0.00Al0.08Si1.94O6
	G	=	-72302.8	(J)	H	=	-61264.2	(J)	S	=	10.01	(J/K)	V	=	1.46	(cc)	Cp	=	5.81	(J/K)
	diopside	clinoenstatit	hedenbergite	alumino-buffo	buffonite	essenite	jadeite
	-46.57	95.46	45.35	3.25	-2.35	4.65	0.2
feldspar	mass	=	50.85	(gm)	density	=	2.63	(gm/cc)	(analysis	in	mole	%)
	K0.01Na0.52Ca0.47Al1.47Si2.53O8
	G	=	-839942	(J)	H	=	-719497	(J)	S	=	109.18	(J/K)	V	=	19.3	(cc)	Cp	=	61.04	(J/K)
	albite	anorthite	sanidine
	52	47.08	0.93
spinel	mass	=	10.57	(gm)	density	=	4.65	(gm/cc)	(analysis	in	mole	%)
	Fe''1.02Mg0.33Fe'''1.09Al0.23Cr0.00Ti0.34O4
	G	=	-86219.9	(J)	H	=	-63955.7	(J)	S	=	20.18	(J/K)	V	=	2.27	(cc)	Cp	=	9.75	(J/K)
	chromite	hercynite	magnetite	spinel	ulvospinel
	0	-21.25	54.44	32.6	34.21
rhm-oxide	mass	=	1.34	(gm)	density	=	4.52	(gm/cc)	(analysis	in	mole	%)
	Mn0.06Fe''0.48Mg0.27Fe'''0.29Al0.11Ti0.80O3
	G	=	-13991.7	(J)	H	=	-11188.5	(J)	S	=	2.54	(J/K)	V	=	0.3	(cc)	Cp	=	1.29	(J/K)
	geikielite	hematite	ilmenite	pyrophanite	corundum
	26.56	14.35	47.8	5.77	5.51
apatite	mass	=	0.59	(gm)	density	=	3.06	(gm/cc)
	Ca5(PO4)3OH
	G	=	-8776.08	(J)	H	=	-7422.67	(J)	S	=	1.23	(J/K)	V	=	0.19	(cc)	Cp	=	0.67	(J/K)
Viscosity	of	the	System	cannot	be	computed.
System	mass	=	100.32	(gm)	density	=	2.52	(gm/cc)
	G	=	-1.54702e+06	(J)	H	=	-1.29355e+06	(J)	S	=	229.76	(J/K)	V	=	39.81	(cc)	Cp	=	123.16	(J/K)
Oxygen	delta	moles	=	0.00778014	delta	grams	=	0.248955
	G	=	-1915.21	(J)	H	=	204.74	(J)	S	=	1.92	(J/K)	V	=	713.59	(cc)	Cp	=	0.27	(J/K)
**********----------**********
Title:	Dummy	Title
T	=	820	(C)	P	=	1	(kbars)	log(10)	f	O2	=	-12.97	delta	HM	=	-4.63	NNO	=	0.48	QFM	=	1	COH	=	2.66	IW	=	5.11
Constraint	Flags:	fO2	path	=	QFM+1	Fractionate	Solids
Liquid	mass	=	29.04	(gm)	density	=	2.21	(gm/cc)	viscosity	=	5.13	(log	10	poise)	(analysis	in	wt	%)
	G	=	-472309	(J)	H	=	-389739	(J)	S	=	75.53	(J/K)	V	=	13.13	(cc)	Cp	=	39.54	(J/K)
	SiO2	TiO2	Al2O3	Fe2O3	Cr2O3	FeO	MnO	MgO	NiO	CoO	CaO	Na2O	K2O	P2O5	H2O	CO2	SO3	Cl2O-1	F2O-1
	71.3	0.23	9.5	0.53	0	0.95	1.31	0.47	0	0	2.33	5.87	2.22	1.03	4.26	0	0	0	0
orthopyroxene	mass	=	0.08	(gm)	density	=	3.4	(gm/cc)	(analysis	in	mole	%)
	opx	Na0.00Ca0.03Fe''0.65Mg1.29Fe'''0.01Ti0.00Al0.04Si1.97O6
	G	=	-1070.66	(J)	H	=	-903.91	(J)	S	=	0.15	(J/K)	V	=	0.02	(cc)	Cp	=	0.09	(J/K)
	diopside	clinoenstatit	hedenbergite	alumino-buffo	buffonite	essenite	jadeite
	-64.97	97.14	65.01	1.42	-1.27	2.47	0.19
feldspar	mass	=	1.09	(gm)	density	=	2.58	(gm/cc)	(analysis	in	mole	%)
	K0.03Na0.79Ca0.18Al1.18Si2.82O8
	G	=	-18016.6	(J)	H	=	-15414.3	(J)	S	=	2.38	(J/K)	V	=	0.42	(cc)	Cp	=	1.33	(J/K)
	albite	anorthite	sanidine
	79.03	17.53	3.45
spinel	mass	=	0.04	(gm)	density	=	4.88	(gm/cc)	(analysis	in	mole	%)
	Fe''1.11Mg0.12Fe'''1.46Al0.08Cr0.00Ti0.23O4
	G	=	-255.55	(J)	H	=	-181.88	(J)	S	=	0.07	(J/K)	V	=	0.01	(cc)	Cp	=	0.03	(J/K)
	chromite	hercynite	magnetite	spinel	ulvospinel
	0	-8.18	73.14	11.96	23.08
rhm-oxide	mass	=	0.01	(gm)	density	=	4.64	(gm/cc)	(analysis	in	mole	%)
	Mn0.10Fe''0.54Mg0.18Fe'''0.31Al0.05Ti0.82O3
	G	=	-130.57	(J)	H	=	-103.57	(J)	S	=	0.02	(J/K)	V	=	0	(cc)	Cp	=	0.01	(J/K)
	geikielite	hematite	ilmenite	pyrophanite	corundum
	18	15.47	53.52	10.32	2.68
apatite	mass	=	0.01	(gm)	density	=	3.06	(gm/cc)
	Ca5(PO4)3OH
	G	=	-193.85	(J)	H	=	-164.33	(J)	S	=	0.03	(J/K)	V	=	0	(cc)	Cp	=	0.01	(J/K)
water	mass	=	0.51	(gm)	density	=	0.22	(gm/cc)
	H2O
	G	=	-11636.9	(J)	H	=	-6252.12	(J)	S	=	4.93	(J/K)	V	=	2.29	(cc)	Cp	=	1.79	(J/K)
Total	solids	mass	=	1.75	(gm)	density	=	0.63	(gm/cc)
	G	=	-31304	(J)	H	=	-23020.1	(J)	S	=	7.58	(J/K)	V	=	2.76	(cc)	Cp	=	3.26	(J/K)
Summary	of	all	fractionated	phases:	(total	mass	=	69.53	grams)
orthopyroxene	mass	=	4.93	(gm)	density	=	3.33	(gm/cc)	(analysis	in	mole	%)
	opx	Na0.00Ca0.04Fe''0.46Mg1.45Fe'''0.02Ti0.00Al0.08Si1.94O6
	G	=	-73393.8	(J)	H	=	-62328.1	(J)	S	=	10.12	(J/K)	V	=	1.48	(cc)	Cp	=	5.9	(J/K)
	diopside	clinoenstatit	hedenbergite	alumino-buffo	buffonite	essenite	jadeite
	-46.84	95.49	45.64	3.22	-2.33	4.62	0.2
feldspar	mass	=	52.03	(gm)	density	=	2.63	(gm/cc)	(analysis	in	mole	%)
	K0.01Na0.53Ca0.46Al1.46Si2.54O8
	G	=	-858410	(J)	H	=	-736837	(J)	S	=	111.21	(J/K)	V	=	19.76	(cc)	Cp	=	62.43	(J/K)
	albite	anorthite	sanidine
	52.59	46.43	0.98
spinel	mass	=	10.6	(gm)	density	=	4.66	(gm/cc)	(analysis	in	mole	%)
	Fe''1.02Mg0.33Fe'''1.09Al0.23Cr0.00Ti0.34O4
	G	=	-86296.8	(J)	H	=	-64251.2	(J)	S	=	20.17	(J/K)	V	=	2.28	(cc)	Cp	=	9.77	(J/K)
	chromite	hercynite	magnetite	spinel	ulvospinel
	0	-21.21	54.51	32.53	34.17
rhm-oxide	mass	=	1.35	(gm)	density	=	4.52	(gm/cc)	(analysis	in	mole	%)
	Mn0.06Fe''0.48Mg0.26Fe'''0.29Al0.11Ti0.80O3
	G	=	-14098.1	(J)	H	=	-11306	(J)	S	=	2.55	(J/K)	V	=	0.3	(cc)	Cp	=	1.3	(J/K)
	geikielite	hematite	ilmenite	pyrophanite	corundum
	26.48	14.36	47.85	5.81	5.48
apatite	mass	=	0.61	(gm)	density	=	3.06	(gm/cc)
	Ca5(PO4)3OH
	G	=	-8927.74	(J)	H	=	-7568.28	(J)	S	=	1.24	(J/K)	V	=	0.2	(cc)	Cp	=	0.68	(J/K)
Viscosity	of	the	System	cannot	be	computed.
System	mass	=	100.32	(gm)	density	=	2.51	(gm/cc)
	G	=	-1.54474e+06	(J)	H	=	-1.29505e+06	(J)	S	=	228.41	(J/K)	V	=	39.9	(cc)	Cp	=	122.89	(J/K)
Oxygen	delta	moles	=	0.00779473	delta	grams	=	0.249422
	G	=	-1899.56	(J)	H	=	202.38	(J)	S	=	1.92	(J/K)	V	=	708.45	(cc)	Cp	=	0.27	(J/K)
**********----------**********
Title:	Dummy	Title
T	=	810	(C)	P	=	1	(kbars)	log(10)	f	O2	=	-13.17	delta	HM	=	-4.64	NNO	=	0.48	QFM	=	1	COH	=	2.64	IW	=	5.13
Constraint	Flags:	fO2	path	=	QFM+1	Fractionate	Solids
Liquid	mass	=	27.88	(gm)	density	=	2.21	(gm/cc)	viscosity	=	5.19	(log	10	poise)	(analysis	in	wt	%)
	G	=	-452690	(J)	H	=	-374595	(J)	S	=	72.1	(J/K)	V	=	12.61	(cc)	Cp	=	37.85	(J/K)
	SiO2	TiO2	Al2O3	Fe2O3	Cr2O3	FeO	MnO	MgO	NiO	CoO	CaO	Na2O	K2O	P2O5	H2O	CO2	SO3	Cl2O-1	F2O-1
	71.83	0.21	9.1	0.51	0	0.88	1.36	0.44	0	0	2.29	5.78	2.29	1.06	4.26	0	0	0	0
orthopyroxene	mass	=	0.07	(gm)	density	=	3.41	(gm/cc)	(analysis	in	mole	%)
	opx	Na0.00Ca0.03Fe''0.67Mg1.28Fe'''0.01Ti0.00Al0.04Si1.98O6
	G	=	-939.39	(J)	H	=	-794.51	(J)	S	=	0.13	(J/K)	V	=	0.02	(cc)	Cp	=	0.08	(J/K)
	diopside	clinoenstatit	hedenbergite	alumino-buffo	buffonite	essenite	jadeite
	-66.87	97.28	66.95	1.32	-1.19	2.33	0.18
feldspar	mass	=	1	(gm)	density	=	2.58	(gm/cc)	(analysis	in	mole	%)
	K0.04Na0.80Ca0.16Al1.16Si2.84O8
	G	=	-16501.1	(J)	H	=	-14146.2	(J)	S	=	2.17	(J/K)	V	=	0.39	(cc)	Cp	=	1.22	(J/K)
	albite	anorthite	sanidine
	80.17	16.02	3.8
spinel	mass	=	0.03	(gm)	density	=	4.89	(gm/cc)	(analysis	in	mole	%)
	Fe''1.11Mg0.11Fe'''1.48Al0.07Cr0.00Ti0.22O4
	G	=	-221.57	(J)	H	=	-158.11	(J)	S	=	0.06	(J/K)	V	=	0.01	(cc)	Cp	=	0.03	(J/K)
	chromite	hercynite	magnetite	spinel	ulvospinel
	0	-7.69	73.98	11.24	22.47
rhm-oxide	mass	=	0.01	(gm)	density	=	4.65	(gm/cc)	(analysis	in	mole	%)
	Mn0.11Fe''0.54Mg0.17Fe'''0.31Al0.05Ti0.82O3
	G	=	-117.14	(J)	H	=	-93.13	(J)	S	=	0.02	(J/K)	V	=	0	(cc)	Cp	=	0.01	(J/K)
	geikielite	hematite	ilmenite	pyrophanite	corundum
	17.43	15.56	53.78	10.72	2.52
apatite	mass	=	0.01	(gm)	density	=	3.06	(gm/cc)
	Ca5(PO4)3OH
	G	=	-153.48	(J)	H	=	-130.4	(J)	S	=	0.02	(J/K)	V	=	0	(cc)	Cp	=	0.01	(J/K)
water	mass	=	0.56	(gm)	density	=	0.23	(gm/cc)
	H2O
	G	=	-12707.2	(J)	H	=	-6875.87	(J)	S	=	5.38	(J/K)	V	=	2.47	(cc)	Cp	=	1.98	(J/K)
Total	solids	mass	=	1.69	(gm)	density	=	0.58	(gm/cc)
	G	=	-30639.9	(J)	H	=	-22198.2	(J)	S	=	7.79	(J/K)	V	=	2.9	(cc)	Cp	=	3.33	(J/K)
Summary	of	all	fractionated	phases:	(total	mass	=	70.75	grams)
orthopyroxene	mass	=	5	(gm)	density	=	3.34	(gm/cc)	(analysis	in	mole	%)
	opx	Na0.00Ca0.04Fe''0.46Mg1.44Fe'''0.02Ti0.00Al0.08Si1.95O6
	G	=	-74330.6	(J)	H	=	-63265.1	(J)	S	=	10.22	(J/K)	V	=	1.5	(cc)	Cp	=	5.98	(J/K)
	diopside	clinoenstatit	hedenbergite	alumino-buffo	buffonite	essenite	jadeite
	-47.1	95.51	45.92	3.19	-2.32	4.58	0.2
feldspar	mass	=	53.13	(gm)	density	=	2.63	(gm/cc)	(analysis	in	mole	%)
	K0.01Na0.53Ca0.46Al1.46Si2.54O8
	G	=	-875256	(J)	H	=	-752850	(J)	S	=	113.01	(J/K)	V	=	20.18	(cc)	Cp	=	63.72	(J/K)
	albite	anorthite	sanidine
	53.15	45.83	1.03
spinel	mass	=	10.64	(gm)	density	=	4.66	(gm/cc)	(analysis	in	mole	%)
	Fe''1.02Mg0.32Fe'''1.09Al0.23Cr0.00Ti0.34O4
	G	=	-86335.1	(J)	H	=	-64519.8	(J)	S	=	20.14	(J/K)	V	=	2.28	(cc)	Cp	=	9.79	(J/K)
	chromite	hercynite	magnetite	spinel	ulvospinel
	0	-21.17	54.56	32.47	34.14
rhm-oxide	mass	=	1.36	(gm)	density	=	4.52	(gm/cc)	(analysis	in	mole	%)
	Mn0.06Fe''0.48Mg0.26Fe'''0.29Al0.11Ti0.80O3
	G	=	-14188.6	(J)	H	=	-11411.2	(J)	S	=	2.56	(J/K)	V	=	0.3	(cc)	Cp	=	1.31	(J/K)
	geikielite	hematite	ilmenite	pyrophanite	corundum
	26.41	14.37	47.9	5.85	5.46
apatite	mass	=	0.61	(gm)	density	=	3.06	(gm/cc)
	Ca5(PO4)3OH
	G	=	-9034.96	(J)	H	=	-7676.71	(J)	S	=	1.25	(J/K)	V	=	0.2	(cc)	Cp	=	0.69	(J/K)
Viscosity	of	the	System	cannot	be	computed.
System	mass	=	100.32	(gm)	density	=	2.51	(gm/cc)
	G	=	-1.54247e+06	(J)	H	=	-1.29652e+06	(J)	S	=	227.08	(J/K)	V	=	39.97	(cc)	Cp	=	122.66	(J/K)
Oxygen	delta	moles	=	0.0078067	delta	grams	=	0.249805
	G	=	-1883.23	(J)	H	=	199.94	(J)	S	=	1.92	(J/K)	V	=	703.04	(cc)	Cp	=	0.27	(J/K)
**********----------**********
Title:	Dummy	Title
T	=	800	(C)	P	=	1	(kbars)	log(10)	f	O2	=	-13.38	delta	HM	=	-4.64	NNO	=	0.49	QFM	=	1	COH	=	2.62	IW	=	5.15
Constraint	Flags:	fO2	path	=	QFM+1	Fractionate	Solids
Liquid	mass	=	26.83	(gm)	density	=	2.21	(gm/cc)	viscosity	=	5.25	(log	10	poise)	(analysis	in	wt	%)
	G	=	-434818	(J)	H	=	-360809	(J)	S	=	68.96	(J/K)	V	=	12.13	(cc)	Cp	=	36.31	(J/K)
	SiO2	TiO2	Al2O3	Fe2O3	Cr2O3	FeO	MnO	MgO	NiO	CoO	CaO	Na2O	K2O	P2O5	H2O	CO2	SO3	Cl2O-1	F2O-1
	72.34	0.2	8.7	0.48	0	0.82	1.41	0.4	0	0	2.27	5.68	2.35	1.1	4.25	0	0	0	0
orthopyroxene	mass	=	0.06	(gm)	density	=	3.42	(gm/cc)	(analysis	in	mole	%)
	opx	Na0.00Ca0.02Fe''0.69Mg1.26Fe'''0.01Ti0.00Al0.04Si1.98O6
	G	=	-826.92	(J)	H	=	-700.63	(J)	S	=	0.12	(J/K)	V	=	0.02	(cc)	Cp	=	0.07	(J/K)
	diopside	clinoenstatit	hedenbergite	alumino-buffo	buffonite	essenite	jadeite
	-68.79	97.4	68.9	1.22	-1.11	2.2	0.18
feldspar	mass	=	0.92	(gm)	density	=	2.57	(gm/cc)	(analysis	in	mole	%)
	K0.04Na0.81Ca0.15Al1.15Si2.85O8
	G	=	-15076.3	(J)	H	=	-12950.9	(J)	S	=	1.98	(J/K)	V	=	0.36	(cc)	Cp	=	1.12	(J/K)
	albite	anorthite	sanidine
	81.16	14.66	4.18
spinel	mass	=	0.03	(gm)	density	=	4.9	(gm/cc)	(analysis	in	mole	%)
	Fe''1.11Mg0.11Fe'''1.50Al0.07Cr0.00Ti0.22O4
	G	=	-192.05	(J)	H	=	-137.42	(J)	S	=	0.05	(J/K)	V	=	0.01	(cc)	Cp	=	0.03	(J/K)
	chromite	hercynite	magnetite	spinel	ulvospinel
	0	-7.23	74.79	10.56	21.88
rhm-oxide	mass	=	0.01	(gm)	density	=	4.66	(gm/cc)	(analysis	in	mole	%)
	Mn0.11Fe''0.54Mg0.17Fe'''0.31Al0.05Ti0.82O3
	G	=	-105.7	(J)	H	=	-84.24	(J)	S	=	0.02	(J/K)	V	=	0	(cc)	Cp	=	0.01	(J/K)
	geikielite	hematite	ilmenite	pyrophanite	corundum
	16.86	15.63	54.03	11.11	2.36
apatite	mass	=	0.01	(gm)	density	=	3.06	(gm/cc)
	Ca5(PO4)3OH
	G	=	-116.29	(J)	H	=	-99.03	(J)	S	=	0.02	(J/K)	V	=	0	(cc)	Cp	=	0.01	(J/K)
water	mass	=	0.61	(gm)	density	=	0.23	(gm/cc)
	H2O
	G	=	-13673.4	(J)	H	=	-7451.59	(J)	S	=	5.8	(J/K)	V	=	2.63	(cc)	Cp	=	2.16	(J/K)
Total	solids	mass	=	1.63	(gm)	density	=	0.54	(gm/cc)
	G	=	-29990.6	(J)	H	=	-21423.8	(J)	S	=	7.98	(J/K)	V	=	3.01	(cc)	Cp	=	3.39	(J/K)
Summary	of	all	fractionated	phases:	(total	mass	=	71.86	grams)
orthopyroxene	mass	=	5.07	(gm)	density	=	3.34	(gm/cc)	(analysis	in	mole	%)
	opx	Na0.00Ca0.04Fe''0.46Mg1.44Fe'''0.02Ti0.00Al0.08Si1.95O6
	G	=	-75135.4	(J)	H	=	-64093.3	(J)	S	=	10.29	(J/K)	V	=	1.52	(cc)	Cp	=	6.04	(J/K)
	diopside	clinoenstatit	hedenbergite	alumino-buffo	buffonite	essenite	jadeite
	-47.34	95.53	46.18	3.17	-2.3	4.56	0.2
feldspar	mass	=	54.13	(gm)	density	=	2.63	(gm/cc)	(analysis	in	mole	%)
	K0.01Na0.54Ca0.45Al1.45Si2.55O8
	G	=	-890570	(J)	H	=	-767608	(J)	S	=	114.58	(J/K)	V	=	20.56	(cc)	Cp	=	64.9	(J/K)
	albite	anorthite	sanidine
	53.65	45.27	1.08
spinel	mass	=	10.67	(gm)	density	=	4.66	(gm/cc)	(analysis	in	mole	%)
	Fe''1.02Mg0.32Fe'''1.09Al0.23Cr0.00Ti0.34O4
	G	=	-86339.8	(J)	H	=	-64764.8	(J)	S	=	20.1	(J/K)	V	=	2.29	(cc)	Cp	=	9.81	(J/K)
	chromite	hercynite	magnetite	spinel	ulvospinel
	0	-21.13	54.62	32.41	34.11
rhm-oxide	mass	=	1.37	(gm)	density	=	4.53	(gm/cc)	(analysis	in	mole	%)
	Mn0.06Fe''0.48Mg0.26Fe'''0.29Al0.11Ti0.80O3
	G	=	-14265.6	(J)	H	=	-11506.2	(J)	S	=	2.57	(J/K)	V	=	0.3	(cc)	Cp	=	1.32	(J/K)
	geikielite	hematite	ilmenite	pyrophanite	corundum
	26.35	14.38	47.95	5.89	5.44
apatite	mass	=	0.62	(gm)	density	=	3.06	(gm/cc)
	Ca5(PO4)3OH
	G	=	-9101.87	(J)	H	=	-7751.21	(J)	S	=	1.26	(J/K)	V	=	0.2	(cc)	Cp	=	0.69	(J/K)
Viscosity	of	the	System	cannot	be	computed.
System	mass	=	100.32	(gm)	density	=	2.51	(gm/cc)
	G	=	-1.54022e+06	(J)	H	=	-1.29796e+06	(J)	S	=	225.75	(J/K)	V	=	40.02	(cc)	Cp	=	122.47	(J/K)
Oxygen	delta	moles	=	0.0078164	delta	grams	=	0.250115
	G	=	-1866.33	(J)	H	=	197.44	(J)	S	=	1.92	(J/K)	V	=	697.42	(cc)	Cp	=	0.27	(J/K)
**********----------**********
Title:	Dummy	Title
T	=	790	(C)	P	=	1	(kbars)	log(10)	f	O2	=	-13.6	delta	HM	=	-4.65	NNO	=	0.49	QFM	=	1	COH	=	2.6	IW	=	5.17
Constraint	Flags:	fO2	path	=	QFM+1	Fractionate	Solids
Liquid	mass	=	25.87	(gm)	density	=	2.21	(gm/cc)	viscosity	=	5.31	(log	10	poise)	(analysis	in	wt	%)
	G	=	-418568	(J)	H	=	-348289	(J)	S	=	66.1	(J/K)	V	=	11.7	(cc)	Cp	=	34.92	(J/K)
	SiO2	TiO2	Al2O3	Fe2O3	Cr2O3	FeO	MnO	MgO	NiO	CoO	CaO	Na2O	K2O	P2O5	H2O	CO2	SO3	Cl2O-1	F2O-1
	72.82	0.19	8.31	0.45	0	0.76	1.46	0.37	0	0	2.26	5.58	2.41	1.14	4.25	0	0	0	0
orthopyroxene	mass	=	0.05	(gm)	density	=	3.43	(gm/cc)	(analysis	in	mole	%)
	opx	Na0.00Ca0.02Fe''0.71Mg1.24Fe'''0.01Ti0.00Al0.03Si1.98O6
	G	=	-730.38	(J)	H	=	-619.95	(J)	S	=	0.1	(J/K)	V	=	0.02	(cc)	Cp	=	0.06	(J/K)
	diopside	clinoenstatit	hedenbergite	alumino-buffo	buffonite	essenite	jadeite
	-70.7	97.51	70.86	1.13	-1.04	2.07	0.17
feldspar	mass	=	0.84	(gm)	density	=	2.57	(gm/cc)	(analysis	in	mole	%)
	K0.05Na0.82Ca0.13Al1.13Si2.87O8
	G	=	-13744.7	(J)	H	=	-11831.2	(J)	S	=	1.8	(J/K)	V	=	0.33	(cc)	Cp	=	1.02	(J/K)
	albite	anorthite	sanidine
	81.99	13.44	4.57
spinel	mass	=	0.02	(gm)	density	=	4.91	(gm/cc)	(analysis	in	mole	%)
	Fe''1.11Mg0.10Fe'''1.51Al0.06Cr0.00Ti0.21O4
	G	=	-166.49	(J)	H	=	-119.47	(J)	S	=	0.04	(J/K)	V	=	0	(cc)	Cp	=	0.02	(J/K)
	chromite	hercynite	magnetite	spinel	ulvospinel
	0	-6.81	75.59	9.93	21.3
rhm-oxide	mass	=	0.01	(gm)	density	=	4.67	(gm/cc)	(analysis	in	mole	%)
	Mn0.11Fe''0.54Mg0.16Fe'''0.31Al0.04Ti0.82O3
	G	=	-95.9	(J)	H	=	-76.62	(J)	S	=	0.02	(J/K)	V	=	0	(cc)	Cp	=	0.01	(J/K)
	geikielite	hematite	ilmenite	pyrophanite	corundum
	16.31	15.7	54.29	11.5	2.21
apatite	mass	=	0.01	(gm)	density	=	3.06	(gm/cc)
	Ca5(PO4)3OH
	G	=	-81.43	(J)	H	=	-69.51	(J)	S	=	0.01	(J/K)	V	=	0	(cc)	Cp	=	0.01	(J/K)
water	mass	=	0.65	(gm)	density	=	0.24	(gm/cc)
	H2O
	G	=	-14542	(J)	H	=	-7981.91	(J)	S	=	6.17	(J/K)	V	=	2.76	(cc)	Cp	=	2.34	(J/K)
Total	solids	mass	=	1.58	(gm)	density	=	0.51	(gm/cc)
	G	=	-29361	(J)	H	=	-20698.6	(J)	S	=	8.15	(J/K)	V	=	3.11	(cc)	Cp	=	3.46	(J/K)
Summary	of	all	fractionated	phases:	(total	mass	=	72.87	grams)
orthopyroxene	mass	=	5.12	(gm)	density	=	3.34	(gm/cc)	(analysis	in	mole	%)
	opx	Na0.00Ca0.04Fe''0.46Mg1.44Fe'''0.02Ti0.00Al0.08Si1.95O6
	G	=	-75827.3	(J)	H	=	-64828.3	(J)	S	=	10.35	(J/K)	V	=	1.53	(cc)	Cp	=	6.1	(J/K)
	diopside	clinoenstatit	hedenbergite	alumino-buffo	buffonite	essenite	jadeite
	-47.57	95.55	46.42	3.15	-2.29	4.53	0.2
feldspar	mass	=	55.04	(gm)	density	=	2.63	(gm/cc)	(analysis	in	mole	%)
	K0.01Na0.54Ca0.45Al1.45Si2.55O8
	G	=	-904447	(J)	H	=	-781181	(J)	S	=	115.94	(J/K)	V	=	20.91	(cc)	Cp	=	66	(J/K)
	albite	anorthite	sanidine
	54.12	44.75	1.13
spinel	mass	=	10.69	(gm)	density	=	4.66	(gm/cc)	(analysis	in	mole	%)
	Fe''1.02Mg0.32Fe'''1.09Al0.23Cr0.00Ti0.34O4
	G	=	-86315.6	(J)	H	=	-64989.3	(J)	S	=	20.06	(J/K)	V	=	2.29	(cc)	Cp	=	9.82	(J/K)
	chromite	hercynite	magnetite	spinel	ulvospinel
	0	-21.1	54.66	32.36	34.08
rhm-oxide	mass	=	1.38	(gm)	density	=	4.53	(gm/cc)	(analysis	in	mole	%)
	Mn0.06Fe''0.48Mg0.26Fe'''0.29Al0.11Ti0.80O3
	G	=	-14331.2	(J)	H	=	-11592.3	(J)	S	=	2.58	(J/K)	V	=	0.31	(cc)	Cp	=	1.33	(J/K)
	geikielite	hematite	ilmenite	pyrophanite	corundum
	26.29	14.39	47.99	5.92	5.42
apatite	mass	=	0.62	(gm)	density	=	3.06	(gm/cc)
	Ca5(PO4)3OH
	G	=	-9131.71	(J)	H	=	-7794.3	(J)	S	=	1.26	(J/K)	V	=	0.2	(cc)	Cp	=	0.69	(J/K)
Viscosity	of	the	System	cannot	be	computed.
System	mass	=	100.32	(gm)	density	=	2.5	(gm/cc)
	G	=	-1.53798e+06	(J)	H	=	-1.29937e+06	(J)	S	=	224.44	(J/K)	V	=	40.05	(cc)	Cp	=	122.31	(J/K)
Oxygen	delta	moles	=	0.00782413	delta	grams	=	0.250363
	G	=	-1848.93	(J)	H	=	194.89	(J)	S	=	1.92	(J/K)	V	=	691.6	(cc)	Cp	=	0.27	(J/K)
**********----------**********
Title:	Dummy	Title
T	=	780	(C)	P	=	1	(kbars)	log(10)	f	O2	=	-13.81	delta	HM	=	-4.65	NNO	=	0.5	QFM	=	1	COH	=	2.59	IW	=	5.2
Constraint	Flags:	fO2	path	=	QFM+1	Fractionate	Solids
Liquid	mass	=	24.93	(gm)	density	=	2.21	(gm/cc)	viscosity	=	5.38	(log	10	poise)	(analysis	in	wt	%)
	G	=	-402832	(J)	H	=	-336158	(J)	S	=	63.31	(J/K)	V	=	11.28	(cc)	Cp	=	33.55	(J/K)
	SiO2	TiO2	Al2O3	Fe2O3	Cr2O3	FeO	MnO	MgO	NiO	CoO	CaO	Na2O	K2O	P2O5	H2O	CO2	SO3	Cl2O-1	F2O-1
	73.36	0.17	7.93	0.43	0	0.7	1.46	0.34	0	0	2.25	5.48	2.48	1.17	4.24	0	0	0	0
olivine	mass	=	0.08	(gm)	density	=	3.86	(gm/cc)	(analysis	in	mole	%)
	(Ca0.00Mg0.34Fe''0.44Mn0.22Co0.00Ni0.00)2SiO4
	G	=	-899.34	(J)	H	=	-734.06	(J)	S	=	0.16	(J/K)	V	=	0.02	(cc)	Cp	=	0.08	(J/K)
	tephroite	fayalite	co-olivine	ni-olivine	monticellite	forsterite
	21.68	44.42	0	0	0.26	33.65
feldspar	mass	=	0.8	(gm)	density	=	2.57	(gm/cc)	(analysis	in	mole	%)
	K0.05Na0.83Ca0.12Al1.12Si2.88O8
	G	=	-13130.2	(J)	H	=	-11325.4	(J)	S	=	1.71	(J/K)	V	=	0.31	(cc)	Cp	=	0.98	(J/K)
	albite	anorthite	sanidine
	82.7	12.32	4.99
rhm-oxide	mass	=	0.01	(gm)	density	=	4.68	(gm/cc)	(analysis	in	mole	%)
	Mn0.12Fe''0.55Mg0.16Fe'''0.31Al0.04Ti0.82O3
	G	=	-121.2	(J)	H	=	-97.06	(J)	S	=	0.02	(J/K)	V	=	0	(cc)	Cp	=	0.01	(J/K)
	geikielite	hematite	ilmenite	pyrophanite	corundum
	15.64	15.72	54.94	11.64	2.06
apatite	mass	=	0.01	(gm)	density	=	3.06	(gm/cc)
	Ca5(PO4)3OH
	G	=	-133.8	(J)	H	=	-114.46	(J)	S	=	0.02	(J/K)	V	=	0	(cc)	Cp	=	0.01	(J/K)
water	mass	=	0.69	(gm)	density	=	0.24	(gm/cc)
	H2O
	G	=	-15435.7	(J)	H	=	-8533.51	(J)	S	=	6.55	(J/K)	V	=	2.89	(cc)	Cp	=	2.52	(J/K)
Total	solids	mass	=	1.6	(gm)	density	=	0.49	(gm/cc)
	G	=	-29720.2	(J)	H	=	-20804.4	(J)	S	=	8.47	(J/K)	V	=	3.23	(cc)	Cp	=	3.6	(J/K)
Summary	of	all	fractionated	phases:	(total	mass	=	73.79	grams)
orthopyroxene	mass	=	5.17	(gm)	density	=	3.34	(gm/cc)	(analysis	in	mole	%)
	opx	Na0.00Ca0.04Fe''0.47Mg1.44Fe'''0.02Ti0.00Al0.08Si1.95O6
	G	=	-76422.3	(J)	H	=	-65483.2	(J)	S	=	10.39	(J/K)	V	=	1.55	(cc)	Cp	=	6.15	(J/K)
	diopside	clinoenstatit	hedenbergite	alumino-buffo	buffonite	essenite	jadeite
	-47.79	95.57	46.65	3.13	-2.28	4.51	0.2
feldspar	mass	=	55.88	(gm)	density	=	2.63	(gm/cc)	(analysis	in	mole	%)
	K0.01Na0.55Ca0.44Al1.44Si2.56O8
	G	=	-916979	(J)	H	=	-793644	(J)	S	=	117.11	(J/K)	V	=	21.23	(cc)	Cp	=	67.01	(J/K)
	albite	anorthite	sanidine
	54.54	44.27	1.19
spinel	mass	=	10.72	(gm)	density	=	4.67	(gm/cc)	(analysis	in	mole	%)
	Fe''1.02Mg0.32Fe'''1.09Al0.22Cr0.00Ti0.34O4
	G	=	-86266.4	(J)	H	=	-65195.9	(J)	S	=	20.01	(J/K)	V	=	2.3	(cc)	Cp	=	9.83	(J/K)
	chromite	hercynite	magnetite	spinel	ulvospinel
	0	-21.07	54.7	32.32	34.05
rhm-oxide	mass	=	1.39	(gm)	density	=	4.53	(gm/cc)	(analysis	in	mole	%)
	Mn0.06Fe''0.48Mg0.26Fe'''0.29Al0.11Ti0.80O3
	G	=	-14387	(J)	H	=	-11670.8	(J)	S	=	2.58	(J/K)	V	=	0.31	(cc)	Cp	=	1.33	(J/K)
	geikielite	hematite	ilmenite	pyrophanite	corundum
	26.23	14.4	48.02	5.95	5.4
apatite	mass	=	0.62	(gm)	density	=	3.06	(gm/cc)
	Ca5(PO4)3OH
	G	=	-9126.84	(J)	H	=	-7807.8	(J)	S	=	1.25	(J/K)	V	=	0.2	(cc)	Cp	=	0.69	(J/K)
Viscosity	of	the	System	cannot	be	computed.
System	mass	=	100.32	(gm)	density	=	2.5	(gm/cc)
	G	=	-1.53573e+06	(J)	H	=	-1.30076e+06	(J)	S	=	223.11	(J/K)	V	=	40.09	(cc)	Cp	=	122.17	(J/K)
Oxygen	delta	moles	=	0.0077939	delta	grams	=	0.249395
	G	=	-1822.65	(J)	H	=	191.4	(J)	S	=	1.91	(J/K)	V	=	682.45	(cc)	Cp	=	0.27	(J/K)
**********----------**********
Title:	Dummy	Title
T	=	770	(C)	P	=	1	(kbars)	log(10)	f	O2	=	-14.04	delta	HM	=	-4.65	NNO	=	0.5	QFM	=	1	COH	=	2.57	IW	=	5.22
Constraint	Flags:	fO2	path	=	QFM+1	Fractionate	Solids
Liquid	mass	=	21.77	(gm)	density	=	2.21	(gm/cc)	viscosity	=	5.37	(log	10	poise)	(analysis	in	wt	%)
	G	=	-350823	(J)	H	=	-293403	(J)	S	=	55.05	(J/K)	V	=	9.85	(cc)	Cp	=	29.24	(J/K)
	SiO2	TiO2	Al2O3	Fe2O3	Cr2O3	FeO	MnO	MgO	NiO	CoO	CaO	Na2O	K2O	P2O5	H2O	CO2	SO3	Cl2O-1	F2O-1
	73.45	0.16	7.56	0.39	0	0.6	1.52	0.28	0	0	2.24	5.58	2.75	1.21	4.26	0	0	0	0
olivine	mass	=	0.17	(gm)	density	=	3.89	(gm/cc)	(analysis	in	mole	%)
	(Ca0.00Mg0.31Fe''0.45Mn0.25Co0.00Ni0.00)2SiO4
	G	=	-1808.05	(J)	H	=	-1475.75	(J)	S	=	0.32	(J/K)	V	=	0.04	(cc)	Cp	=	0.17	(J/K)
	tephroite	fayalite	co-olivine	ni-olivine	monticellite	forsterite
	24.88	44.5	0	0	0.27	30.35
feldspar	mass	=	1.56	(gm)	density	=	2.57	(gm/cc)	(analysis	in	mole	%)
	K0.07Na0.83Ca0.11Al1.11Si2.89O8
	G	=	-25452.8	(J)	H	=	-21996	(J)	S	=	3.31	(J/K)	V	=	0.61	(cc)	Cp	=	1.9	(J/K)
	albite	anorthite	sanidine
	82.94	10.5	6.56
quartz	mass	=	1.23	(gm)	density	=	2.54	(gm/cc)
	SiO2
	G	=	-20108.4	(J)	H	=	-17571.6	(J)	S	=	2.43	(J/K)	V	=	0.48	(cc)	Cp	=	1.42	(J/K)
rhm-oxide	mass	=	0.02	(gm)	density	=	4.68	(gm/cc)	(analysis	in	mole	%)
	Mn0.13Fe''0.55Mg0.15Fe'''0.30Al0.04Ti0.83O3
	G	=	-173.13	(J)	H	=	-139.09	(J)	S	=	0.03	(J/K)	V	=	0	(cc)	Cp	=	0.02	(J/K)
	geikielite	hematite	ilmenite	pyrophanite	corundum
	15.21	15.1	55.28	12.51	1.9
apatite	mass	=	0.08	(gm)	density	=	3.06	(gm/cc)
	Ca5(PO4)3OH
	G	=	-1098.92	(J)	H	=	-942.23	(J)	S	=	0.15	(J/K)	V	=	0.02	(cc)	Cp	=	0.08	(J/K)
water	mass	=	0.82	(gm)	density	=	0.24	(gm/cc)
	H2O
	G	=	-18227	(J)	H	=	-10149.6	(J)	S	=	7.74	(J/K)	V	=	3.36	(cc)	Cp	=	3.03	(J/K)
Total	solids	mass	=	3.87	(gm)	density	=	0.85	(gm/cc)
	G	=	-66868.2	(J)	H	=	-52274.3	(J)	S	=	13.99	(J/K)	V	=	4.53	(cc)	Cp	=	6.62	(J/K)
Summary	of	all	fractionated	phases:	(total	mass	=	74.68	grams)
olivine	mass	=	0.08	(gm)	density	=	3.86	(gm/cc)	(analysis	in	mole	%)
	(Ca0.00Mg0.34Fe''0.44Mn0.22Co0.00Ni0.00)2SiO4
	G	=	-877.74	(J)	H	=	-718.49	(J)	S	=	0.15	(J/K)	V	=	0.02	(cc)	Cp	=	0.08	(J/K)
	tephroite	fayalite	co-olivine	ni-olivine	monticellite	forsterite
	21.68	44.42	0	0	0.26	33.65
orthopyroxene	mass	=	5.17	(gm)	density	=	3.34	(gm/cc)	(analysis	in	mole	%)
	opx	Na0.00Ca0.04Fe''0.47Mg1.44Fe'''0.02Ti0.00Al0.08Si1.95O6
	G	=	-76318.7	(J)	H	=	-65544.6	(J)	S	=	10.33	(J/K)	V	=	1.55	(cc)	Cp	=	6.14	(J/K)
	diopside	clinoenstatit	hedenbergite	alumino-buffo	buffonite	essenite	jadeite
	-47.79	95.57	46.65	3.13	-2.28	4.51	0.2
feldspar	mass	=	56.68	(gm)	density	=	2.63	(gm/cc)	(analysis	in	mole	%)
	K0.01Na0.55Ca0.44Al1.44Si2.56O8
	G	=	-928887	(J)	H	=	-805611	(J)	S	=	118.18	(J/K)	V	=	21.53	(cc)	Cp	=	68.01	(J/K)
	albite	anorthite	sanidine
	54.95	43.81	1.24
spinel	mass	=	10.72	(gm)	density	=	4.67	(gm/cc)	(analysis	in	mole	%)
	Fe''1.02Mg0.32Fe'''1.09Al0.22Cr0.00Ti0.34O4
	G	=	-86066.8	(J)	H	=	-65294.1	(J)	S	=	19.91	(J/K)	V	=	2.3	(cc)	Cp	=	9.81	(J/K)
	chromite	hercynite	magnetite	spinel	ulvospinel
	0	-21.07	54.7	32.32	34.05
rhm-oxide	mass	=	1.4	(gm)	density	=	4.53	(gm/cc)	(analysis	in	mole	%)
	Mn0.06Fe''0.48Mg0.26Fe'''0.29Al0.11Ti0.80O3
	G	=	-14468.1	(J)	H	=	-11769.9	(J)	S	=	2.59	(J/K)	V	=	0.31	(cc)	Cp	=	1.34	(J/K)
	geikielite	hematite	ilmenite	pyrophanite	corundum
	26.15	14.41	48.07	6	5.38
apatite	mass	=	0.63	(gm)	density	=	3.06	(gm/cc)
	Ca5(PO4)3OH
	G	=	-9174.42	(J)	H	=	-7866.24	(J)	S	=	1.25	(J/K)	V	=	0.2	(cc)	Cp	=	0.7	(J/K)
Viscosity	of	the	System	cannot	be	computed.
System	mass	=	100.31	(gm)	density	=	2.49	(gm/cc)
	G	=	-1.53348e+06	(J)	H	=	-1.30248e+06	(J)	S	=	221.45	(J/K)	V	=	40.29	(cc)	Cp	=	121.95	(J/K)
Oxygen	delta	moles	=	0.00773006	delta	grams	=	0.247353
	G	=	-1788.77	(J)	H	=	187.12	(J)	S	=	1.89	(J/K)	V	=	670.43	(cc)	Cp	=	0.27	(J/K)
**********----------**********
Title:	Dummy	Title
T	=	760	(C)	P	=	1	(kbars)	log(10)	f	O2	=	-14.26	delta	HM	=	-4.66	NNO	=	0.51	QFM	=	1	COH	=	2.54	IW	=	5.24
Constraint	Flags:	fO2	path	=	QFM+1	Fractionate	Solids
Liquid	mass	=	19.25	(gm)	density	=	2.21	(gm/cc)	viscosity	=	5.36	(log	10	poise)	(analysis	in	wt	%)
	G	=	-309458	(J)	H	=	-259370	(J)	S	=	48.48	(J/K)	V	=	8.71	(cc)	Cp	=	25.81	(J/K)
	SiO2	TiO2	Al2O3	Fe2O3	Cr2O3	FeO	MnO	MgO	NiO	CoO	CaO	Na2O	K2O	P2O5	H2O	CO2	SO3	Cl2O-1	F2O-1
	73.49	0.16	7.21	0.34	0	0.51	1.57	0.23	0	0	2.25	5.7	3.01	1.23	4.28	0	0	0	0
olivine	mass	=	0.13	(gm)	density	=	3.92	(gm/cc)	(analysis	in	mole	%)
	(Ca0.00Mg0.28Fe''0.44Mn0.28Co0.00Ni0.00)2SiO4
	G	=	-1388.53	(J)	H	=	-1134.08	(J)	S	=	0.25	(J/K)	V	=	0.03	(cc)	Cp	=	0.13	(J/K)
	tephroite	fayalite	co-olivine	ni-olivine	monticellite	forsterite
	28.13	44.03	0	0	0.29	27.55
feldspar	mass	=	1.23	(gm)	density	=	2.56	(gm/cc)	(analysis	in	mole	%)
	K0.09Na0.82Ca0.09Al1.09Si2.91O8
	G	=	-20005.4	(J)	H	=	-17321.2	(J)	S	=	2.6	(J/K)	V	=	0.48	(cc)	Cp	=	1.5	(J/K)
	albite	anorthite	sanidine
	82.42	8.81	8.77
quartz	mass	=	0.99	(gm)	density	=	2.54	(gm/cc)
	SiO2
	G	=	-16245.5	(J)	H	=	-14224.7	(J)	S	=	1.96	(J/K)	V	=	0.39	(cc)	Cp	=	1.15	(J/K)
rhm-oxide	mass	=	0.01	(gm)	density	=	4.69	(gm/cc)	(analysis	in	mole	%)
	Mn0.13Fe''0.56Mg0.15Fe'''0.29Al0.03Ti0.84O3
	G	=	-133.07	(J)	H	=	-107.27	(J)	S	=	0.02	(J/K)	V	=	0	(cc)	Cp	=	0.01	(J/K)
	geikielite	hematite	ilmenite	pyrophanite	corundum
	14.91	14.33	55.63	13.4	1.74
apatite	mass	=	0.06	(gm)	density	=	3.06	(gm/cc)
	Ca5(PO4)3OH
	G	=	-934.34	(J)	H	=	-802.91	(J)	S	=	0.13	(J/K)	V	=	0.02	(cc)	Cp	=	0.07	(J/K)
water	mass	=	0.92	(gm)	density	=	0.25	(gm/cc)
	H2O
	G	=	-20396.1	(J)	H	=	-11440.2	(J)	S	=	8.67	(J/K)	V	=	3.71	(cc)	Cp	=	3.45	(J/K)
Total	solids	mass	=	3.35	(gm)	density	=	0.72	(gm/cc)
	G	=	-59103	(J)	H	=	-45030.3	(J)	S	=	13.62	(J/K)	V	=	4.64	(cc)	Cp	=	6.31	(J/K)
Summary	of	all	fractionated	phases:	(total	mass	=	77.72	grams)
olivine	mass	=	0.25	(gm)	density	=	3.89	(gm/cc)	(analysis	in	mole	%)
	(Ca0.00Mg0.32Fe''0.44Mn0.24Co0.00Ni0.00)2SiO4
	G	=	-2661.23	(J)	H	=	-2180.45	(J)	S	=	0.47	(J/K)	V	=	0.06	(cc)	Cp	=	0.25	(J/K)
	tephroite	fayalite	co-olivine	ni-olivine	monticellite	forsterite
	23.83	44.47	0	0	0.27	31.43
orthopyroxene	mass	=	5.17	(gm)	density	=	3.34	(gm/cc)	(analysis	in	mole	%)
	opx	Na0.00Ca0.04Fe''0.47Mg1.44Fe'''0.02Ti0.00Al0.08Si1.95O6
	G	=	-76215.7	(J)	H	=	-65606	(J)	S	=	10.27	(J/K)	V	=	1.55	(cc)	Cp	=	6.13	(J/K)
	diopside	clinoenstatit	hedenbergite	alumino-buffo	buffonite	essenite	jadeite
	-47.79	95.57	46.65	3.13	-2.28	4.51	0.2
feldspar	mass	=	58.24	(gm)	density	=	2.63	(gm/cc)	(analysis	in	mole	%)
	K0.01Na0.56Ca0.43Al1.43Si2.57O8
	G	=	-953097	(J)	H	=	-828267	(J)	S	=	120.82	(J/K)	V	=	22.13	(cc)	Cp	=	69.98	(J/K)
	albite	anorthite	sanidine
	55.71	42.91	1.38
quartz	mass	=	1.23	(gm)	density	=	2.54	(gm/cc)
	SiO2
	G	=	-20074.3	(J)	H	=	-17577.2	(J)	S	=	2.42	(J/K)	V	=	0.48	(cc)	Cp	=	1.42	(J/K)
spinel	mass	=	10.72	(gm)	density	=	4.67	(gm/cc)	(analysis	in	mole	%)
	Fe''1.02Mg0.32Fe'''1.09Al0.22Cr0.00Ti0.34O4
	G	=	-85868.2	(J)	H	=	-65392.2	(J)	S	=	19.82	(J/K)	V	=	2.3	(cc)	Cp	=	9.8	(J/K)
	chromite	hercynite	magnetite	spinel	ulvospinel
	0	-21.07	54.7	32.32	34.05
rhm-oxide	mass	=	1.42	(gm)	density	=	4.54	(gm/cc)	(analysis	in	mole	%)
	Mn0.06Fe''0.48Mg0.26Fe'''0.29Al0.11Ti0.80O3
	G	=	-14601	(J)	H	=	-11911.2	(J)	S	=	2.6	(J/K)	V	=	0.31	(cc)	Cp	=	1.35	(J/K)
	geikielite	hematite	ilmenite	pyrophanite	corundum
	26.02	14.41	48.15	6.07	5.34
apatite	mass	=	0.7	(gm)	density	=	3.06	(gm/cc)
	Ca5(PO4)3OH
	G	=	-10185.9	(J)	H	=	-8753.15	(J)	S	=	1.39	(J/K)	V	=	0.23	(cc)	Cp	=	0.77	(J/K)
Viscosity	of	the	System	cannot	be	computed.
System	mass	=	100.31	(gm)	density	=	2.48	(gm/cc)
	G	=	-1.53126e+06	(J)	H	=	-1.30409e+06	(J)	S	=	219.89	(J/K)	V	=	40.41	(cc)	Cp	=	121.83	(J/K)
Oxygen	delta	moles	=	0.00767959	delta	grams	=	0.245738
	G	=	-1758.29	(J)	H	=	183.22	(J)	S	=	1.88	(J/K)	V	=	659.67	(cc)	Cp	=	0.27	(J/K)
**********----------**********
Title:	Dummy	Title
T	=	750	(C)	P	=	1	(kbars)	log(10)	f	O2	=	-14.49	delta	HM	=	-4.66	NNO	=	0.51	QFM	=	1	COH	=	2.52	IW	=	5.27
Constraint	Flags:	fO2	path	=	QFM+1	Fractionate	Solids
Liquid	mass	=	17.27	(gm)	density	=	2.21	(gm/cc)	viscosity	=	5.34	(log	10	poise)	(analysis	in	wt	%)
	G	=	-277097	(J)	H	=	-232749	(J)	S	=	43.34	(J/K)	V	=	7.82	(cc)	Cp	=	23.13	(J/K)
	SiO2	TiO2	Al2O3	Fe2O3	Cr2O3	FeO	MnO	MgO	NiO	CoO	CaO	Na2O	K2O	P2O5	H2O	CO2	SO3	Cl2O-1	F2O-1
	73.53	0.15	6.89	0.3	0	0.43	1.61	0.2	0	0	2.26	5.82	3.24	1.26	4.31	0	0	0	0
olivine	mass	=	0.1	(gm)	density	=	3.94	(gm/cc)	(analysis	in	mole	%)
	(Ca0.00Mg0.25Fe''0.43Mn0.31Co0.00Ni0.00)2SiO4
	G	=	-1051.96	(J)	H	=	-860.22	(J)	S	=	0.19	(J/K)	V	=	0.03	(cc)	Cp	=	0.1	(J/K)
	tephroite	fayalite	co-olivine	ni-olivine	monticellite	forsterite
	31.35	43.15	0	0	0.32	25.18
feldspar	mass	=	0.97	(gm)	density	=	2.56	(gm/cc)	(analysis	in	mole	%)
	K0.12Na0.81Ca0.07Al1.07Si2.93O8
	G	=	-15695.4	(J)	H	=	-13614.5	(J)	S	=	2.03	(J/K)	V	=	0.38	(cc)	Cp	=	1.18	(J/K)
	albite	anorthite	sanidine
	80.69	7.09	12.22
quartz	mass	=	0.77	(gm)	density	=	2.54	(gm/cc)
	SiO2
	G	=	-12661.2	(J)	H	=	-11108.6	(J)	S	=	1.52	(J/K)	V	=	0.3	(cc)	Cp	=	0.9	(J/K)
rhm-oxide	mass	=	0.01	(gm)	density	=	4.69	(gm/cc)	(analysis	in	mole	%)
	Mn0.14Fe''0.56Mg0.15Fe'''0.27Al0.03Ti0.85O3
	G	=	-103.76	(J)	H	=	-83.95	(J)	S	=	0.02	(J/K)	V	=	0	(cc)	Cp	=	0.01	(J/K)
	geikielite	hematite	ilmenite	pyrophanite	corundum
	14.69	13.46	55.97	14.28	1.59
apatite	mass	=	0.05	(gm)	density	=	3.06	(gm/cc)
	Ca5(PO4)3OH
	G	=	-777.88	(J)	H	=	-669.96	(J)	S	=	0.11	(J/K)	V	=	0.02	(cc)	Cp	=	0.06	(J/K)
water	mass	=	1	(gm)	density	=	0.25	(gm/cc)
	H2O
	G	=	-22039	(J)	H	=	-12452	(J)	S	=	9.37	(J/K)	V	=	3.95	(cc)	Cp	=	3.8	(J/K)
Total	solids	mass	=	2.91	(gm)	density	=	0.62	(gm/cc)
[truncated: 31 more rows]

## Sheet: FMQ 0
**********----------**********
Title:	Dummy	Title
T	=	1110	(C)	P	=	1	(kbars)	log(10)	f	O2	=	-9.3	delta	HM	=	-5.54	NNO	=	-0.64	QFM	=	0	COH	=	2.08	IW	=	3.63
Constraint	Flags:	fO2	path	=	QFM	Fractionate	Solids
Liquid	mass	=	100	(gm)	density	=	2.48	(gm/cc)	viscosity	=	3.08	(log	10	poise)	(analysis	in	wt	%)
	G	=	-1611872	(J)	H	=	-1.23147e+06	(J)	S	=	275.03	(J/K)	V	=	40.39	(cc)	Cp	=	142.06	(J/K)
	SiO2	TiO2	Al2O3	Fe2O3	Cr2O3	FeO	MnO	MgO	NiO	CoO	CaO	Na2O	K2O	P2O5	H2O	CO2	SO3	Cl2O-1	F2O-1
	53.49	2.06	18.13	1.59	0	7.91	0.42	2.24	0	0	6.14	4.95	0.74	0.56	1.76	0	0	0	0
Total	solids	mass	=	0	(gm)	density	=	0	(gm/cc)
	G	=	0	(J)	H	=	0	(J)	S	=	0	(J/K)	V	=	0	(cc)	Cp	=	0	(J/K)
Summary	of	all	fractionated	phases:	(total	mass	=	0	grams)
Viscosity	of	the	System:	3.08	(log	10	poise)
System	mass	=	100	(gm)	density	=	2.48	(gm/cc)
	G	=	-1611872	(J)	H	=	-1.23147e+06	(J)	S	=	275.03	(J/K)	V	=	40.39	(cc)	Cp	=	142.06	(J/K)
Oxygen	delta	moles	=	2.35922e-16	delta	grams	=	7.54923e-15
	G	=	0	(J)	H	=	0	(J)	S	=	0	(J/K)	V	=	0	(cc)	Cp	=	0	(J/K)
**********----------**********
Title:	Dummy	Title
T	=	1100	(C)	P	=	1	(kbars)	log(10)	f	O2	=	-9.43	delta	HM	=	-5.54	NNO	=	-0.63	QFM	=	0	COH	=	2.07	IW	=	3.64
Constraint	Flags:	fO2	path	=	QFM	Fractionate	Solids
Liquid	mass	=	100	(gm)	density	=	2.48	(gm/cc)	viscosity	=	3.13	(log	10	poise)	(analysis	in	wt	%)
	G	=	-1.60915e+06	(J)	H	=	-1.23291e+06	(J)	S	=	274	(J/K)	V	=	40.35	(cc)	Cp	=	142.03	(J/K)
	SiO2	TiO2	Al2O3	Fe2O3	Cr2O3	FeO	MnO	MgO	NiO	CoO	CaO	Na2O	K2O	P2O5	H2O	CO2	SO3	Cl2O-1	F2O-1
	53.49	2.06	18.13	1.6	0	7.9	0.42	2.24	0	0	6.14	4.95	0.74	0.56	1.76	0	0	0	0
Total	solids	mass	=	0	(gm)	density	=	0	(gm/cc)
	G	=	0	(J)	H	=	0	(J)	S	=	0	(J/K)	V	=	0	(cc)	Cp	=	0	(J/K)
Summary	of	all	fractionated	phases:	(total	mass	=	0	grams)
Viscosity	of	the	System:	3.13	(log	10	poise)
System	mass	=	100	(gm)	density	=	2.48	(gm/cc)
	G	=	-1.60915e+06	(J)	H	=	-1.23291e+06	(J)	S	=	274	(J/K)	V	=	40.35	(cc)	Cp	=	142.03	(J/K)
Oxygen	delta	moles	=	3.25406e-05	delta	grams	=	0.00104126
	G	=	-10.22	(J)	H	=	1.17	(J)	S	=	0.01	(J/K)	V	=	3.72	(cc)	Cp	=	0	(J/K)
**********----------**********
Title:	Dummy	Title
T	=	1090	(C)	P	=	1	(kbars)	log(10)	f	O2	=	-9.56	delta	HM	=	-5.55	NNO	=	-0.63	QFM	=	0	COH	=	2.06	IW	=	3.65
Constraint	Flags:	fO2	path	=	QFM	Fractionate	Solids
Liquid	mass	=	100	(gm)	density	=	2.48	(gm/cc)	viscosity	=	3.19	(log	10	poise)	(analysis	in	wt	%)
	G	=	-1.60643e+06	(J)	H	=	-1.23434e+06	(J)	S	=	272.96	(J/K)	V	=	40.3	(cc)	Cp	=	142.01	(J/K)
	SiO2	TiO2	Al2O3	Fe2O3	Cr2O3	FeO	MnO	MgO	NiO	CoO	CaO	Na2O	K2O	P2O5	H2O	CO2	SO3	Cl2O-1	F2O-1
	53.49	2.06	18.13	1.61	0	7.89	0.42	2.24	0	0	6.14	4.95	0.74	0.56	1.76	0	0	0	0
Total	solids	mass	=	0	(gm)	density	=	0	(gm/cc)
	G	=	0	(J)	H	=	0	(J)	S	=	0	(J/K)	V	=	0	(cc)	Cp	=	0	(J/K)
Summary	of	all	fractionated	phases:	(total	mass	=	0	grams)
Viscosity	of	the	System:	3.19	(log	10	poise)
System	mass	=	100	(gm)	density	=	2.48	(gm/cc)
	G	=	-1.60643e+06	(J)	H	=	-1.23434e+06	(J)	S	=	272.96	(J/K)	V	=	40.3	(cc)	Cp	=	142.01	(J/K)
Oxygen	delta	moles	=	6.65031e-05	delta	grams	=	0.00212802
	G	=	-20.71	(J)	H	=	2.37	(J)	S	=	0.02	(J/K)	V	=	7.54	(cc)	Cp	=	0	(J/K)
**********----------**********
Title:	Dummy	Title
T	=	1080	(C)	P	=	1	(kbars)	log(10)	f	O2	=	-9.69	delta	HM	=	-5.55	NNO	=	-0.63	QFM	=	0	COH	=	2.05	IW	=	3.67
Constraint	Flags:	fO2	path	=	QFM	Fractionate	Solids
Liquid	mass	=	98.02	(gm)	density	=	2.48	(gm/cc)	viscosity	=	3.27	(log	10	poise)	(analysis	in	wt	%)
	G	=	-1.57538e+06	(J)	H	=	-1.21424e+06	(J)	S	=	266.88	(J/K)	V	=	39.6	(cc)	Cp	=	139.19	(J/K)
	SiO2	TiO2	Al2O3	Fe2O3	Cr2O3	FeO	MnO	MgO	NiO	CoO	CaO	Na2O	K2O	P2O5	H2O	CO2	SO3	Cl2O-1	F2O-1
	53.88	1.95	18.05	1.59	0	7.65	0.43	2.24	0	0	6.09	5	0.75	0.57	1.8	0	0	0	0
feldspar	mass	=	1.3	(gm)	density	=	2.65	(gm/cc)	(analysis	in	mole	%)
	K0.00Na0.35Ca0.64Al1.64Si2.36O8
	G	=	-22292.5	(J)	H	=	-18114.6	(J)	S	=	3.09	(J/K)	V	=	0.49	(cc)	Cp	=	1.59	(J/K)
	albite	anorthite	sanidine
	35.41	64.24	0.35
spinel	mass	=	0.68	(gm)	density	=	4.56	(gm/cc)	(analysis	in	mole	%)
	Fe''1.23Mg0.32Fe'''0.66Al0.23Cr0.00Ti0.55O4
	G	=	-6238.77	(J)	H	=	-4278.44	(J)	S	=	1.45	(J/K)	V	=	0.15	(cc)	Cp	=	0.65	(J/K)
	chromite	hercynite	magnetite	spinel	ulvospinel
	0	-20.32	33.05	31.9	55.37
Total	solids	mass	=	1.99	(gm)	density	=	3.1	(gm/cc)
	G	=	-28531.3	(J)	H	=	-22393	(J)	S	=	4.54	(J/K)	V	=	0.64	(cc)	Cp	=	2.24	(J/K)
Summary	of	all	fractionated	phases:	(total	mass	=	0	grams)
Viscosity	of	the	System:	3.3	(log	10	poise)
System	mass	=	100.01	(gm)	density	=	2.49	(gm/cc)
	G	=	-1.60391e+06	(J)	H	=	-1.23663e+06	(J)	S	=	271.42	(J/K)	V	=	40.24	(cc)	Cp	=	141.43	(J/K)
Oxygen	delta	moles	=	0.000424535	delta	grams	=	0.0135846
	G	=	-131.12	(J)	H	=	14.96	(J)	S	=	0.11	(J/K)	V	=	47.76	(cc)	Cp	=	0.02	(J/K)
**********----------**********
Title:	Dummy	Title
T	=	1070	(C)	P	=	1	(kbars)	log(10)	f	O2	=	-9.83	delta	HM	=	-5.55	NNO	=	-0.62	QFM	=	0	COH	=	2.04	IW	=	3.68
Constraint	Flags:	fO2	path	=	QFM	Fractionate	Solids
Liquid	mass	=	92.64	(gm)	density	=	2.46	(gm/cc)	viscosity	=	3.36	(log	10	poise)	(analysis	in	wt	%)
	G	=	-1.49183e+06	(J)	H	=	-1.15318e+06	(J)	S	=	252.13	(J/K)	V	=	37.68	(cc)	Cp	=	131.5	(J/K)
	SiO2	TiO2	Al2O3	Fe2O3	Cr2O3	FeO	MnO	MgO	NiO	CoO	CaO	Na2O	K2O	P2O5	H2O	CO2	SO3	Cl2O-1	F2O-1
	54.73	1.76	17.69	1.54	0	7.26	0.45	2.28	0	0	5.88	5.1	0.8	0.6	1.9	0	0	0	0
feldspar	mass	=	4.03	(gm)	density	=	2.65	(gm/cc)	(analysis	in	mole	%)
	K0.00Na0.37Ca0.62Al1.62Si2.38O8
	G	=	-68738.9	(J)	H	=	-55966.3	(J)	S	=	9.51	(J/K)	V	=	1.52	(cc)	Cp	=	4.91	(J/K)
	albite	anorthite	sanidine
	37.16	62.46	0.38
spinel	mass	=	1.39	(gm)	density	=	4.56	(gm/cc)	(analysis	in	mole	%)
	Fe''1.23Mg0.32Fe'''0.67Al0.23Cr0.00Ti0.55O4
	G	=	-12605.6	(J)	H	=	-8671.67	(J)	S	=	2.93	(J/K)	V	=	0.3	(cc)	Cp	=	1.31	(J/K)
	chromite	hercynite	magnetite	spinel	ulvospinel
	0	-21	33.74	32.28	54.97
Total	solids	mass	=	5.41	(gm)	density	=	2.97	(gm/cc)
	G	=	-81344.5	(J)	H	=	-64637.9	(J)	S	=	12.44	(J/K)	V	=	1.82	(cc)	Cp	=	6.23	(J/K)
Summary	of	all	fractionated	phases:	(total	mass	=	1.98	grams)
feldspar	mass	=	1.3	(gm)	density	=	2.65	(gm/cc)	(analysis	in	mole	%)
	K0.00Na0.35Ca0.64Al1.64Si2.36O8
	G	=	-22215.2	(J)	H	=	-18092.6	(J)	S	=	3.07	(J/K)	V	=	0.49	(cc)	Cp	=	1.59	(J/K)
	albite	anorthite	sanidine
	35.41	64.24	0.35
spinel	mass	=	0.68	(gm)	density	=	4.56	(gm/cc)	(analysis	in	mole	%)
	Fe''1.23Mg0.32Fe'''0.66Al0.23Cr0.00Ti0.55O4
	G	=	-6205.15	(J)	H	=	-4271.73	(J)	S	=	1.44	(J/K)	V	=	0.15	(cc)	Cp	=	0.65	(J/K)
	chromite	hercynite	magnetite	spinel	ulvospinel
	0	-20.32	33.05	31.9	55.37
Viscosity	of	the	System:	3.48	(log	10	poise)
System	mass	=	100.03	(gm)	density	=	2.49	(gm/cc)
	G	=	-1.60159e+06	(J)	H	=	-1.24018e+06	(J)	S	=	269.08	(J/K)	V	=	40.14	(cc)	Cp	=	139.96	(J/K)
Oxygen	delta	moles	=	0.00111809	delta	grams	=	0.0357775
	G	=	-342.49	(J)	H	=	39	(J)	S	=	0.28	(J/K)	V	=	124.86	(cc)	Cp	=	0.04	(J/K)
**********----------**********
Title:	Dummy	Title
T	=	1060	(C)	P	=	1	(kbars)	log(10)	f	O2	=	-9.96	delta	HM	=	-5.55	NNO	=	-0.62	QFM	=	0	COH	=	2.02	IW	=	3.7
Constraint	Flags:	fO2	path	=	QFM	Fractionate	Solids
Liquid	mass	=	87.87	(gm)	density	=	2.44	(gm/cc)	viscosity	=	3.45	(log	10	poise)	(analysis	in	wt	%)
	G	=	-1.41749e+06	(J)	H	=	-1.09883e+06	(J)	S	=	239.03	(J/K)	V	=	35.96	(cc)	Cp	=	124.7	(J/K)
	SiO2	TiO2	Al2O3	Fe2O3	Cr2O3	FeO	MnO	MgO	NiO	CoO	CaO	Na2O	K2O	P2O5	H2O	CO2	SO3	Cl2O-1	F2O-1
	55.53	1.58	17.34	1.49	0	6.9	0.48	2.32	0	0	5.69	5.2	0.84	0.64	2	0	0	0	0
feldspar	mass	=	3.61	(gm)	density	=	2.64	(gm/cc)	(analysis	in	mole	%)
	K0.00Na0.39Ca0.61Al1.61Si2.39O8
	G	=	-61590.2	(J)	H	=	-50244.8	(J)	S	=	8.51	(J/K)	V	=	1.37	(cc)	Cp	=	4.41	(J/K)
	albite	anorthite	sanidine
	38.9	60.69	0.42
spinel	mass	=	1.18	(gm)	density	=	4.57	(gm/cc)	(analysis	in	mole	%)
	Fe''1.22Mg0.33Fe'''0.69Al0.22Cr0.00Ti0.54O4
	G	=	-10637.2	(J)	H	=	-7339.43	(J)	S	=	2.47	(J/K)	V	=	0.26	(cc)	Cp	=	1.11	(J/K)
	chromite	hercynite	magnetite	spinel	ulvospinel
	0	-21.55	34.57	32.58	54.41
Total	solids	mass	=	4.79	(gm)	density	=	2.95	(gm/cc)
	G	=	-72227.5	(J)	H	=	-57584.2	(J)	S	=	10.98	(J/K)	V	=	1.62	(cc)	Cp	=	5.52	(J/K)
Summary	of	all	fractionated	phases:	(total	mass	=	7.39	grams)
feldspar	mass	=	5.33	(gm)	density	=	2.65	(gm/cc)	(analysis	in	mole	%)
	K0.00Na0.37Ca0.63Al1.63Si2.37O8
	G	=	-90782.1	(J)	H	=	-74086	(J)	S	=	12.52	(J/K)	V	=	2.01	(cc)	Cp	=	6.49	(J/K)
	albite	anorthite	sanidine
	36.73	62.89	0.37
spinel	mass	=	2.07	(gm)	density	=	4.57	(gm/cc)	(analysis	in	mole	%)
	Fe''1.23Mg0.32Fe'''0.67Al0.23Cr0.00Ti0.55O4
	G	=	-18748.1	(J)	H	=	-12949.8	(J)	S	=	4.35	(J/K)	V	=	0.45	(cc)	Cp	=	1.96	(J/K)
	chromite	hercynite	magnetite	spinel	ulvospinel
	0	-20.77	33.51	32.15	55.11
Viscosity	of	the	System:	3.65	(log	10	poise)
System	mass	=	100.05	(gm)	density	=	2.5	(gm/cc)
	G	=	-1.59925e+06	(J)	H	=	-1.24345e+06	(J)	S	=	266.89	(J/K)	V	=	40.05	(cc)	Cp	=	138.66	(J/K)
Oxygen	delta	moles	=	0.00172181	delta	grams	=	0.0550958
	G	=	-523.04	(J)	H	=	59.44	(J)	S	=	0.44	(J/K)	V	=	190.85	(cc)	Cp	=	0.06	(J/K)
**********----------**********
Title:	Dummy	Title
T	=	1050	(C)	P	=	1	(kbars)	log(10)	f	O2	=	-10.1	delta	HM	=	-5.56	NNO	=	-0.62	QFM	=	0	COH	=	2.01	IW	=	3.71
Constraint	Flags:	fO2	path	=	QFM	Fractionate	Solids
Liquid	mass	=	83.62	(gm)	density	=	2.43	(gm/cc)	viscosity	=	3.53	(log	10	poise)	(analysis	in	wt	%)
	G	=	-1.35083e+06	(J)	H	=	-1.05006e+06	(J)	S	=	227.32	(J/K)	V	=	34.42	(cc)	Cp	=	118.63	(J/K)
	SiO2	TiO2	Al2O3	Fe2O3	Cr2O3	FeO	MnO	MgO	NiO	CoO	CaO	Na2O	K2O	P2O5	H2O	CO2	SO3	Cl2O-1	F2O-1
	56.27	1.41	17	1.45	0	6.57	0.5	2.36	0	0	5.5	5.28	0.87	0.67	2.1	0	0	0	0
feldspar	mass	=	3.27	(gm)	density	=	2.64	(gm/cc)	(analysis	in	mole	%)
	K0.00Na0.41Ca0.59Al1.59Si2.41O8
	G	=	-55594.1	(J)	H	=	-45442.8	(J)	S	=	7.67	(J/K)	V	=	1.24	(cc)	Cp	=	3.98	(J/K)
	albite	anorthite	sanidine
	40.62	58.93	0.46
spinel	mass	=	1	(gm)	density	=	4.57	(gm/cc)	(analysis	in	mole	%)
	Fe''1.21Mg0.33Fe'''0.71Al0.22Cr0.00Ti0.54O4
	G	=	-9049.63	(J)	H	=	-6261.7	(J)	S	=	2.11	(J/K)	V	=	0.22	(cc)	Cp	=	0.95	(J/K)
	chromite	hercynite	magnetite	spinel	ulvospinel
	0	-21.99	35.52	32.79	53.67
Total	solids	mass	=	4.27	(gm)	density	=	2.93	(gm/cc)
	G	=	-64643.8	(J)	H	=	-51704.5	(J)	S	=	9.78	(J/K)	V	=	1.46	(cc)	Cp	=	4.93	(J/K)
Summary	of	all	fractionated	phases:	(total	mass	=	12.18	grams)
feldspar	mass	=	8.94	(gm)	density	=	2.65	(gm/cc)	(analysis	in	mole	%)
	K0.00Na0.38Ca0.62Al1.62Si2.38O8
	G	=	-152116	(J)	H	=	-124402	(J)	S	=	20.95	(J/K)	V	=	3.37	(cc)	Cp	=	10.88	(J/K)
	albite	anorthite	sanidine
	37.61	62	0.39
spinel	mass	=	3.24	(gm)	density	=	4.57	(gm/cc)	(analysis	in	mole	%)
	Fe''1.23Mg0.32Fe'''0.68Al0.23Cr0.00Ti0.55O4
	G	=	-29298.2	(J)	H	=	-20306.7	(J)	S	=	6.8	(J/K)	V	=	0.71	(cc)	Cp	=	3.06	(J/K)
	chromite	hercynite	magnetite	spinel	ulvospinel
	0	-21.05	33.9	32.31	54.85
Viscosity	of	the	System:	3.81	(log	10	poise)
System	mass	=	100.07	(gm)	density	=	2.5	(gm/cc)
	G	=	-1.59689e+06	(J)	H	=	-1.24647e+06	(J)	S	=	264.84	(J/K)	V	=	39.96	(cc)	Cp	=	137.5	(J/K)
Oxygen	delta	moles	=	0.00225451	delta	grams	=	0.0721416
	G	=	-679.15	(J)	H	=	77.02	(J)	S	=	0.57	(J/K)	V	=	248.02	(cc)	Cp	=	0.08	(J/K)
**********----------**********
Title:	Dummy	Title
T	=	1040	(C)	P	=	1	(kbars)	log(10)	f	O2	=	-10.24	delta	HM	=	-5.56	NNO	=	-0.61	QFM	=	0	COH	=	2	IW	=	3.72
Constraint	Flags:	fO2	path	=	QFM	Fractionate	Solids
Liquid	mass	=	79.8	(gm)	density	=	2.42	(gm/cc)	viscosity	=	3.6	(log	10	poise)	(analysis	in	wt	%)
	G	=	-1.29062e+06	(J)	H	=	-1.00599e+06	(J)	S	=	216.75	(J/K)	V	=	33.03	(cc)	Cp	=	113.18	(J/K)
	SiO2	TiO2	Al2O3	Fe2O3	Cr2O3	FeO	MnO	MgO	NiO	CoO	CaO	Na2O	K2O	P2O5	H2O	CO2	SO3	Cl2O-1	F2O-1
	56.96	1.26	16.66	1.41	0	6.27	0.53	2.41	0	0	5.33	5.35	0.91	0.7	2.21	0	0	0	0
feldspar	mass	=	2.97	(gm)	density	=	2.64	(gm/cc)	(analysis	in	mole	%)
	K0.00Na0.42Ca0.57Al1.57Si2.43O8
	G	=	-50518.1	(J)	H	=	-41375.4	(J)	S	=	6.96	(J/K)	V	=	1.13	(cc)	Cp	=	3.62	(J/K)
	albite	anorthite	sanidine
	42.32	57.18	0.5
spinel	mass	=	0.87	(gm)	density	=	4.57	(gm/cc)	(analysis	in	mole	%)
	Fe''1.20Mg0.33Fe'''0.73Al0.21Cr0.00Ti0.53O4
	G	=	-7757.36	(J)	H	=	-5381.84	(J)	S	=	1.81	(J/K)	V	=	0.19	(cc)	Cp	=	0.82	(J/K)
	chromite	hercynite	magnetite	spinel	ulvospinel
	0	-22.31	36.61	32.92	52.78
Total	solids	mass	=	3.84	(gm)	density	=	2.92	(gm/cc)
	G	=	-58275.4	(J)	H	=	-46757.2	(J)	S	=	8.77	(J/K)	V	=	1.32	(cc)	Cp	=	4.44	(J/K)
Summary	of	all	fractionated	phases:	(total	mass	=	16.44	grams)
feldspar	mass	=	12.2	(gm)	density	=	2.65	(gm/cc)	(analysis	in	mole	%)
	K0.00Na0.38Ca0.61Al1.61Si2.39O8
	G	=	-207379	(J)	H	=	-169955	(J)	S	=	28.5	(J/K)	V	=	4.61	(cc)	Cp	=	14.84	(J/K)
	albite	anorthite	sanidine
	38.41	61.18	0.41
spinel	mass	=	4.24	(gm)	density	=	4.57	(gm/cc)	(analysis	in	mole	%)
	Fe''1.22Mg0.32Fe'''0.69Al0.22Cr0.00Ti0.55O4
	G	=	-38240.1	(J)	H	=	-26595.4	(J)	S	=	8.87	(J/K)	V	=	0.93	(cc)	Cp	=	4.01	(J/K)
	chromite	hercynite	magnetite	spinel	ulvospinel
	0	-21.27	34.28	32.42	54.57
Viscosity	of	the	System:	3.97	(log	10	poise)
System	mass	=	100.08	(gm)	density	=	2.51	(gm/cc)
	G	=	-1.59451e+06	(J)	H	=	-1.2493e+06	(J)	S	=	262.89	(J/K)	V	=	39.88	(cc)	Cp	=	136.46	(J/K)
Oxygen	delta	moles	=	0.0027305	delta	grams	=	0.0873729
	G	=	-815.62	(J)	H	=	92.3	(J)	S	=	0.69	(J/K)	V	=	298.11	(cc)	Cp	=	0.1	(J/K)
**********----------**********
Title:	Dummy	Title
T	=	1030	(C)	P	=	1	(kbars)	log(10)	f	O2	=	-10.38	delta	HM	=	-5.56	NNO	=	-0.61	QFM	=	0	COH	=	1.99	IW	=	3.74
Constraint	Flags:	fO2	path	=	QFM	Fractionate	Solids
Liquid	mass	=	75	(gm)	density	=	2.4	(gm/cc)	viscosity	=	3.68	(log	10	poise)	(analysis	in	wt	%)
	G	=	-1.21459e+06	(J)	H	=	-949040	(J)	S	=	203.78	(J/K)	V	=	31.26	(cc)	Cp	=	106.22	(J/K)
	SiO2	TiO2	Al2O3	Fe2O3	Cr2O3	FeO	MnO	MgO	NiO	CoO	CaO	Na2O	K2O	P2O5	H2O	CO2	SO3	Cl2O-1	F2O-1
	57.68	1.15	16.4	1.36	0	5.93	0.56	2.21	0	0	5.16	5.48	0.97	0.75	2.35	0	0	0	0
orthopyroxene	mass	=	0.88	(gm)	density	=	3.34	(gm/cc)	(analysis	in	mole	%)
	opx	Na0.00Ca0.05Fe''0.53Mg1.35Fe'''0.02Ti0.00Al0.11Si1.93O6
	G	=	-13281.5	(J)	H	=	-10692.1	(J)	S	=	1.99	(J/K)	V	=	0.26	(cc)	Cp	=	1.07	(J/K)
	diopside	clinoenstatit	hedenbergite	alumino-buffo	buffonite	essenite	jadeite
	-54.31	94.49	52.75	4.61	-3.68	5.95	0.19
feldspar	mass	=	3.2	(gm)	density	=	2.64	(gm/cc)	(analysis	in	mole	%)
	K0.01Na0.44Ca0.56Al1.56Si2.44O8
	G	=	-54353.7	(J)	H	=	-44605.7	(J)	S	=	7.48	(J/K)	V	=	1.21	(cc)	Cp	=	3.89	(J/K)
	albite	anorthite	sanidine
	43.92	55.54	0.54
spinel	mass	=	0.74	(gm)	density	=	4.59	(gm/cc)	(analysis	in	mole	%)
	Fe''1.21Mg0.31Fe'''0.75Al0.20Cr0.00Ti0.52O4
	G	=	-6500.03	(J)	H	=	-4509.85	(J)	S	=	1.53	(J/K)	V	=	0.16	(cc)	Cp	=	0.69	(J/K)
	chromite	hercynite	magnetite	spinel	ulvospinel
	0	-20.86	37.68	30.98	52.2
Total	solids	mass	=	4.82	(gm)	density	=	2.94	(gm/cc)
	G	=	-74135.2	(J)	H	=	-59807.6	(J)	S	=	10.99	(J/K)	V	=	1.64	(cc)	Cp	=	5.65	(J/K)
Summary	of	all	fractionated	phases:	(total	mass	=	20.28	grams)
feldspar	mass	=	15.17	(gm)	density	=	2.65	(gm/cc)	(analysis	in	mole	%)
	K0.00Na0.39Ca0.60Al1.60Si2.40O8
	G	=	-257497	(J)	H	=	-211477	(J)	S	=	35.31	(J/K)	V	=	5.73	(cc)	Cp	=	18.43	(J/K)
	albite	anorthite	sanidine
	39.18	60.39	0.43
spinel	mass	=	5.11	(gm)	density	=	4.57	(gm/cc)	(analysis	in	mole	%)
	Fe''1.22Mg0.33Fe'''0.69Al0.22Cr0.00Ti0.54O4
	G	=	-45872.1	(J)	H	=	-32012.3	(J)	S	=	10.64	(J/K)	V	=	1.12	(cc)	Cp	=	4.82	(J/K)
	chromite	hercynite	magnetite	spinel	ulvospinel
	0	-21.45	34.67	32.51	54.27
Viscosity	of	the	System:	4.17	(log	10	poise)
System	mass	=	100.1	(gm)	density	=	2.52	(gm/cc)
	G	=	-1.59209e+06	(J)	H	=	-1.25234e+06	(J)	S	=	260.72	(J/K)	V	=	39.75	(cc)	Cp	=	135.13	(J/K)
Oxygen	delta	moles	=	0.00308626	delta	grams	=	0.0987567
	G	=	-914.07	(J)	H	=	103.21	(J)	S	=	0.78	(J/K)	V	=	334.39	(cc)	Cp	=	0.11	(J/K)
**********----------**********
Title:	Dummy	Title
T	=	1020	(C)	P	=	1	(kbars)	log(10)	f	O2	=	-10.53	delta	HM	=	-5.56	NNO	=	-0.61	QFM	=	0	COH	=	1.97	IW	=	3.75
Constraint	Flags:	fO2	path	=	QFM	Fractionate	Solids
Liquid	mass	=	70.72	(gm)	density	=	2.38	(gm/cc)	viscosity	=	3.76	(log	10	poise)	(analysis	in	wt	%)
	G	=	-1.14667e+06	(J)	H	=	-898128	(J)	S	=	192.2	(J/K)	V	=	29.68	(cc)	Cp	=	100.03	(J/K)
	SiO2	TiO2	Al2O3	Fe2O3	Cr2O3	FeO	MnO	MgO	NiO	CoO	CaO	Na2O	K2O	P2O5	H2O	CO2	SO3	Cl2O-1	F2O-1
	58.35	1.05	16.15	1.32	0	5.61	0.59	2.03	0	0	5	5.6	1.02	0.79	2.49	0	0	0	0
orthopyroxene	mass	=	0.79	(gm)	density	=	3.34	(gm/cc)	(analysis	in	mole	%)
	opx	Na0.00Ca0.05Fe''0.54Mg1.34Fe'''0.02Ti0.00Al0.10Si1.93O6
	G	=	-11846.7	(J)	H	=	-9554.66	(J)	S	=	1.77	(J/K)	V	=	0.24	(cc)	Cp	=	0.96	(J/K)
	diopside	clinoenstatit	hedenbergite	alumino-buffo	buffonite	essenite	jadeite
	-55.66	94.5	54.35	4.41	-3.57	5.79	0.19
feldspar	mass	=	2.88	(gm)	density	=	2.63	(gm/cc)	(analysis	in	mole	%)
	K0.01Na0.46Ca0.54Al1.54Si2.46O8
	G	=	-48891.7	(J)	H	=	-40203.4	(J)	S	=	6.72	(J/K)	V	=	1.09	(cc)	Cp	=	3.51	(J/K)
	albite	anorthite	sanidine
	45.52	53.9	0.59
spinel	mass	=	0.62	(gm)	density	=	4.61	(gm/cc)	(analysis	in	mole	%)
	Fe''1.22Mg0.29Fe'''0.78Al0.19Cr0.00Ti0.52O4
	G	=	-5421.83	(J)	H	=	-3762.39	(J)	S	=	1.28	(J/K)	V	=	0.13	(cc)	Cp	=	0.58	(J/K)
	chromite	hercynite	magnetite	spinel	ulvospinel
	0	-19.42	38.77	29.08	51.57
Total	solids	mass	=	4.3	(gm)	density	=	2.93	(gm/cc)
	G	=	-66160.2	(J)	H	=	-53520.5	(J)	S	=	9.77	(J/K)	V	=	1.47	(cc)	Cp	=	5.04	(J/K)
Summary	of	all	fractionated	phases:	(total	mass	=	25.09	grams)
orthopyroxene	mass	=	0.88	(gm)	density	=	3.34	(gm/cc)	(analysis	in	mole	%)
	opx	Na0.00Ca0.05Fe''0.53Mg1.35Fe'''0.02Ti0.00Al0.11Si1.93O6
	G	=	-13228.7	(J)	H	=	-10676.1	(J)	S	=	1.97	(J/K)	V	=	0.26	(cc)	Cp	=	1.07	(J/K)
	diopside	clinoenstatit	hedenbergite	alumino-buffo	buffonite	essenite	jadeite
	-54.31	94.49	52.75	4.61	-3.68	5.95	0.19
feldspar	mass	=	18.37	(gm)	density	=	2.65	(gm/cc)	(analysis	in	mole	%)
	K0.00Na0.40Ca0.60Al1.60Si2.40O8
	G	=	-311378	(J)	H	=	-256268	(J)	S	=	42.62	(J/K)	V	=	6.94	(cc)	Cp	=	22.3	(J/K)
	albite	anorthite	sanidine
	40.01	59.55	0.45
spinel	mass	=	5.84	(gm)	density	=	4.57	(gm/cc)	(analysis	in	mole	%)
	Fe''1.22Mg0.32Fe'''0.70Al0.22Cr0.00Ti0.54O4
	G	=	-52232.1	(J)	H	=	-36564.1	(J)	S	=	12.12	(J/K)	V	=	1.28	(cc)	Cp	=	5.5	(J/K)
	chromite	hercynite	magnetite	spinel	ulvospinel
	0	-21.38	35.05	32.32	54.01
Viscosity	of	the	System:	4.36	(log	10	poise)
System	mass	=	100.1	(gm)	density	=	2.53	(gm/cc)
	G	=	-1.58966e+06	(J)	H	=	-1.25516e+06	(J)	S	=	258.68	(J/K)	V	=	39.63	(cc)	Cp	=	133.94	(J/K)
Oxygen	delta	moles	=	0.00338765	delta	grams	=	0.108401
	G	=	-994.77	(J)	H	=	112.07	(J)	S	=	0.86	(J/K)	V	=	364.23	(cc)	Cp	=	0.12	(J/K)
**********----------**********
Title:	Dummy	Title
T	=	1010	(C)	P	=	1	(kbars)	log(10)	f	O2	=	-10.67	delta	HM	=	-5.57	NNO	=	-0.6	QFM	=	0	COH	=	1.96	IW	=	3.77
Constraint	Flags:	fO2	path	=	QFM	Fractionate	Solids
Liquid	mass	=	66.93	(gm)	density	=	2.37	(gm/cc)	viscosity	=	3.83	(log	10	poise)	(analysis	in	wt	%)
	G	=	-1.08635e+06	(J)	H	=	-852928	(J)	S	=	181.92	(J/K)	V	=	28.27	(cc)	Cp	=	94.56	(J/K)
	SiO2	TiO2	Al2O3	Fe2O3	Cr2O3	FeO	MnO	MgO	NiO	CoO	CaO	Na2O	K2O	P2O5	H2O	CO2	SO3	Cl2O-1	F2O-1
	58.99	0.96	15.89	1.27	0	5.3	0.63	1.86	0	0	4.85	5.71	1.08	0.84	2.63	0	0	0	0
orthopyroxene	mass	=	0.68	(gm)	density	=	3.35	(gm/cc)	(analysis	in	mole	%)
	opx	Na0.00Ca0.05Fe''0.56Mg1.32Fe'''0.02Ti0.00Al0.10Si1.94O6
	G	=	-10088.4	(J)	H	=	-8151.69	(J)	S	=	1.51	(J/K)	V	=	0.2	(cc)	Cp	=	0.82	(J/K)
	diopside	clinoenstatit	hedenbergite	alumino-buffo	buffonite	essenite	jadeite
	-57.06	94.53	55.95	4.24	-3.48	5.63	0.19
feldspar	mass	=	2.6	(gm)	density	=	2.63	(gm/cc)	(analysis	in	mole	%)
	K0.01Na0.47Ca0.52Al1.52Si2.48O8
	G	=	-43984.1	(J)	H	=	-36240.3	(J)	S	=	6.03	(J/K)	V	=	0.99	(cc)	Cp	=	3.17	(J/K)
	albite	anorthite	sanidine
	47.12	52.24	0.64
spinel	mass	=	0.53	(gm)	density	=	4.63	(gm/cc)	(analysis	in	mole	%)
	Fe''1.24Mg0.27Fe'''0.80Al0.18Cr0.00Ti0.51O4
	G	=	-4568.36	(J)	H	=	-3171.27	(J)	S	=	1.09	(J/K)	V	=	0.11	(cc)	Cp	=	0.49	(J/K)
	chromite	hercynite	magnetite	spinel	ulvospinel
	0	-18.05	39.88	27.3	50.87
Total	solids	mass	=	3.8	(gm)	density	=	2.92	(gm/cc)
	G	=	-58640.8	(J)	H	=	-47563.2	(J)	S	=	8.63	(J/K)	V	=	1.3	(cc)	Cp	=	4.48	(J/K)
Summary	of	all	fractionated	phases:	(total	mass	=	29.37	grams)
orthopyroxene	mass	=	1.67	(gm)	density	=	3.34	(gm/cc)	(analysis	in	mole	%)
	opx	Na0.00Ca0.05Fe''0.54Mg1.34Fe'''0.02Ti0.00Al0.11Si1.93O6
	G	=	-25005.1	(J)	H	=	-20224.4	(J)	S	=	3.73	(J/K)	V	=	0.5	(cc)	Cp	=	2.02	(J/K)
	diopside	clinoenstatit	hedenbergite	alumino-buffo	buffonite	essenite	jadeite
	-54.95	94.5	53.51	4.51	-3.63	5.87	0.19
feldspar	mass	=	21.25	(gm)	density	=	2.64	(gm/cc)	(analysis	in	mole	%)
	K0.00Na0.41Ca0.59Al1.59Si2.41O8
	G	=	-359732	(J)	H	=	-296693	(J)	S	=	49.13	(J/K)	V	=	8.04	(cc)	Cp	=	25.91	(J/K)
	albite	anorthite	sanidine
	40.76	58.78	0.47
spinel	mass	=	6.46	(gm)	density	=	4.58	(gm/cc)	(analysis	in	mole	%)
	Fe''1.22Mg0.32Fe'''0.71Al0.22Cr0.00Ti0.54O4
	G	=	-57501.7	(J)	H	=	-40374.2	(J)	S	=	13.35	(J/K)	V	=	1.41	(cc)	Cp	=	6.07	(J/K)
	chromite	hercynite	magnetite	spinel	ulvospinel
	0	-21.19	35.4	32.01	53.78
Viscosity	of	the	System:	4.56	(log	10	poise)
System	mass	=	100.11	(gm)	density	=	2.53	(gm/cc)
	G	=	-1.58723e+06	(J)	H	=	-1.25778e+06	(J)	S	=	256.75	(J/K)	V	=	39.52	(cc)	Cp	=	133.04	(J/K)
Oxygen	delta	moles	=	0.00364802	delta	grams	=	0.116732
	G	=	-1062.02	(J)	H	=	119.38	(J)	S	=	0.92	(J/K)	V	=	389.19	(cc)	Cp	=	0.13	(J/K)
**********----------**********
Title:	Dummy	Title
T	=	1000	(C)	P	=	1	(kbars)	log(10)	f	O2	=	-10.82	delta	HM	=	-5.57	NNO	=	-0.6	QFM	=	0	COH	=	1.95	IW	=	3.78
Constraint	Flags:	fO2	path	=	QFM	Fractionate	Solids
Liquid	mass	=	63.55	(gm)	density	=	2.35	(gm/cc)	viscosity	=	3.89	(log	10	poise)	(analysis	in	wt	%)
	G	=	-1.03235e+06	(J)	H	=	-812462	(J)	S	=	172.71	(J/K)	V	=	27	(cc)	Cp	=	89.68	(J/K)
	SiO2	TiO2	Al2O3	Fe2O3	Cr2O3	FeO	MnO	MgO	NiO	CoO	CaO	Na2O	K2O	P2O5	H2O	CO2	SO3	Cl2O-1	F2O-1
	59.59	0.87	15.63	1.23	0	5.01	0.66	1.7	0	0	4.71	5.81	1.13	0.88	2.77	0	0	0	0
orthopyroxene	mass	=	0.58	(gm)	density	=	3.36	(gm/cc)	(analysis	in	mole	%)
	opx	Na0.00Ca0.05Fe''0.58Mg1.31Fe'''0.02Ti0.00Al0.10Si1.94O6
	G	=	-8652.03	(J)	H	=	-7004.1	(J)	S	=	1.29	(J/K)	V	=	0.17	(cc)	Cp	=	0.7	(J/K)
	diopside	clinoenstatit	hedenbergite	alumino-buffo	buffonite	essenite	jadeite
	-58.51	94.58	57.57	4.08	-3.39	5.49	0.19
feldspar	mass	=	2.36	(gm)	density	=	2.63	(gm/cc)	(analysis	in	mole	%)
	K0.01Na0.49Ca0.51Al1.51Si2.49O8
	G	=	-39875.4	(J)	H	=	-32920.8	(J)	S	=	5.46	(J/K)	V	=	0.9	(cc)	Cp	=	2.88	(J/K)
	albite	anorthite	sanidine
	48.73	50.58	0.69
spinel	mass	=	0.46	(gm)	density	=	4.65	(gm/cc)	(analysis	in	mole	%)
	Fe''1.24Mg0.26Fe'''0.82Al0.18Cr0.00Ti0.50O4
	G	=	-3883.07	(J)	H	=	-2696.99	(J)	S	=	0.93	(J/K)	V	=	0.1	(cc)	Cp	=	0.42	(J/K)
	chromite	hercynite	magnetite	spinel	ulvospinel
	0	-16.77	41.02	25.63	50.12
Total	solids	mass	=	3.4	(gm)	density	=	2.91	(gm/cc)
	G	=	-52410.5	(J)	H	=	-42621.9	(J)	S	=	7.69	(J/K)	V	=	1.17	(cc)	Cp	=	4.01	(J/K)
Summary	of	all	fractionated	phases:	(total	mass	=	33.17	grams)
orthopyroxene	mass	=	2.34	(gm)	density	=	3.35	(gm/cc)	(analysis	in	mole	%)
	opx	Na0.00Ca0.05Fe''0.54Mg1.34Fe'''0.02Ti0.00Al0.10Si1.93O6
	G	=	-35008.4	(J)	H	=	-28377.8	(J)	S	=	5.21	(J/K)	V	=	0.7	(cc)	Cp	=	2.83	(J/K)
	diopside	clinoenstatit	hedenbergite	alumino-buffo	buffonite	essenite	jadeite
	-55.55	94.51	54.21	4.44	-3.59	5.8	0.19
feldspar	mass	=	23.85	(gm)	density	=	2.64	(gm/cc)	(analysis	in	mole	%)
	K0.00Na0.41Ca0.58Al1.58Si2.42O8
	G	=	-403120	(J)	H	=	-333186	(J)	S	=	54.93	(J/K)	V	=	9.02	(cc)	Cp	=	29.05	(J/K)
	albite	anorthite	sanidine
	41.45	58.06	0.48
spinel	mass	=	6.99	(gm)	density	=	4.58	(gm/cc)	(analysis	in	mole	%)
	Fe''1.22Mg0.32Fe'''0.71Al0.21Cr0.00Ti0.54O4
	G	=	-61907.8	(J)	H	=	-43598.1	(J)	S	=	14.38	(J/K)	V	=	1.52	(cc)	Cp	=	6.56	(J/K)
	chromite	hercynite	magnetite	spinel	ulvospinel
	0	-20.95	35.74	31.66	53.56
Viscosity	of	the	System:	4.75	(log	10	poise)
System	mass	=	100.12	(gm)	density	=	2.54	(gm/cc)
	G	=	-1.5848e+06	(J)	H	=	-1.26025e+06	(J)	S	=	254.92	(J/K)	V	=	39.42	(cc)	Cp	=	132.11	(J/K)
Oxygen	delta	moles	=	0.00387509	delta	grams	=	0.123998
	G	=	-1118.35	(J)	H	=	125.42	(J)	S	=	0.98	(J/K)	V	=	410.19	(cc)	Cp	=	0.14	(J/K)
**********----------**********
Title:	Dummy	Title
T	=	990	(C)	P	=	1	(kbars)	log(10)	f	O2	=	-10.97	delta	HM	=	-5.57	NNO	=	-0.6	QFM	=	0	COH	=	1.93	IW	=	3.8
Constraint	Flags:	fO2	path	=	QFM	Fractionate	Solids
Liquid	mass	=	60.4	(gm)	density	=	2.34	(gm/cc)	viscosity	=	3.96	(log	10	poise)	(analysis	in	wt	%)
	G	=	-981985	(J)	H	=	-774635	(J)	S	=	164.15	(J/K)	V	=	25.82	(cc)	Cp	=	85.1	(J/K)
	SiO2	TiO2	Al2O3	Fe2O3	Cr2O3	FeO	MnO	MgO	NiO	CoO	CaO	Na2O	K2O	P2O5	H2O	CO2	SO3	Cl2O-1	F2O-1
	60.25	0.8	15.4	1.18	0	4.74	0.7	1.56	0	0	4.51	5.9	1.18	0.87	2.91	0	0	0	0
orthopyroxene	mass	=	0.52	(gm)	density	=	3.36	(gm/cc)	(analysis	in	mole	%)
	opx	Na0.00Ca0.05Fe''0.59Mg1.30Fe'''0.02Ti0.00Al0.09Si1.94O6
	G	=	-7711.55	(J)	H	=	-6254.35	(J)	S	=	1.15	(J/K)	V	=	0.16	(cc)	Cp	=	0.63	(J/K)
	diopside	clinoenstatit	hedenbergite	alumino-buffo	buffonite	essenite	jadeite
	-60.04	94.66	59.2	3.94	-3.31	5.37	0.19
feldspar	mass	=	2.17	(gm)	density	=	2.63	(gm/cc)	(analysis	in	mole	%)
	K0.01Na0.50Ca0.49Al1.49Si2.51O8
	G	=	-36548.1	(J)	H	=	-30234	(J)	S	=	5	(J/K)	V	=	0.82	(cc)	Cp	=	2.64	(J/K)
	albite	anorthite	sanidine
	50.36	48.89	0.75
spinel	mass	=	0.4	(gm)	density	=	4.66	(gm/cc)	(analysis	in	mole	%)
	Fe''1.25Mg0.24Fe'''0.84Al0.17Cr0.00Ti0.49O4
	G	=	-3366.07	(J)	H	=	-2339.6	(J)	S	=	0.81	(J/K)	V	=	0.09	(cc)	Cp	=	0.37	(J/K)
	chromite	hercynite	magnetite	spinel	ulvospinel
	0	-15.57	42.14	24.07	49.36
apatite	mass	=	0.08	(gm)	density	=	3.06	(gm/cc)
	Ca5(PO4)3OH
	G	=	-1227	(J)	H	=	-999.47	(J)	S	=	0.18	(J/K)	V	=	0.03	(cc)	Cp	=	0.09	(J/K)
Total	solids	mass	=	3.17	(gm)	density	=	2.9	(gm/cc)
	G	=	-48852.7	(J)	H	=	-39827.4	(J)	S	=	7.15	(J/K)	V	=	1.09	(cc)	Cp	=	3.73	(J/K)
Summary	of	all	fractionated	phases:	(total	mass	=	36.56	grams)
orthopyroxene	mass	=	2.92	(gm)	density	=	3.35	(gm/cc)	(analysis	in	mole	%)
	opx	Na0.00Ca0.05Fe''0.55Mg1.33Fe'''0.02Ti0.00Al0.10Si1.93O6
	G	=	-43562.9	(J)	H	=	-35390.6	(J)	S	=	6.47	(J/K)	V	=	0.87	(cc)	Cp	=	3.52	(J/K)
	diopside	clinoenstatit	hedenbergite	alumino-buffo	buffonite	essenite	jadeite
	-56.14	94.52	54.87	4.36	-3.55	5.74	0.19
feldspar	mass	=	26.2	(gm)	density	=	2.64	(gm/cc)	(analysis	in	mole	%)
	K0.01Na0.42Ca0.57Al1.57Si2.43O8
	G	=	-442348	(J)	H	=	-366388	(J)	S	=	60.14	(J/K)	V	=	9.91	(cc)	Cp	=	31.89	(J/K)
	albite	anorthite	sanidine
	42.11	57.39	0.5
spinel	mass	=	7.44	(gm)	density	=	4.59	(gm/cc)	(analysis	in	mole	%)
	Fe''1.22Mg0.31Fe'''0.72Al0.21Cr0.00Ti0.53O4
	G	=	-65620	(J)	H	=	-46351.9	(J)	S	=	15.25	(J/K)	V	=	1.62	(cc)	Cp	=	6.97	(J/K)
	chromite	hercynite	magnetite	spinel	ulvospinel
	0	-20.7	36.05	31.29	53.36
Viscosity	of	the	System:	4.97	(log	10	poise)
System	mass	=	100.13	(gm)	density	=	2.55	(gm/cc)
	G	=	-1.58237e+06	(J)	H	=	-1.26259e+06	(J)	S	=	253.16	(J/K)	V	=	39.32	(cc)	Cp	=	131.21	(J/K)
Oxygen	delta	moles	=	0.00407145	delta	grams	=	0.130282
	G	=	-1164.76	(J)	H	=	130.31	(J)	S	=	1.03	(J/K)	V	=	427.59	(cc)	Cp	=	0.15	(J/K)
**********----------**********
Title:	Dummy	Title
T	=	980	(C)	P	=	1	(kbars)	log(10)	f	O2	=	-11.13	delta	HM	=	-5.58	NNO	=	-0.59	QFM	=	0	COH	=	1.92	IW	=	3.82
Constraint	Flags:	fO2	path	=	QFM	Fractionate	Solids
Liquid	mass	=	57.54	(gm)	density	=	2.33	(gm/cc)	viscosity	=	4.03	(log	10	poise)	(analysis	in	wt	%)
	G	=	-936228	(J)	H	=	-740259	(J)	S	=	156.38	(J/K)	V	=	24.74	(cc)	Cp	=	80.95	(J/K)
	SiO2	TiO2	Al2O3	Fe2O3	Cr2O3	FeO	MnO	MgO	NiO	CoO	CaO	Na2O	K2O	P2O5	H2O	CO2	SO3	Cl2O-1	F2O-1
	60.89	0.73	15.16	1.14	0	4.48	0.73	1.43	0	0	4.3	5.99	1.24	0.85	3.05	0	0	0	0
orthopyroxene	mass	=	0.45	(gm)	density	=	3.37	(gm/cc)	(analysis	in	mole	%)
	opx	Na0.00Ca0.05Fe''0.61Mg1.28Fe'''0.02Ti0.00Al0.09Si1.94O6
	G	=	-6680.88	(J)	H	=	-5428.5	(J)	S	=	1	(J/K)	V	=	0.13	(cc)	Cp	=	0.54	(J/K)
	diopside	clinoenstatit	hedenbergite	alumino-buffo	buffonite	essenite	jadeite
	-61.62	94.76	60.86	3.8	-3.24	5.24	0.19
feldspar	mass	=	1.99	(gm)	density	=	2.62	(gm/cc)	(analysis	in	mole	%)
	K0.01Na0.52Ca0.47Al1.47Si2.53O8
	G	=	-33476.1	(J)	H	=	-27748	(J)	S	=	4.57	(J/K)	V	=	0.76	(cc)	Cp	=	2.42	(J/K)
	albite	anorthite	sanidine
	51.99	47.2	0.81
spinel	mass	=	0.35	(gm)	density	=	4.68	(gm/cc)	(analysis	in	mole	%)
	Fe''1.26Mg0.23Fe'''0.87Al0.16Cr0.00Ti0.49O4
	G	=	-2896.15	(J)	H	=	-2014.74	(J)	S	=	0.7	(J/K)	V	=	0.07	(cc)	Cp	=	0.32	(J/K)
	chromite	hercynite	magnetite	spinel	ulvospinel
	0	-14.44	43.28	22.61	48.55
apatite	mass	=	0.09	(gm)	density	=	3.06	(gm/cc)
	Ca5(PO4)3OH
	G	=	-1336.61	(J)	H	=	-1091.37	(J)	S	=	0.2	(J/K)	V	=	0.03	(cc)	Cp	=	0.1	(J/K)
Total	solids	mass	=	2.88	(gm)	density	=	2.89	(gm/cc)
	G	=	-44389.7	(J)	H	=	-36282.7	(J)	S	=	6.47	(J/K)	V	=	1	(cc)	Cp	=	3.39	(J/K)
Summary	of	all	fractionated	phases:	(total	mass	=	39.72	grams)
orthopyroxene	mass	=	3.44	(gm)	density	=	3.35	(gm/cc)	(analysis	in	mole	%)
	opx	Na0.00Ca0.05Fe''0.56Mg1.33Fe'''0.02Ti0.00Al0.10Si1.94O6
	G	=	-51165.8	(J)	H	=	-41659.9	(J)	S	=	7.59	(J/K)	V	=	1.03	(cc)	Cp	=	4.14	(J/K)
	diopside	clinoenstatit	hedenbergite	alumino-buffo	buffonite	essenite	jadeite
	-56.73	94.54	55.52	4.3	-3.51	5.69	0.19
feldspar	mass	=	28.37	(gm)	density	=	2.64	(gm/cc)	(analysis	in	mole	%)
	K0.01Na0.43Ca0.57Al1.57Si2.43O8
	G	=	-478202	(J)	H	=	-396929	(J)	S	=	64.85	(J/K)	V	=	10.73	(cc)	Cp	=	34.49	(J/K)
	albite	anorthite	sanidine
	42.74	56.74	0.52
spinel	mass	=	7.84	(gm)	density	=	4.59	(gm/cc)	(analysis	in	mole	%)
	Fe''1.22Mg0.31Fe'''0.73Al0.21Cr0.00Ti0.53O4
	G	=	-68807.9	(J)	H	=	-48751.9	(J)	S	=	16	(J/K)	V	=	1.71	(cc)	Cp	=	7.33	(J/K)
	chromite	hercynite	magnetite	spinel	ulvospinel
	0	-20.45	36.36	30.93	53.16
apatite	mass	=	0.08	(gm)	density	=	3.06	(gm/cc)
	Ca5(PO4)3OH
	G	=	-1149.44	(J)	H	=	-938.54	(J)	S	=	0.17	(J/K)	V	=	0.02	(cc)	Cp	=	0.09	(J/K)
Viscosity	of	the	System:	5.19	(log	10	poise)
System	mass	=	100.13	(gm)	density	=	2.55	(gm/cc)
	G	=	-1.57994e+06	(J)	H	=	-1.26482e+06	(J)	S	=	251.46	(J/K)	V	=	39.22	(cc)	Cp	=	130.39	(J/K)
Oxygen	delta	moles	=	0.00424432	delta	grams	=	0.135813
	G	=	-1203.53	(J)	H	=	134.32	(J)	S	=	1.07	(J/K)	V	=	442.22	(cc)	Cp	=	0.15	(J/K)
**********----------**********
Title:	Dummy	Title
T	=	970	(C)	P	=	1	(kbars)	log(10)	f	O2	=	-11.28	delta	HM	=	-5.58	NNO	=	-0.59	QFM	=	0	COH	=	1.9	IW	=	3.83
Constraint	Flags:	fO2	path	=	QFM	Fractionate	Solids
Liquid	mass	=	54.95	(gm)	density	=	2.31	(gm/cc)	viscosity	=	4.09	(log	10	poise)	(analysis	in	wt	%)
	G	=	-894692	(J)	H	=	-709055	(J)	S	=	149.33	(J/K)	V	=	23.75	(cc)	Cp	=	77.2	(J/K)
	SiO2	TiO2	Al2O3	Fe2O3	Cr2O3	FeO	MnO	MgO	NiO	CoO	CaO	Na2O	K2O	P2O5	H2O	CO2	SO3	Cl2O-1	F2O-1
	61.5	0.66	14.93	1.1	0	4.24	0.76	1.31	0	0	4.11	6.07	1.29	0.84	3.2	0	0	0	0
orthopyroxene	mass	=	0.4	(gm)	density	=	3.38	(gm/cc)	(analysis	in	mole	%)
	opx	Na0.00Ca0.05Fe''0.63Mg1.27Fe'''0.02Ti0.00Al0.09Si1.94O6
	G	=	-5779.5	(J)	H	=	-4704.8	(J)	S	=	0.86	(J/K)	V	=	0.12	(cc)	Cp	=	0.47	(J/K)
	diopside	clinoenstatit	hedenbergite	alumino-buffo	buffonite	essenite	jadeite
	-63.25	94.87	62.54	3.69	-3.17	5.13	0.19
feldspar	mass	=	1.83	(gm)	density	=	2.62	(gm/cc)	(analysis	in	mole	%)
	K0.01Na0.54Ca0.46Al1.46Si2.54O8
	G	=	-30813.7	(J)	H	=	-25592.3	(J)	S	=	4.2	(J/K)	V	=	0.7	(cc)	Cp	=	2.23	(J/K)
	albite	anorthite	sanidine
	53.61	45.52	0.88
spinel	mass	=	0.3	(gm)	density	=	4.7	(gm/cc)	(analysis	in	mole	%)
	Fe''1.26Mg0.21Fe'''0.89Al0.16Cr0.00Ti0.48O4
	G	=	-2501.81	(J)	H	=	-1742.17	(J)	S	=	0.61	(J/K)	V	=	0.06	(cc)	Cp	=	0.28	(J/K)
	chromite	hercynite	magnetite	spinel	ulvospinel
	0	-13.38	44.45	21.24	47.7
apatite	mass	=	0.08	(gm)	density	=	3.06	(gm/cc)
	Ca5(PO4)3OH
	G	=	-1138.83	(J)	H	=	-932.1	(J)	S	=	0.17	(J/K)	V	=	0.02	(cc)	Cp	=	0.09	(J/K)
Total	solids	mass	=	2.61	(gm)	density	=	2.88	(gm/cc)
	G	=	-40233.8	(J)	H	=	-32971.4	(J)	S	=	5.84	(J/K)	V	=	0.9	(cc)	Cp	=	3.07	(J/K)
Summary	of	all	fractionated	phases:	(total	mass	=	42.58	grams)
orthopyroxene	mass	=	3.89	(gm)	density	=	3.36	(gm/cc)	(analysis	in	mole	%)
	opx	Na0.00Ca0.05Fe''0.56Mg1.32Fe'''0.02Ti0.00Al0.10Si1.94O6
	G	=	-57728.6	(J)	H	=	-47108.7	(J)	S	=	8.54	(J/K)	V	=	1.16	(cc)	Cp	=	4.68	(J/K)
	diopside	clinoenstatit	hedenbergite	alumino-buffo	buffonite	essenite	jadeite
	-57.29	94.57	56.14	4.24	-3.48	5.63	0.19
feldspar	mass	=	30.35	(gm)	density	=	2.64	(gm/cc)	(analysis	in	mole	%)
	K0.01Na0.43Ca0.56Al1.56Si2.44O8
	G	=	-510940	(J)	H	=	-425008	(J)	S	=	69.12	(J/K)	V	=	11.49	(cc)	Cp	=	36.87	(J/K)
	albite	anorthite	sanidine
	43.35	56.11	0.54
spinel	mass	=	8.18	(gm)	density	=	4.6	(gm/cc)	(analysis	in	mole	%)
	Fe''1.22Mg0.31Fe'''0.73Al0.21Cr0.00Ti0.53O4
	G	=	-71519.6	(J)	H	=	-50830.3	(J)	S	=	16.64	(J/K)	V	=	1.78	(cc)	Cp	=	7.65	(J/K)
	chromite	hercynite	magnetite	spinel	ulvospinel
	0	-20.2	36.64	30.59	52.97
apatite	mass	=	0.16	(gm)	density	=	3.06	(gm/cc)
	Ca5(PO4)3OH
	G	=	-2406.77	(J)	H	=	-1969.88	(J)	S	=	0.35	(J/K)	V	=	0.05	(cc)	Cp	=	0.18	(J/K)
Viscosity	of	the	System:	5.43	(log	10	poise)
System	mass	=	100.14	(gm)	density	=	2.56	(gm/cc)
	G	=	-1.57752e+06	(J)	H	=	-1.26694e+06	(J)	S	=	249.83	(J/K)	V	=	39.14	(cc)	Cp	=	129.64	(J/K)
Oxygen	delta	moles	=	0.00439816	delta	grams	=	0.140736
	G	=	-1236.1	(J)	H	=	137.62	(J)	S	=	1.11	(J/K)	V	=	454.59	(cc)	Cp	=	0.16	(J/K)
**********----------**********
Title:	Dummy	Title
T	=	960	(C)	P	=	1	(kbars)	log(10)	f	O2	=	-11.44	delta	HM	=	-5.58	NNO	=	-0.59	QFM	=	0	COH	=	1.89	IW	=	3.85
Constraint	Flags:	fO2	path	=	QFM	Fractionate	Solids
Liquid	mass	=	52.59	(gm)	density	=	2.3	(gm/cc)	viscosity	=	4.15	(log	10	poise)	(analysis	in	wt	%)
	G	=	-856755	(J)	H	=	-680553	(J)	S	=	142.89	(J/K)	V	=	22.85	(cc)	Cp	=	73.79	(J/K)
	SiO2	TiO2	Al2O3	Fe2O3	Cr2O3	FeO	MnO	MgO	NiO	CoO	CaO	Na2O	K2O	P2O5	H2O	CO2	SO3	Cl2O-1	F2O-1
	62.07	0.61	14.69	1.06	0	4.01	0.8	1.2	0	0	3.93	6.13	1.34	0.83	3.34	0	0	0	0
orthopyroxene	mass	=	0.35	(gm)	density	=	3.39	(gm/cc)	(analysis	in	mole	%)
	opx	Na0.00Ca0.05Fe''0.64Mg1.25Fe'''0.02Ti0.00Al0.09Si1.95O6
	G	=	-5028.73	(J)	H	=	-4101.22	(J)	S	=	0.75	(J/K)	V	=	0.1	(cc)	Cp	=	0.41	(J/K)
	diopside	clinoenstatit	hedenbergite	alumino-buffo	buffonite	essenite	jadeite
	-64.93	95	64.25	3.58	-3.11	5.03	0.19
feldspar	mass	=	1.7	(gm)	density	=	2.62	(gm/cc)	(analysis	in	mole	%)
	K0.01Na0.55Ca0.44Al1.44Si2.56O8
	G	=	-28518.3	(J)	H	=	-23733.3	(J)	S	=	3.88	(J/K)	V	=	0.65	(cc)	Cp	=	2.07	(J/K)
	albite	anorthite	sanidine
	55.21	43.85	0.95
spinel	mass	=	0.27	(gm)	density	=	4.71	(gm/cc)	(analysis	in	mole	%)
	Fe''1.27Mg0.20Fe'''0.91Al0.15Cr0.00Ti0.47O4
	G	=	-2174.82	(J)	H	=	-1516.18	(J)	S	=	0.53	(J/K)	V	=	0.06	(cc)	Cp	=	0.25	(J/K)
	chromite	hercynite	magnetite	spinel	ulvospinel
	0	-12.39	45.64	19.94	46.8
apatite	mass	=	0.06	(gm)	density	=	3.06	(gm/cc)
	Ca5(PO4)3OH
	G	=	-974.83	(J)	H	=	-799.78	(J)	S	=	0.14	(J/K)	V	=	0.02	(cc)	Cp	=	0.07	(J/K)
Total	solids	mass	=	2.37	(gm)	density	=	2.87	(gm/cc)
	G	=	-36696.7	(J)	H	=	-30150.5	(J)	S	=	5.31	(J/K)	V	=	0.83	(cc)	Cp	=	2.8	(J/K)
Summary	of	all	fractionated	phases:	(total	mass	=	45.18	grams)
orthopyroxene	mass	=	4.28	(gm)	density	=	3.36	(gm/cc)	(analysis	in	mole	%)
	opx	Na0.00Ca0.05Fe''0.57Mg1.32Fe'''0.02Ti0.00Al0.10Si1.94O6
	G	=	-63381.8	(J)	H	=	-51838.5	(J)	S	=	9.36	(J/K)	V	=	1.27	(cc)	Cp	=	5.14	(J/K)
	diopside	clinoenstatit	hedenbergite	alumino-buffo	buffonite	essenite	jadeite
	-57.83	94.59	56.72	4.19	-3.45	5.59	0.19
feldspar	mass	=	32.18	(gm)	density	=	2.64	(gm/cc)	(analysis	in	mole	%)
	K0.01Na0.44Ca0.56Al1.56Si2.44O8
	G	=	-540978	(J)	H	=	-450953	(J)	S	=	73	(J/K)	V	=	12.18	(cc)	Cp	=	39.05	(J/K)
	albite	anorthite	sanidine
	43.93	55.51	0.56
spinel	mass	=	8.48	(gm)	density	=	4.6	(gm/cc)	(analysis	in	mole	%)
	Fe''1.23Mg0.30Fe'''0.74Al0.21Cr0.00Ti0.53O4
	G	=	-73831.7	(J)	H	=	-52638.8	(J)	S	=	17.19	(J/K)	V	=	1.84	(cc)	Cp	=	7.91	(J/K)
	chromite	hercynite	magnetite	spinel	ulvospinel
	0	-19.96	36.92	30.26	52.78
apatite	mass	=	0.23	(gm)	density	=	3.06	(gm/cc)
	Ca5(PO4)3OH
	G	=	-3464.89	(J)	H	=	-2842.69	(J)	S	=	0.5	(J/K)	V	=	0.08	(cc)	Cp	=	0.26	(J/K)
Viscosity	of	the	System:	5.68	(log	10	poise)
System	mass	=	100.14	(gm)	density	=	2.56	(gm/cc)
	G	=	-1.57511e+06	(J)	H	=	-1.26898e+06	(J)	S	=	248.25	(J/K)	V	=	39.05	(cc)	Cp	=	128.96	(J/K)
Oxygen	delta	moles	=	0.00453594	delta	grams	=	0.145144
	G	=	-1263.43	(J)	H	=	140.31	(J)	S	=	1.14	(J/K)	V	=	465.06	(cc)	Cp	=	0.16	(J/K)
**********----------**********
Title:	Dummy	Title
T	=	950	(C)	P	=	1	(kbars)	log(10)	f	O2	=	-11.6	delta	HM	=	-5.59	NNO	=	-0.58	QFM	=	0	COH	=	1.87	IW	=	3.87
Constraint	Flags:	fO2	path	=	QFM	Fractionate	Solids
Liquid	mass	=	50.43	(gm)	density	=	2.29	(gm/cc)	viscosity	=	4.2	(log	10	poise)	(analysis	in	wt	%)
	G	=	-821911	(J)	H	=	-654370	(J)	S	=	136.97	(J/K)	V	=	22.02	(cc)	Cp	=	70.67	(J/K)
	SiO2	TiO2	Al2O3	Fe2O3	Cr2O3	FeO	MnO	MgO	NiO	CoO	CaO	Na2O	K2O	P2O5	H2O	CO2	SO3	Cl2O-1	F2O-1
	62.62	0.55	14.45	1.02	0	3.79	0.83	1.1	0	0	3.76	6.19	1.39	0.82	3.48	0	0	0	0
orthopyroxene	mass	=	0.3	(gm)	density	=	3.39	(gm/cc)	(analysis	in	mole	%)
	opx	Na0.00Ca0.05Fe''0.66Mg1.24Fe'''0.02Ti0.00Al0.09Si1.95O6
	G	=	-4398.17	(J)	H	=	-3593.59	(J)	S	=	0.66	(J/K)	V	=	0.09	(cc)	Cp	=	0.36	(J/K)
	diopside	clinoenstatit	hedenbergite	alumino-buffo	buffonite	essenite	jadeite
	-66.66	95.15	65.98	3.47	-3.05	4.93	0.19
feldspar	mass	=	1.58	(gm)	density	=	2.62	(gm/cc)	(analysis	in	mole	%)
	K0.01Na0.57Ca0.42Al1.42Si2.58O8
	G	=	-26522.7	(J)	H	=	-22116.8	(J)	S	=	3.6	(J/K)	V	=	0.6	(cc)	Cp	=	1.92	(J/K)
	albite	anorthite	sanidine
	56.79	42.19	1.02
spinel	mass	=	0.24	(gm)	density	=	4.73	(gm/cc)	(analysis	in	mole	%)
	Fe''1.27Mg0.19Fe'''0.94Al0.15Cr0.00Ti0.46O4
	G	=	-1901.02	(J)	H	=	-1326.97	(J)	S	=	0.47	(J/K)	V	=	0.05	(cc)	Cp	=	0.22	(J/K)
	chromite	hercynite	magnetite	spinel	ulvospinel
	0	-11.45	46.85	18.73	45.87
apatite	mass	=	0.06	(gm)	density	=	3.06	(gm/cc)
	Ca5(PO4)3OH
	G	=	-836.84	(J)	H	=	-688.2	(J)	S	=	0.12	(J/K)	V	=	0.02	(cc)	Cp	=	0.06	(J/K)
Total	solids	mass	=	2.18	(gm)	density	=	2.86	(gm/cc)
	G	=	-33658.7	(J)	H	=	-27725.5	(J)	S	=	4.85	(J/K)	V	=	0.76	(cc)	Cp	=	2.56	(J/K)
Summary	of	all	fractionated	phases:	(total	mass	=	47.54	grams)
orthopyroxene	mass	=	4.63	(gm)	density	=	3.36	(gm/cc)	(analysis	in	mole	%)
	opx	Na0.00Ca0.05Fe''0.57Mg1.31Fe'''0.02Ti0.00Al0.10Si1.94O6
	G	=	-68277.4	(J)	H	=	-55968.8	(J)	S	=	10.06	(J/K)	V	=	1.38	(cc)	Cp	=	5.55	(J/K)
	diopside	clinoenstatit	hedenbergite	alumino-buffo	buffonite	essenite	jadeite
	-58.36	94.62	57.28	4.15	-3.43	5.55	0.19
feldspar	mass	=	33.87	(gm)	density	=	2.64	(gm/cc)	(analysis	in	mole	%)
	K0.01Na0.45Ca0.55Al1.55Si2.45O8
	G	=	-568685	(J)	H	=	-475059	(J)	S	=	76.55	(J/K)	V	=	12.83	(cc)	Cp	=	41.07	(J/K)
	albite	anorthite	sanidine
	44.5	54.92	0.58
spinel	mass	=	8.75	(gm)	density	=	4.61	(gm/cc)	(analysis	in	mole	%)
	Fe''1.23Mg0.30Fe'''0.74Al0.20Cr0.00Ti0.53O4
	G	=	-75812.3	(J)	H	=	-54223.7	(J)	S	=	17.65	(J/K)	V	=	1.9	(cc)	Cp	=	8.15	(J/K)
	chromite	hercynite	magnetite	spinel	ulvospinel
	0	-19.74	37.17	29.96	52.6
apatite	mass	=	0.29	(gm)	density	=	3.06	(gm/cc)
	Ca5(PO4)3OH
	G	=	-4357.83	(J)	H	=	-3583.81	(J)	S	=	0.63	(J/K)	V	=	0.09	(cc)	Cp	=	0.33	(J/K)
Viscosity	of	the	System:	5.97	(log	10	poise)
System	mass	=	100.15	(gm)	density	=	2.57	(gm/cc)
	G	=	-1.5727e+06	(J)	H	=	-1.27093e+06	(J)	S	=	246.72	(J/K)	V	=	38.98	(cc)	Cp	=	128.33	(J/K)
Oxygen	delta	moles	=	0.00466	delta	grams	=	0.149114
	G	=	-1286.3	(J)	H	=	142.48	(J)	S	=	1.17	(J/K)	V	=	473.9	(cc)	Cp	=	0.17	(J/K)
**********----------**********
Title:	Dummy	Title
T	=	940	(C)	P	=	1	(kbars)	log(10)	f	O2	=	-11.77	delta	HM	=	-5.59	NNO	=	-0.58	QFM	=	0	COH	=	1.86	IW	=	3.88
Constraint	Flags:	fO2	path	=	QFM	Fractionate	Solids
Liquid	mass	=	48.44	(gm)	density	=	2.28	(gm/cc)	viscosity	=	4.24	(log	10	poise)	(analysis	in	wt	%)
	G	=	-789750	(J)	H	=	-630198	(J)	S	=	131.52	(J/K)	V	=	21.25	(cc)	Cp	=	67.81	(J/K)
	SiO2	TiO2	Al2O3	Fe2O3	Cr2O3	FeO	MnO	MgO	NiO	CoO	CaO	Na2O	K2O	P2O5	H2O	CO2	SO3	Cl2O-1	F2O-1
	63.14	0.51	14.21	0.98	0	3.58	0.87	1.01	0	0	3.6	6.24	1.45	0.82	3.62	0	0	0	0
orthopyroxene	mass	=	0.27	(gm)	density	=	3.4	(gm/cc)	(analysis	in	mole	%)
	opx	Na0.00Ca0.05Fe''0.68Mg1.22Fe'''0.02Ti0.00Al0.08Si1.95O6
	G	=	-3864.61	(J)	H	=	-3163.46	(J)	S	=	0.58	(J/K)	V	=	0.08	(cc)	Cp	=	0.32	(J/K)
	diopside	clinoenstatit	hedenbergite	alumino-buffo	buffonite	essenite	jadeite
	-68.44	95.3	67.74	3.38	-3	4.83	0.18
feldspar	mass	=	1.48	(gm)	density	=	2.61	(gm/cc)	(analysis	in	mole	%)
	K0.01Na0.58Ca0.41Al1.41Si2.59O8
	G	=	-24774.3	(J)	H	=	-20700.3	(J)	S	=	3.36	(J/K)	V	=	0.57	(cc)	Cp	=	1.8	(J/K)
	albite	anorthite	sanidine
	58.34	40.56	1.1
spinel	mass	=	0.21	(gm)	density	=	4.74	(gm/cc)	(analysis	in	mole	%)
	Fe''1.27Mg0.18Fe'''0.96Al0.14Cr0.00Ti0.45O4
	G	=	-1669.74	(J)	H	=	-1167.12	(J)	S	=	0.41	(J/K)	V	=	0.04	(cc)	Cp	=	0.19	(J/K)
	chromite	hercynite	magnetite	spinel	ulvospinel
	0	-10.57	48.08	17.59	44.91
apatite	mass	=	0.05	(gm)	density	=	3.06	(gm/cc)
	Ca5(PO4)3OH
	G	=	-719.06	(J)	H	=	-592.75	(J)	S	=	0.1	(J/K)	V	=	0.02	(cc)	Cp	=	0.05	(J/K)
Total	solids	mass	=	2	(gm)	density	=	2.85	(gm/cc)
	G	=	-31027.7	(J)	H	=	-25623.6	(J)	S	=	4.45	(J/K)	V	=	0.7	(cc)	Cp	=	2.36	(J/K)
Summary	of	all	fractionated	phases:	(total	mass	=	49.7	grams)
orthopyroxene	mass	=	4.93	(gm)	density	=	3.37	(gm/cc)	(analysis	in	mole	%)
	opx	Na0.00Ca0.05Fe''0.58Mg1.31Fe'''0.02Ti0.00Al0.10Si1.94O6
	G	=	-72536.6	(J)	H	=	-59595.1	(J)	S	=	10.67	(J/K)	V	=	1.46	(cc)	Cp	=	5.9	(J/K)
	diopside	clinoenstatit	hedenbergite	alumino-buffo	buffonite	essenite	jadeite
	-58.86	94.66	57.8	4.11	-3.4	5.51	0.19
feldspar	mass	=	35.45	(gm)	density	=	2.64	(gm/cc)	(analysis	in	mole	%)
	K0.01Na0.45Ca0.54Al1.54Si2.46O8
	G	=	-594365	(J)	H	=	-497567	(J)	S	=	79.79	(J/K)	V	=	13.43	(cc)	Cp	=	42.94	(J/K)
	albite	anorthite	sanidine
	45.05	54.35	0.6
spinel	mass	=	8.98	(gm)	density	=	4.61	(gm/cc)	(analysis	in	mole	%)
	Fe''1.23Mg0.30Fe'''0.75Al0.20Cr0.00Ti0.52O4
	G	=	-77515.4	(J)	H	=	-55621.5	(J)	S	=	18.05	(J/K)	V	=	1.95	(cc)	Cp	=	8.35	(J/K)
	chromite	hercynite	magnetite	spinel	ulvospinel
	0	-19.53	37.42	29.67	52.43
apatite	mass	=	0.34	(gm)	density	=	3.06	(gm/cc)
	Ca5(PO4)3OH
	G	=	-5111.82	(J)	H	=	-4213.87	(J)	S	=	0.74	(J/K)	V	=	0.11	(cc)	Cp	=	0.39	(J/K)
Viscosity	of	the	System:	6.31	(log	10	poise)
System	mass	=	100.15	(gm)	density	=	2.57	(gm/cc)
	G	=	-1.57031e+06	(J)	H	=	-1.27282e+06	(J)	S	=	245.22	(J/K)	V	=	38.9	(cc)	Cp	=	127.75	(J/K)
Oxygen	delta	moles	=	0.00477221	delta	grams	=	0.152705
	G	=	-1305.32	(J)	H	=	144.21	(J)	S	=	1.19	(J/K)	V	=	481.35	(cc)	Cp	=	0.17	(J/K)
**********----------**********
Title:	Dummy	Title
T	=	930	(C)	P	=	1	(kbars)	log(10)	f	O2	=	-11.93	delta	HM	=	-5.59	NNO	=	-0.57	QFM	=	0	COH	=	1.85	IW	=	3.9
Constraint	Flags:	fO2	path	=	QFM	Fractionate	Solids
Liquid	mass	=	46.6	(gm)	density	=	2.27	(gm/cc)	viscosity	=	4.29	(log	10	poise)	(analysis	in	wt	%)
	G	=	-759933	(J)	H	=	-607780	(J)	S	=	126.46	(J/K)	V	=	20.53	(cc)	Cp	=	65.16	(J/K)
	SiO2	TiO2	Al2O3	Fe2O3	Cr2O3	FeO	MnO	MgO	NiO	CoO	CaO	Na2O	K2O	P2O5	H2O	CO2	SO3	Cl2O-1	F2O-1
	63.63	0.46	13.96	0.94	0	3.38	0.9	0.93	0	0	3.45	6.28	1.5	0.82	3.76	0	0	0	0
orthopyroxene	mass	=	0.24	(gm)	density	=	3.41	(gm/cc)	(analysis	in	mole	%)
	opx	Na0.00Ca0.04Fe''0.70Mg1.21Fe'''0.02Ti0.00Al0.08Si1.95O6
	G	=	-3410.09	(J)	H	=	-2796.54	(J)	S	=	0.51	(J/K)	V	=	0.07	(cc)	Cp	=	0.28	(J/K)
	diopside	clinoenstatit	hedenbergite	alumino-buffo	buffonite	essenite	jadeite
	-70.26	95.47	69.52	3.29	-2.94	4.74	0.18
feldspar	mass	=	1.39	(gm)	density	=	2.61	(gm/cc)	(analysis	in	mole	%)
	K0.01Na0.60Ca0.39Al1.39Si2.61O8
	G	=	-23232.2	(J)	H	=	-19450.8	(J)	S	=	3.14	(J/K)	V	=	0.53	(cc)	Cp	=	1.69	(J/K)
	albite	anorthite	sanidine
	59.88	38.94	1.19
spinel	mass	=	0.19	(gm)	density	=	4.75	(gm/cc)	(analysis	in	mole	%)
	Fe''1.27Mg0.17Fe'''0.99Al0.14Cr0.00Ti0.44O4
	G	=	-1472.81	(J)	H	=	-1031	(J)	S	=	0.37	(J/K)	V	=	0.04	(cc)	Cp	=	0.17	(J/K)
	chromite	hercynite	magnetite	spinel	ulvospinel
	0	-9.75	49.31	16.51	43.93
apatite	mass	=	0.04	(gm)	density	=	3.06	(gm/cc)
	Ca5(PO4)3OH
	G	=	-617.11	(J)	H	=	-509.91	(J)	S	=	0.09	(J/K)	V	=	0.01	(cc)	Cp	=	0.05	(J/K)
Total	solids	mass	=	1.85	(gm)	density	=	2.83	(gm/cc)
	G	=	-28732.2	(J)	H	=	-23788.2	(J)	S	=	4.11	(J/K)	V	=	0.65	(cc)	Cp	=	2.19	(J/K)
Summary	of	all	fractionated	phases:	(total	mass	=	51.7	grams)
orthopyroxene	mass	=	5.2	(gm)	density	=	3.37	(gm/cc)	(analysis	in	mole	%)
	opx	Na0.00Ca0.05Fe''0.58Mg1.30Fe'''0.02Ti0.00Al0.10Si1.94O6
	G	=	-76257	(J)	H	=	-62794.3	(J)	S	=	11.19	(J/K)	V	=	1.54	(cc)	Cp	=	6.21	(J/K)
	diopside	clinoenstatit	hedenbergite	alumino-buffo	buffonite	essenite	jadeite
	-59.34	94.69	58.31	4.07	-3.38	5.48	0.19
feldspar	mass	=	36.93	(gm)	density	=	2.64	(gm/cc)	(analysis	in	mole	%)
	K0.01Na0.46Ca0.54Al1.54Si2.46O8
	G	=	-618266	(J)	H	=	-518677	(J)	S	=	82.77	(J/K)	V	=	13.99	(cc)	Cp	=	44.69	(J/K)
	albite	anorthite	sanidine
	45.59	53.79	0.62
spinel	mass	=	9.19	(gm)	density	=	4.62	(gm/cc)	(analysis	in	mole	%)
	Fe''1.23Mg0.29Fe'''0.75Al0.20Cr0.00Ti0.52O4
	G	=	-78983.8	(J)	H	=	-56861.3	(J)	S	=	18.39	(J/K)	V	=	1.99	(cc)	Cp	=	8.53	(J/K)
	chromite	hercynite	magnetite	spinel	ulvospinel
	0	-19.33	37.65	29.41	52.27
apatite	mass	=	0.38	(gm)	density	=	3.06	(gm/cc)
	Ca5(PO4)3OH
	G	=	-5747.24	(J)	H	=	-4748.9	(J)	S	=	0.83	(J/K)	V	=	0.13	(cc)	Cp	=	0.44	(J/K)
Viscosity	of	the	System:	6.77	(log	10	poise)
System	mass	=	100.15	(gm)	density	=	2.58	(gm/cc)
	G	=	-1567919	(J)	H	=	-1.27465e+06	(J)	S	=	243.75	(J/K)	V	=	38.83	(cc)	Cp	=	127.21	(J/K)
Oxygen	delta	moles	=	0.00487407	delta	grams	=	0.155964
	G	=	-1320.98	(J)	H	=	145.55	(J)	S	=	1.22	(J/K)	V	=	487.57	(cc)	Cp	=	0.17	(J/K)
**********----------**********
Title:	Dummy	Title
T	=	920	(C)	P	=	1	(kbars)	log(10)	f	O2	=	-12.1	delta	HM	=	-5.6	NNO	=	-0.57	QFM	=	0	COH	=	1.83	IW	=	3.92
Constraint	Flags:	fO2	path	=	QFM	Fractionate	Solids
Liquid	mass	=	44.89	(gm)	density	=	2.26	(gm/cc)	viscosity	=	4.33	(log	10	poise)	(analysis	in	wt	%)
	G	=	-732177	(J)	H	=	-586903	(J)	S	=	121.76	(J/K)	V	=	19.87	(cc)	Cp	=	62.71	(J/K)
	SiO2	TiO2	Al2O3	Fe2O3	Cr2O3	FeO	MnO	MgO	NiO	CoO	CaO	Na2O	K2O	P2O5	H2O	CO2	SO3	Cl2O-1	F2O-1
	64.09	0.42	13.71	0.91	0	3.18	0.94	0.85	0	0	3.31	6.31	1.55	0.82	3.9	0	0	0	0
orthopyroxene	mass	=	0.21	(gm)	density	=	3.42	(gm/cc)	(analysis	in	mole	%)
	opx	Na0.00Ca0.04Fe''0.71Mg1.19Fe'''0.02Ti0.00Al0.08Si1.95O6
	G	=	-3020.55	(J)	H	=	-2481.64	(J)	S	=	0.45	(J/K)	V	=	0.06	(cc)	Cp	=	0.25	(J/K)
	diopside	clinoenstatit	hedenbergite	alumino-buffo	buffonite	essenite	jadeite
	-72.13	95.64	71.34	3.21	-2.9	4.66	0.18
feldspar	mass	=	1.31	(gm)	density	=	2.61	(gm/cc)	(analysis	in	mole	%)
	K0.01Na0.61Ca0.37Al1.37Si2.63O8
	G	=	-21863.4	(J)	H	=	-18341.6	(J)	S	=	2.95	(J/K)	V	=	0.5	(cc)	Cp	=	1.59	(J/K)
	albite	anorthite	sanidine
	61.38	37.34	1.28
spinel	mass	=	0.17	(gm)	density	=	4.77	(gm/cc)	(analysis	in	mole	%)
	Fe''1.27Mg0.16Fe'''1.01Al0.13Cr0.00Ti0.43O4
	G	=	-1303.93	(J)	H	=	-914.24	(J)	S	=	0.33	(J/K)	V	=	0.04	(cc)	Cp	=	0.15	(J/K)
	chromite	hercynite	magnetite	spinel	ulvospinel
	0	-8.98	50.55	15.5	42.93
apatite	mass	=	0.04	(gm)	density	=	3.06	(gm/cc)
	Ca5(PO4)3OH
	G	=	-527.58	(J)	H	=	-436.96	(J)	S	=	0.08	(J/K)	V	=	0.01	(cc)	Cp	=	0.04	(J/K)
Total	solids	mass	=	1.72	(gm)	density	=	2.82	(gm/cc)
[truncated: 932 more rows]

## Sheet: FMQ -1
**********----------**********
[truncated: 1,674 more rows]

[truncated: 1 more sheets: FMQ -2]
