# Supplementary material for: Haida Gwaii (British Columbia, Canada): a Phanerozoic analogue of a subduction-unrelated Archean greenstone belt
Source: Sci Rep. 2019 Mar 1;9:3251. doi: 10.1038/s41598-019-39818-7 (PMC6397315; doi:10.1038/s41598-019-39818-7)
Supplement: Supplementary file 2 — Dataset S2 [file 41598_2019_39818_MOESM2_ESM.xlsx]

## Sheet: Initial
**********----------**********
Title:	Dummy	Title
T	=	1300	(C)	P	=	5	(kbars)	log(10)	f	O2	=	-6.9	delta	HM	=	-5.22	NNO	=	-0.41	QFM	=	0	COH	=	2.09	IW	=	3.69
Constraint	Flags:	fO2	path	=	QFM	Fractionate	Solids
Liquid	mass	=	98.96	(gm)	density	=	2.72	(gm/cc)	viscosity	=	1.82	(log	10	poise)	(analysis	in	wt	%)
	G	=	-1.60435e+06	(J)	H	=	-1.16918e+06	(J)	S	=	276.62	(J/K)	V	=	36.44	(cc)	Cp	=	148.95	(J/K)
	SiO2	TiO2	Al2O3	Fe2O3	Cr2O3	FeO	MnO	MgO	NiO	CoO	CaO	Na2O	K2O	P2O5	H2O	CO2	SO3	Cl2O-1	F2O-1
	49.98	0.71	15.73	1.66	0	9.65	0.2	8.31	0	0	10.65	2.23	0.32	0.04	0.51	0	0	0	0
Total	solids	mass	=	0	(gm)	density	=	0	(gm/cc)
	G	=	0	(J)	H	=	0	(J)	S	=	0	(J/K)	V	=	0	(cc)	Cp	=	0	(J/K)
Summary	of	all	fractionated	phases:	(total	mass	=	0	grams)
Viscosity	of	the	System:	1.82	(log	10	poise)
System	mass	=	98.96	(gm)	density	=	2.72	(gm/cc)
	G	=	-1.60435e+06	(J)	H	=	-1.16918e+06	(J)	S	=	276.62	(J/K)	V	=	36.44	(cc)	Cp	=	148.95	(J/K)
Oxygen	delta	moles	=	9.02056e-17	delta	grams	=	2.88647e-15
	G	=	0	(J)	H	=	0	(J)	S	=	0	(J/K)	V	=	0	(cc)	Cp	=	0	(J/K)
**********----------**********
Title:	Dummy	Title
T	=	1290	(C)	P	=	5	(kbars)	log(10)	f	O2	=	-6.99	delta	HM	=	-5.22	NNO	=	-0.41	QFM	=	0	COH	=	2.08	IW	=	3.7
Constraint	Flags:	fO2	path	=	QFM	Fractionate	Solids
Liquid	mass	=	98.96	(gm)	density	=	2.72	(gm/cc)	viscosity	=	1.85	(log	10	poise)	(analysis	in	wt	%)
	G	=	-1.60159e+06	(J)	H	=	-1.17068e+06	(J)	S	=	275.67	(J/K)	V	=	36.41	(cc)	Cp	=	148.94	(J/K)
	SiO2	TiO2	Al2O3	Fe2O3	Cr2O3	FeO	MnO	MgO	NiO	CoO	CaO	Na2O	K2O	P2O5	H2O	CO2	SO3	Cl2O-1	F2O-1
	49.98	0.71	15.73	1.67	0	9.65	0.2	8.31	0	0	10.65	2.23	0.32	0.04	0.51	0	0	0	0
Total	solids	mass	=	0	(gm)	density	=	0	(gm/cc)
	G	=	0	(J)	H	=	0	(J)	S	=	0	(J/K)	V	=	0	(cc)	Cp	=	0	(J/K)
Summary	of	all	fractionated	phases:	(total	mass	=	0	grams)
Viscosity	of	the	System:	1.85	(log	10	poise)
System	mass	=	98.96	(gm)	density	=	2.72	(gm/cc)
	G	=	-1.60159e+06	(J)	H	=	-1.17068e+06	(J)	S	=	275.67	(J/K)	V	=	36.41	(cc)	Cp	=	148.94	(J/K)
Oxygen	delta	moles	=	1.54429e-05	delta	grams	=	0.000494155
	G	=	-5.6	(J)	H	=	0.66	(J)	S	=	0	(J/K)	V	=	2.01	(cc)	Cp	=	0	(J/K)
**********----------**********
Title:	Dummy	Title
T	=	1280	(C)	P	=	5	(kbars)	log(10)	f	O2	=	-7.09	delta	HM	=	-5.22	NNO	=	-0.4	QFM	=	0	COH	=	2.07	IW	=	3.71
Constraint	Flags:	fO2	path	=	QFM	Fractionate	Solids
Liquid	mass	=	98.96	(gm)	density	=	2.72	(gm/cc)	viscosity	=	1.89	(log	10	poise)	(analysis	in	wt	%)
	G	=	-1.59885e+06	(J)	H	=	-1.17217e+06	(J)	S	=	274.72	(J/K)	V	=	36.38	(cc)	Cp	=	148.94	(J/K)
	SiO2	TiO2	Al2O3	Fe2O3	Cr2O3	FeO	MnO	MgO	NiO	CoO	CaO	Na2O	K2O	P2O5	H2O	CO2	SO3	Cl2O-1	F2O-1
	49.98	0.71	15.73	1.67	0	9.64	0.2	8.31	0	0	10.65	2.23	0.32	0.04	0.51	0	0	0	0
Total	solids	mass	=	0	(gm)	density	=	0	(gm/cc)
	G	=	0	(J)	H	=	0	(J)	S	=	0	(J/K)	V	=	0	(cc)	Cp	=	0	(J/K)
Summary	of	all	fractionated	phases:	(total	mass	=	0	grams)
Viscosity	of	the	System:	1.89	(log	10	poise)
System	mass	=	98.96	(gm)	density	=	2.72	(gm/cc)
	G	=	-1.59885e+06	(J)	H	=	-1.17217e+06	(J)	S	=	274.72	(J/K)	V	=	36.38	(cc)	Cp	=	148.94	(J/K)
Oxygen	delta	moles	=	3.17455e-05	delta	grams	=	0.00101582
	G	=	-11.44	(J)	H	=	1.35	(J)	S	=	0.01	(J/K)	V	=	4.1	(cc)	Cp	=	0	(J/K)
**********----------**********
Title:	Dummy	Title
T	=	1270	(C)	P	=	5	(kbars)	log(10)	f	O2	=	-7.19	delta	HM	=	-5.22	NNO	=	-0.4	QFM	=	0	COH	=	2.06	IW	=	3.73
Constraint	Flags:	fO2	path	=	QFM	Fractionate	Solids
Liquid	mass	=	98.96	(gm)	density	=	2.72	(gm/cc)	viscosity	=	1.93	(log	10	poise)	(analysis	in	wt	%)
	G	=	-1.59612e+06	(J)	H	=	-1.17367e+06	(J)	S	=	273.76	(J/K)	V	=	36.35	(cc)	Cp	=	148.94	(J/K)
	SiO2	TiO2	Al2O3	Fe2O3	Cr2O3	FeO	MnO	MgO	NiO	CoO	CaO	Na2O	K2O	P2O5	H2O	CO2	SO3	Cl2O-1	F2O-1
	49.98	0.71	15.73	1.68	0	9.64	0.2	8.31	0	0	10.65	2.23	0.32	0.04	0.51	0	0	0	0
Total	solids	mass	=	0	(gm)	density	=	0	(gm/cc)
	G	=	0	(J)	H	=	0	(J)	S	=	0	(J/K)	V	=	0	(cc)	Cp	=	0	(J/K)
Summary	of	all	fractionated	phases:	(total	mass	=	0	grams)
Viscosity	of	the	System:	1.93	(log	10	poise)
System	mass	=	98.96	(gm)	density	=	2.72	(gm/cc)
	G	=	-1.59612e+06	(J)	H	=	-1.17367e+06	(J)	S	=	273.76	(J/K)	V	=	36.35	(cc)	Cp	=	148.94	(J/K)
Oxygen	delta	moles	=	4.89346e-05	delta	grams	=	0.00156585
	G	=	-17.5	(J)	H	=	2.06	(J)	S	=	0.01	(J/K)	V	=	6.28	(cc)	Cp	=	0	(J/K)
**********----------**********
Title:	Dummy	Title
T	=	1260	(C)	P	=	5	(kbars)	log(10)	f	O2	=	-7.29	delta	HM	=	-5.22	NNO	=	-0.39	QFM	=	0	COH	=	2.05	IW	=	3.74
Constraint	Flags:	fO2	path	=	QFM	Fractionate	Solids
Liquid	mass	=	98.81	(gm)	density	=	2.72	(gm/cc)	viscosity	=	1.97	(log	10	poise)	(analysis	in	wt	%)
	G	=	-1.59093e+06	(J)	H	=	-1.17333e+06	(J)	S	=	272.38	(J/K)	V	=	36.27	(cc)	Cp	=	148.7	(J/K)
	SiO2	TiO2	Al2O3	Fe2O3	Cr2O3	FeO	MnO	MgO	NiO	CoO	CaO	Na2O	K2O	P2O5	H2O	CO2	SO3	Cl2O-1	F2O-1
	49.97	0.71	15.75	1.68	0	9.63	0.2	8.27	0	0	10.66	2.24	0.32	0.04	0.51	0	0	0	0
orthopyroxene	mass	=	0.15	(gm)	density	=	3.22	(gm/cc)	(analysis	in	mole	%)
	opx	Na0.00Ca0.08Fe''0.29Mg1.55Fe'''0.02Ti0.00Al0.12Si1.93O6
	G	=	-2466.39	(J)	H	=	-1892.14	(J)	S	=	0.37	(J/K)	V	=	0.05	(cc)	Cp	=	0.19	(J/K)
	diopside	clinoenstatit	hedenbergite	alumino-buffo	buffonite	essenite	jadeite
	-28.37	91.83	29.32	4.89	-4.63	6.76	0.19
Total	solids	mass	=	0.15	(gm)	density	=	3.22	(gm/cc)
	G	=	-2466.39	(J)	H	=	-1892.14	(J)	S	=	0.37	(J/K)	V	=	0.05	(cc)	Cp	=	0.19	(J/K)
Summary	of	all	fractionated	phases:	(total	mass	=	0	grams)
Viscosity	of	the	System:	1.98	(log	10	poise)
System	mass	=	98.96	(gm)	density	=	2.72	(gm/cc)
	G	=	-1.59339e+06	(J)	H	=	-1.17522e+06	(J)	S	=	272.75	(J/K)	V	=	36.32	(cc)	Cp	=	148.89	(J/K)
Oxygen	delta	moles	=	6.5147e-05	delta	grams	=	0.00208463
	G	=	-23.13	(J)	H	=	2.72	(J)	S	=	0.02	(J/K)	V	=	8.3	(cc)	Cp	=	0	(J/K)
**********----------**********
Title:	Dummy	Title
T	=	1250	(C)	P	=	5	(kbars)	log(10)	f	O2	=	-7.4	delta	HM	=	-5.22	NNO	=	-0.39	QFM	=	0	COH	=	2.04	IW	=	3.75
Constraint	Flags:	fO2	path	=	QFM	Fractionate	Solids
Liquid	mass	=	96.16	(gm)	density	=	2.72	(gm/cc)	viscosity	=	2.04	(log	10	poise)	(analysis	in	wt	%)
	G	=	-1.54559e+06	(J)	H	=	-1.14312e+06	(J)	S	=	264.23	(J/K)	V	=	35.31	(cc)	Cp	=	144.44	(J/K)
	SiO2	TiO2	Al2O3	Fe2O3	Cr2O3	FeO	MnO	MgO	NiO	CoO	CaO	Na2O	K2O	P2O5	H2O	CO2	SO3	Cl2O-1	F2O-1
	49.89	0.73	16.08	1.69	0	9.61	0.21	7.83	0	0	10.77	2.3	0.33	0.04	0.52	0	0	0	0
clinopyroxene	mass	=	2.65	(gm)	density	=	3.24	(gm/cc)	(analysis	in	mole	%)
	cpx	Na0.01Ca0.26Fe''0.32Mg1.30Fe'''0.03Ti0.00Al0.17Si1.90O6
	G	=	-42648.8	(J)	H	=	-32702.5	(J)	S	=	6.53	(J/K)	V	=	0.82	(cc)	Cp	=	3.29	(J/K)
	diopside	clinoenstatit	hedenbergite	alumino-buffo	buffonite	essenite	jadeite
	-15.88	73.03	32.43	6.66	-6.21	9.29	0.68
Total	solids	mass	=	2.65	(gm)	density	=	3.24	(gm/cc)
	G	=	-42648.8	(J)	H	=	-32702.5	(J)	S	=	6.53	(J/K)	V	=	0.82	(cc)	Cp	=	3.29	(J/K)
Summary	of	all	fractionated	phases:	(total	mass	=	0.15	grams)
orthopyroxene	mass	=	0.15	(gm)	density	=	3.23	(gm/cc)	(analysis	in	mole	%)
	opx	Na0.00Ca0.08Fe''0.29Mg1.55Fe'''0.02Ti0.00Al0.12Si1.93O6
	G	=	-2428.01	(J)	H	=	-1867.42	(J)	S	=	0.37	(J/K)	V	=	0.05	(cc)	Cp	=	0.19	(J/K)
	diopside	clinoenstatit	hedenbergite	alumino-buffo	buffonite	essenite	jadeite
	-28.37	91.83	29.32	4.89	-4.63	6.76	0.19
Viscosity	of	the	System:	2.08	(log	10	poise)
System	mass	=	98.96	(gm)	density	=	2.74	(gm/cc)
	G	=	-1.59066e+06	(J)	H	=	-1.17769e+06	(J)	S	=	271.13	(J/K)	V	=	36.17	(cc)	Cp	=	147.92	(J/K)
Oxygen	delta	moles	=	4.68772e-05	delta	grams	=	0.00150002
	G	=	-16.52	(J)	H	=	1.94	(J)	S	=	0.01	(J/K)	V	=	5.94	(cc)	Cp	=	0	(J/K)
**********----------**********
Title:	Dummy	Title
T	=	1240	(C)	P	=	5	(kbars)	log(10)	f	O2	=	-7.5	delta	HM	=	-5.22	NNO	=	-0.38	QFM	=	0	COH	=	2.03	IW	=	3.76
Constraint	Flags:	fO2	path	=	QFM	Fractionate	Solids
Liquid	mass	=	92.16	(gm)	density	=	2.72	(gm/cc)	viscosity	=	2.11	(log	10	poise)	(analysis	in	wt	%)
	G	=	-1.47864e+06	(J)	H	=	-1.09647e+06	(J)	S	=	252.56	(J/K)	V	=	33.86	(cc)	Cp	=	138.11	(J/K)
	SiO2	TiO2	Al2O3	Fe2O3	Cr2O3	FeO	MnO	MgO	NiO	CoO	CaO	Na2O	K2O	P2O5	H2O	CO2	SO3	Cl2O-1	F2O-1
	49.82	0.75	16.57	1.7	0	9.66	0.22	7.31	0	0	10.65	2.39	0.35	0.04	0.54	0	0	0	0
clinopyroxene	mass	=	2.91	(gm)	density	=	3.24	(gm/cc)	(analysis	in	mole	%)
	cpx	Na0.01Ca0.59Fe''0.24Mg1.02Fe'''0.04Ti0.00Al0.21Si1.88O6
	G	=	-46981.7	(J)	H	=	-36351.5	(J)	S	=	7.03	(J/K)	V	=	0.9	(cc)	Cp	=	3.52	(J/K)
	diopside	clinoenstatit	hedenbergite	alumino-buffo	buffonite	essenite	jadeite
	23.24	39.38	23.76	8.19	-7.37	11.4	1.39
clinopyroxene	mass	=	1.08	(gm)	density	=	3.24	(gm/cc)	(analysis	in	mole	%)
	cpx	Na0.01Ca0.34Fe''0.32Mg1.22Fe'''0.03Ti0.00Al0.19Si1.89O6
	G	=	-17360.1	(J)	H	=	-13354.4	(J)	S	=	2.65	(J/K)	V	=	0.33	(cc)	Cp	=	1.33	(J/K)
	diopside	clinoenstatit	hedenbergite	alumino-buffo	buffonite	essenite	jadeite
	-8.04	64.64	31.7	7.37	-6.83	10.26	0.89
Total	solids	mass	=	3.99	(gm)	density	=	3.24	(gm/cc)
	G	=	-64341.9	(J)	H	=	-49705.8	(J)	S	=	9.67	(J/K)	V	=	1.23	(cc)	Cp	=	4.85	(J/K)
Summary	of	all	fractionated	phases:	(total	mass	=	2.8	grams)
orthopyroxene	mass	=	0.15	(gm)	density	=	3.23	(gm/cc)	(analysis	in	mole	%)
	opx	Na0.00Ca0.08Fe''0.29Mg1.55Fe'''0.02Ti0.00Al0.12Si1.93O6
	G	=	-2424.34	(J)	H	=	-1869.31	(J)	S	=	0.37	(J/K)	V	=	0.05	(cc)	Cp	=	0.19	(J/K)
	diopside	clinoenstatit	hedenbergite	alumino-buffo	buffonite	essenite	jadeite
	-28.37	91.83	29.32	4.89	-4.63	6.76	0.19
clinopyroxene	mass	=	2.65	(gm)	density	=	3.24	(gm/cc)	(analysis	in	mole	%)
	cpx	Na0.01Ca0.26Fe''0.32Mg1.30Fe'''0.03Ti0.00Al0.17Si1.90O6
	G	=	-42548.9	(J)	H	=	-32708.7	(J)	S	=	6.5	(J/K)	V	=	0.82	(cc)	Cp	=	3.28	(J/K)
	diopside	clinoenstatit	hedenbergite	alumino-buffo	buffonite	essenite	jadeite
	-15.88	73.03	32.43	6.66	-6.21	9.29	0.68
Viscosity	of	the	System:	2.22	(log	10	poise)
System	mass	=	98.96	(gm)	density	=	2.75	(gm/cc)
	G	=	-1.58795e+06	(J)	H	=	-1.18076e+06	(J)	S	=	269.1	(J/K)	V	=	35.96	(cc)	Cp	=	146.43	(J/K)
Oxygen	delta	moles	=	3.3839e-05	delta	grams	=	0.00108281
	G	=	-11.84	(J)	H	=	1.39	(J)	S	=	0.01	(J/K)	V	=	4.26	(cc)	Cp	=	0	(J/K)
**********----------**********
Title:	Dummy	Title
T	=	1230	(C)	P	=	5	(kbars)	log(10)	f	O2	=	-7.6	delta	HM	=	-5.22	NNO	=	-0.38	QFM	=	0	COH	=	2.02	IW	=	3.78
Constraint	Flags:	fO2	path	=	QFM	Fractionate	Solids
Liquid	mass	=	87.27	(gm)	density	=	2.72	(gm/cc)	viscosity	=	2.19	(log	10	poise)	(analysis	in	wt	%)
	G	=	-1.39725e+06	(J)	H	=	-1.03867e+06	(J)	S	=	238.56	(J/K)	V	=	32.1	(cc)	Cp	=	130.38	(J/K)
	SiO2	TiO2	Al2O3	Fe2O3	Cr2O3	FeO	MnO	MgO	NiO	CoO	CaO	Na2O	K2O	P2O5	H2O	CO2	SO3	Cl2O-1	F2O-1
	49.75	0.78	17.2	1.71	0	9.78	0.23	6.73	0	0	10.33	2.51	0.37	0.05	0.57	0	0	0	0
clinopyroxene	mass	=	4.9	(gm)	density	=	3.24	(gm/cc)	(analysis	in	mole	%)
	cpx	Na0.02Ca0.64Fe''0.23Mg0.96Fe'''0.05Ti0.01Al0.23Si1.86O6
	G	=	-78945.2	(J)	H	=	-61269.9	(J)	S	=	11.76	(J/K)	V	=	1.51	(cc)	Cp	=	5.89	(J/K)
	diopside	clinoenstatit	hedenbergite	alumino-buffo	buffonite	essenite	jadeite
	27.62	34.07	23.04	9.14	-8.09	12.61	1.61
Total	solids	mass	=	4.9	(gm)	density	=	3.24	(gm/cc)
	G	=	-78945.2	(J)	H	=	-61269.9	(J)	S	=	11.76	(J/K)	V	=	1.51	(cc)	Cp	=	5.89	(J/K)
Summary	of	all	fractionated	phases:	(total	mass	=	6.79	grams)
orthopyroxene	mass	=	0.15	(gm)	density	=	3.23	(gm/cc)	(analysis	in	mole	%)
	opx	Na0.00Ca0.08Fe''0.29Mg1.55Fe'''0.02Ti0.00Al0.12Si1.93O6
	G	=	-2420.68	(J)	H	=	-1871.19	(J)	S	=	0.37	(J/K)	V	=	0.05	(cc)	Cp	=	0.19	(J/K)
	diopside	clinoenstatit	hedenbergite	alumino-buffo	buffonite	essenite	jadeite
	-28.37	91.83	29.32	4.89	-4.63	6.76	0.19
clinopyroxene	mass	=	5.56	(gm)	density	=	3.24	(gm/cc)	(analysis	in	mole	%)
	cpx	Na0.01Ca0.43Fe''0.28Mg1.16Fe'''0.04Ti0.00Al0.19Si1.89O6
	G	=	-89360.3	(J)	H	=	-69086.5	(J)	S	=	13.49	(J/K)	V	=	1.72	(cc)	Cp	=	6.79	(J/K)
	diopside	clinoenstatit	hedenbergite	alumino-buffo	buffonite	essenite	jadeite
	4.47	55.53	27.92	7.45	-6.82	10.39	1.05
clinopyroxene	mass	=	1.08	(gm)	density	=	3.25	(gm/cc)	(analysis	in	mole	%)
	cpx	Na0.01Ca0.34Fe''0.32Mg1.22Fe'''0.03Ti0.00Al0.19Si1.89O6
	G	=	-17298.9	(J)	H	=	-13340.8	(J)	S	=	2.63	(J/K)	V	=	0.33	(cc)	Cp	=	1.33	(J/K)
	diopside	clinoenstatit	hedenbergite	alumino-buffo	buffonite	essenite	jadeite
	-8.04	64.64	31.7	7.37	-6.83	10.26	0.89
Viscosity	of	the	System:	2.39	(log	10	poise)
System	mass	=	98.96	(gm)	density	=	2.77	(gm/cc)
	G	=	-1.58528e+06	(J)	H	=	-1.18424e+06	(J)	S	=	266.8	(J/K)	V	=	35.7	(cc)	Cp	=	144.58	(J/K)
Oxygen	delta	moles	=	4.02359e-05	delta	grams	=	0.0012875
	G	=	-13.97	(J)	H	=	1.64	(J)	S	=	0.01	(J/K)	V	=	5.03	(cc)	Cp	=	0	(J/K)
**********----------**********
Title:	Dummy	Title
T	=	1220	(C)	P	=	5	(kbars)	log(10)	f	O2	=	-7.71	delta	HM	=	-5.22	NNO	=	-0.37	QFM	=	0	COH	=	2.01	IW	=	3.79
Constraint	Flags:	fO2	path	=	QFM	Fractionate	Solids
Liquid	mass	=	82.84	(gm)	density	=	2.72	(gm/cc)	viscosity	=	2.27	(log	10	poise)	(analysis	in	wt	%)
	G	=	-1.32389e+06	(J)	H	=	-986578	(J)	S	=	225.9	(J/K)	V	=	30.5	(cc)	Cp	=	123.43	(J/K)
	SiO2	TiO2	Al2O3	Fe2O3	Cr2O3	FeO	MnO	MgO	NiO	CoO	CaO	Na2O	K2O	P2O5	H2O	CO2	SO3	Cl2O-1	F2O-1
	49.72	0.81	17.8	1.71	0	9.88	0.24	6.19	0	0	9.98	2.63	0.39	0.05	0.6	0	0	0	0
clinopyroxene	mass	=	4.43	(gm)	density	=	3.25	(gm/cc)	(analysis	in	mole	%)
	cpx	Na0.02Ca0.66Fe''0.23Mg0.92Fe'''0.05Ti0.01Al0.25Si1.85O6
	G	=	-71039.3	(J)	H	=	-55259	(J)	S	=	10.57	(J/K)	V	=	1.36	(cc)	Cp	=	5.3	(J/K)
	diopside	clinoenstatit	hedenbergite	alumino-buffo	buffonite	essenite	jadeite
	28.01	31.88	23.35	10.01	-8.74	13.7	1.78
Total	solids	mass	=	4.43	(gm)	density	=	3.25	(gm/cc)
	G	=	-71039.3	(J)	H	=	-55259	(J)	S	=	10.57	(J/K)	V	=	1.36	(cc)	Cp	=	5.3	(J/K)
Summary	of	all	fractionated	phases:	(total	mass	=	11.69	grams)
orthopyroxene	mass	=	0.15	(gm)	density	=	3.23	(gm/cc)	(analysis	in	mole	%)
	opx	Na0.00Ca0.08Fe''0.29Mg1.55Fe'''0.02Ti0.00Al0.12Si1.93O6
	G	=	-2417.03	(J)	H	=	-1873.08	(J)	S	=	0.36	(J/K)	V	=	0.05	(cc)	Cp	=	0.19	(J/K)
	diopside	clinoenstatit	hedenbergite	alumino-buffo	buffonite	essenite	jadeite
	-28.37	91.83	29.32	4.89	-4.63	6.76	0.19
clinopyroxene	mass	=	10.46	(gm)	density	=	3.24	(gm/cc)	(analysis	in	mole	%)
	cpx	Na0.01Ca0.53Fe''0.26Mg1.07Fe'''0.04Ti0.00Al0.21Si1.88O6
	G	=	-168018	(J)	H	=	-130445	(J)	S	=	25.16	(J/K)	V	=	3.23	(cc)	Cp	=	12.67	(J/K)
	diopside	clinoenstatit	hedenbergite	alumino-buffo	buffonite	essenite	jadeite
	15.26	45.52	25.65	8.24	-7.41	11.43	1.31
clinopyroxene	mass	=	1.08	(gm)	density	=	3.25	(gm/cc)	(analysis	in	mole	%)
	cpx	Na0.01Ca0.34Fe''0.32Mg1.22Fe'''0.03Ti0.00Al0.19Si1.89O6
	G	=	-17272.6	(J)	H	=	-13354.1	(J)	S	=	2.62	(J/K)	V	=	0.33	(cc)	Cp	=	1.33	(J/K)
	diopside	clinoenstatit	hedenbergite	alumino-buffo	buffonite	essenite	jadeite
	-8.04	64.64	31.7	7.37	-6.83	10.26	0.89
Viscosity	of	the	System:	2.56	(log	10	poise)
System	mass	=	98.96	(gm)	density	=	2.79	(gm/cc)
	G	=	-1.58263e+06	(J)	H	=	-1.18751e+06	(J)	S	=	264.62	(J/K)	V	=	35.47	(cc)	Cp	=	142.91	(J/K)
Oxygen	delta	moles	=	6.06606e-05	delta	grams	=	0.00194107
	G	=	-20.91	(J)	H	=	2.45	(J)	S	=	0.02	(J/K)	V	=	7.53	(cc)	Cp	=	0	(J/K)
**********----------**********
Title:	Dummy	Title
T	=	1210	(C)	P	=	5	(kbars)	log(10)	f	O2	=	-7.82	delta	HM	=	-5.22	NNO	=	-0.37	QFM	=	0	COH	=	2	IW	=	3.8
Constraint	Flags:	fO2	path	=	QFM	Fractionate	Solids
Liquid	mass	=	78.71	(gm)	density	=	2.71	(gm/cc)	viscosity	=	2.35	(log	10	poise)	(analysis	in	wt	%)
	G	=	-1.25549e+06	(J)	H	=	-937922	(J)	S	=	214.12	(J/K)	V	=	29.01	(cc)	Cp	=	116.96	(J/K)
	SiO2	TiO2	Al2O3	Fe2O3	Cr2O3	FeO	MnO	MgO	NiO	CoO	CaO	Na2O	K2O	P2O5	H2O	CO2	SO3	Cl2O-1	F2O-1
	49.7	0.84	18.36	1.71	0	9.99	0.25	5.69	0	0	9.61	2.75	0.41	0.05	0.64	0	0	0	0
clinopyroxene	mass	=	4	(gm)	density	=	3.26	(gm/cc)	(analysis	in	mole	%)
	cpx	Na0.02Ca0.67Fe''0.24Mg0.89Fe'''0.05Ti0.01Al0.27Si1.84O6
	G	=	-63898	(J)	H	=	-49801.7	(J)	S	=	9.5	(J/K)	V	=	1.23	(cc)	Cp	=	4.77	(J/K)
	diopside	clinoenstatit	hedenbergite	alumino-buffo	buffonite	essenite	jadeite
	26.97	30.81	24.06	10.84	-9.34	14.72	1.94
feldspar	mass	=	0.13	(gm)	density	=	2.68	(gm/cc)	(analysis	in	mole	%)
	K0.00Na0.23Ca0.77Al1.77Si2.23O8
	G	=	-2301.94	(J)	H	=	-1816.52	(J)	S	=	0.33	(J/K)	V	=	0.05	(cc)	Cp	=	0.16	(J/K)
	albite	anorthite	sanidine
	22.57	77.19	0.24
Total	solids	mass	=	4.13	(gm)	density	=	3.24	(gm/cc)
	G	=	-66199.9	(J)	H	=	-51618.2	(J)	S	=	9.83	(J/K)	V	=	1.28	(cc)	Cp	=	4.93	(J/K)
Summary	of	all	fractionated	phases:	(total	mass	=	16.12	grams)
orthopyroxene	mass	=	0.15	(gm)	density	=	3.23	(gm/cc)	(analysis	in	mole	%)
	opx	Na0.00Ca0.08Fe''0.29Mg1.55Fe'''0.02Ti0.00Al0.12Si1.93O6
	G	=	-2413.39	(J)	H	=	-1874.96	(J)	S	=	0.36	(J/K)	V	=	0.05	(cc)	Cp	=	0.19	(J/K)
	diopside	clinoenstatit	hedenbergite	alumino-buffo	buffonite	essenite	jadeite
	-28.37	91.83	29.32	4.89	-4.63	6.76	0.19
clinopyroxene	mass	=	14.89	(gm)	density	=	3.25	(gm/cc)	(analysis	in	mole	%)
	cpx	Na0.01Ca0.57Fe''0.25Mg1.02Fe'''0.04Ti0.00Al0.22Si1.87O6
	G	=	-238666	(J)	H	=	-185851	(J)	S	=	35.61	(J/K)	V	=	4.58	(cc)	Cp	=	17.96	(J/K)
	diopside	clinoenstatit	hedenbergite	alumino-buffo	buffonite	essenite	jadeite
	19.03	41.49	24.97	8.77	-7.8	12.1	1.45
clinopyroxene	mass	=	1.08	(gm)	density	=	3.25	(gm/cc)	(analysis	in	mole	%)
	cpx	Na0.01Ca0.34Fe''0.32Mg1.22Fe'''0.03Ti0.00Al0.19Si1.89O6
	G	=	-17246.4	(J)	H	=	-13367.4	(J)	S	=	2.62	(J/K)	V	=	0.33	(cc)	Cp	=	1.32	(J/K)
	diopside	clinoenstatit	hedenbergite	alumino-buffo	buffonite	essenite	jadeite
	-8.04	64.64	31.7	7.37	-6.83	10.26	0.89
Viscosity	of	the	System:	2.73	(log	10	poise)
System	mass	=	98.96	(gm)	density	=	2.81	(gm/cc)
	G	=	-1.58001e+06	(J)	H	=	-1.19063e+06	(J)	S	=	262.54	(J/K)	V	=	35.25	(cc)	Cp	=	141.36	(J/K)
Oxygen	delta	moles	=	9.03892e-05	delta	grams	=	0.00289234
	G	=	-30.93	(J)	H	=	3.61	(J)	S	=	0.02	(J/K)	V	=	11.15	(cc)	Cp	=	0	(J/K)
**********----------**********
Title:	Dummy	Title
T	=	1200	(C)	P	=	5	(kbars)	log(10)	f	O2	=	-7.93	delta	HM	=	-5.22	NNO	=	-0.37	QFM	=	0	COH	=	1.99	IW	=	3.82
Constraint	Flags:	fO2	path	=	QFM	Fractionate	Solids
Liquid	mass	=	70.9	(gm)	density	=	2.71	(gm/cc)	viscosity	=	2.39	(log	10	poise)	(analysis	in	wt	%)
	G	=	-1.12452e+06	(J)	H	=	-840800	(J)	S	=	192.59	(J/K)	V	=	26.13	(cc)	Cp	=	102.3	(J/K)
	SiO2	TiO2	Al2O3	Fe2O3	Cr2O3	FeO	MnO	MgO	NiO	CoO	CaO	Na2O	K2O	P2O5	H2O	CO2	SO3	Cl2O-1	F2O-1
	49.71	0.92	18.26	1.79	0	10.53	0.28	5.31	0	0	9.1	2.89	0.45	0.06	0.71	0	0	0	0
clinopyroxene	mass	=	2.45	(gm)	density	=	3.27	(gm/cc)	(analysis	in	mole	%)
	cpx	Na0.02Ca0.62Fe''0.27Mg0.91Fe'''0.06Ti0.01Al0.27Si1.84O6
	G	=	-38817.1	(J)	H	=	-30260.5	(J)	S	=	5.81	(J/K)	V	=	0.75	(cc)	Cp	=	2.92	(J/K)
	diopside	clinoenstatit	hedenbergite	alumino-buffo	buffonite	essenite	jadeite
	18.74	35.71	27.4	10.72	-9.13	14.64	1.94
clinopyroxene	mass	=	1.48	(gm)	density	=	3.29	(gm/cc)	(analysis	in	mole	%)
	cpx	Na0.01Ca0.32Fe''0.39Mg1.13Fe'''0.05Ti0.00Al0.24Si1.86O6
	G	=	-23170.2	(J)	H	=	-17921.5	(J)	S	=	3.56	(J/K)	V	=	0.45	(cc)	Cp	=	1.8	(J/K)
	diopside	clinoenstatit	hedenbergite	alumino-buffo	buffonite	essenite	jadeite
	-20.99	66.57	39.35	9.43	-8.53	13.04	1.12
feldspar	mass	=	3.88	(gm)	density	=	2.68	(gm/cc)	(analysis	in	mole	%)
	K0.00Na0.24Ca0.76Al1.76Si2.24O8
	G	=	-66922.4	(J)	H	=	-52918.9	(J)	S	=	9.51	(J/K)	V	=	1.45	(cc)	Cp	=	4.78	(J/K)
	albite	anorthite	sanidine
	23.88	75.85	0.27
Total	solids	mass	=	7.82	(gm)	density	=	2.95	(gm/cc)
	G	=	-128910	(J)	H	=	-101101	(J)	S	=	18.88	(J/K)	V	=	2.65	(cc)	Cp	=	9.5	(J/K)
Summary	of	all	fractionated	phases:	(total	mass	=	20.25	grams)
orthopyroxene	mass	=	0.15	(gm)	density	=	3.23	(gm/cc)	(analysis	in	mole	%)
	opx	Na0.00Ca0.08Fe''0.29Mg1.55Fe'''0.02Ti0.00Al0.12Si1.93O6
	G	=	-2409.77	(J)	H	=	-1876.84	(J)	S	=	0.36	(J/K)	V	=	0.05	(cc)	Cp	=	0.19	(J/K)
	diopside	clinoenstatit	hedenbergite	alumino-buffo	buffonite	essenite	jadeite
	-28.37	91.83	29.32	4.89	-4.63	6.76	0.19
clinopyroxene	mass	=	18.89	(gm)	density	=	3.25	(gm/cc)	(analysis	in	mole	%)
	cpx	Na0.02Ca0.59Fe''0.25Mg1.00Fe'''0.05Ti0.01Al0.23Si1.86O6
	G	=	-302080	(J)	H	=	-235850	(J)	S	=	44.96	(J/K)	V	=	5.81	(cc)	Cp	=	22.71	(J/K)
	diopside	clinoenstatit	hedenbergite	alumino-buffo	buffonite	essenite	jadeite
	20.7	39.24	24.78	9.2	-8.13	12.65	1.55
clinopyroxene	mass	=	1.08	(gm)	density	=	3.25	(gm/cc)	(analysis	in	mole	%)
	cpx	Na0.01Ca0.34Fe''0.32Mg1.22Fe'''0.03Ti0.00Al0.19Si1.89O6
	G	=	-17220.3	(J)	H	=	-13380.6	(J)	S	=	2.61	(J/K)	V	=	0.33	(cc)	Cp	=	1.32	(J/K)
	diopside	clinoenstatit	hedenbergite	alumino-buffo	buffonite	essenite	jadeite
	-8.04	64.64	31.7	7.37	-6.83	10.26	0.89
feldspar	mass	=	0.13	(gm)	density	=	2.68	(gm/cc)	(analysis	in	mole	%)
	K0.00Na0.23Ca0.77Al1.77Si2.23O8
	G	=	-2251.37	(J)	H	=	-1780.74	(J)	S	=	0.32	(J/K)	V	=	0.05	(cc)	Cp	=	0.16	(J/K)
	albite	anorthite	sanidine
	22.57	77.19	0.24
Viscosity	of	the	System:	3	(log	10	poise)
System	mass	=	98.96	(gm)	density	=	2.83	(gm/cc)
	G	=	-1.57739e+06	(J)	H	=	-1.19479e+06	(J)	S	=	259.71	(J/K)	V	=	35.01	(cc)	Cp	=	136.18	(J/K)
Oxygen	delta	moles	=	6.03412e-05	delta	grams	=	0.00193084
	G	=	-20.49	(J)	H	=	2.39	(J)	S	=	0.02	(J/K)	V	=	7.39	(cc)	Cp	=	0	(J/K)
**********----------**********
Title:	Dummy	Title
T	=	1190	(C)	P	=	5	(kbars)	log(10)	f	O2	=	-8.04	delta	HM	=	-5.22	NNO	=	-0.36	QFM	=	0	COH	=	1.98	IW	=	3.83
Constraint	Flags:	fO2	path	=	QFM	Fractionate	Solids
Liquid	mass	=	63.87	(gm)	density	=	2.71	(gm/cc)	viscosity	=	2.42	(log	10	poise)	(analysis	in	wt	%)
	G	=	-1.00705e+06	(J)	H	=	-753525	(J)	S	=	173.27	(J/K)	V	=	23.54	(cc)	Cp	=	91.75	(J/K)
	SiO2	TiO2	Al2O3	Fe2O3	Cr2O3	FeO	MnO	MgO	NiO	CoO	CaO	Na2O	K2O	P2O5	H2O	CO2	SO3	Cl2O-1	F2O-1
	49.69	1.01	18.07	1.86	0	11.05	0.31	4.89	0	0	8.73	3.03	0.5	0.06	0.78	0	0	0	0
clinopyroxene	mass	=	0.52	(gm)	density	=	3.28	(gm/cc)	(analysis	in	mole	%)
	cpx	Na0.02Ca0.63Fe''0.29Mg0.88Fe'''0.06Ti0.01Al0.28Si1.83O6
	G	=	-8271.03	(J)	H	=	-6458.95	(J)	S	=	1.24	(J/K)	V	=	0.16	(cc)	Cp	=	0.62	(J/K)
	diopside	clinoenstatit	hedenbergite	alumino-buffo	buffonite	essenite	jadeite
	17.75	34.85	28.56	10.88	-9	14.89	2.06
clinopyroxene	mass	=	2.76	(gm)	density	=	3.3	(gm/cc)	(analysis	in	mole	%)
	cpx	Na0.01Ca0.32Fe''0.42Mg1.10Fe'''0.05Ti0.01Al0.24Si1.86O6
	G	=	-42767.3	(J)	H	=	-33118.1	(J)	S	=	6.59	(J/K)	V	=	0.84	(cc)	Cp	=	3.33	(J/K)
	diopside	clinoenstatit	hedenbergite	alumino-buffo	buffonite	essenite	jadeite
	-24.12	66.98	41.71	9.5	-8.47	13.25	1.16
feldspar	mass	=	3.76	(gm)	density	=	2.68	(gm/cc)	(analysis	in	mole	%)
	K0.00Na0.25Ca0.75Al1.75Si2.25O8
	G	=	-64603.8	(J)	H	=	-51192.1	(J)	S	=	9.17	(J/K)	V	=	1.4	(cc)	Cp	=	4.62	(J/K)
	albite	anorthite	sanidine
	25.05	74.65	0.31
Total	solids	mass	=	7.04	(gm)	density	=	2.94	(gm/cc)
	G	=	-115642	(J)	H	=	-90769.1	(J)	S	=	17	(J/K)	V	=	2.4	(cc)	Cp	=	8.57	(J/K)
Summary	of	all	fractionated	phases:	(total	mass	=	28.06	grams)
orthopyroxene	mass	=	0.15	(gm)	density	=	3.23	(gm/cc)	(analysis	in	mole	%)
	opx	Na0.00Ca0.08Fe''0.29Mg1.55Fe'''0.02Ti0.00Al0.12Si1.93O6
	G	=	-2406.16	(J)	H	=	-1878.73	(J)	S	=	0.36	(J/K)	V	=	0.05	(cc)	Cp	=	0.19	(J/K)
	diopside	clinoenstatit	hedenbergite	alumino-buffo	buffonite	essenite	jadeite
	-28.37	91.83	29.32	4.89	-4.63	6.76	0.19
clinopyroxene	mass	=	21.33	(gm)	density	=	3.26	(gm/cc)	(analysis	in	mole	%)
	cpx	Na0.02Ca0.60Fe''0.25Mg0.99Fe'''0.05Ti0.01Al0.24Si1.86O6
	G	=	-340356	(J)	H	=	-266339	(J)	S	=	50.59	(J/K)	V	=	6.55	(cc)	Cp	=	25.6	(J/K)
	diopside	clinoenstatit	hedenbergite	alumino-buffo	buffonite	essenite	jadeite
	20.48	38.84	25.08	9.37	-8.24	12.88	1.6
clinopyroxene	mass	=	2.56	(gm)	density	=	3.27	(gm/cc)	(analysis	in	mole	%)
	cpx	Na0.01Ca0.33Fe''0.36Mg1.16Fe'''0.04Ti0.00Al0.21Si1.87O6
	G	=	-40295.1	(J)	H	=	-31306.6	(J)	S	=	6.14	(J/K)	V	=	0.78	(cc)	Cp	=	3.11	(J/K)
	diopside	clinoenstatit	hedenbergite	alumino-buffo	buffonite	essenite	jadeite
	-15.49	65.75	36.1	8.56	-7.81	11.86	1.02
feldspar	mass	=	4.01	(gm)	density	=	2.68	(gm/cc)	(analysis	in	mole	%)
	K0.00Na0.24Ca0.76Al1.76Si2.24O8
	G	=	-69028.5	(J)	H	=	-54711.6	(J)	S	=	9.78	(J/K)	V	=	1.5	(cc)	Cp	=	4.94	(J/K)
	albite	anorthite	sanidine
	23.84	75.89	0.27
Viscosity	of	the	System:	3.32	(log	10	poise)
System	mass	=	98.96	(gm)	density	=	2.84	(gm/cc)
	G	=	-1.57478e+06	(J)	H	=	-1.19853e+06	(J)	S	=	257.15	(J/K)	V	=	34.81	(cc)	Cp	=	134.16	(J/K)
Oxygen	delta	moles	=	1.10075e-05	delta	grams	=	0.000352226
	G	=	-3.71	(J)	H	=	0.43	(J)	S	=	0	(J/K)	V	=	1.34	(cc)	Cp	=	0	(J/K)
**********----------**********
Title:	Dummy	Title
T	=	1180	(C)	P	=	5	(kbars)	log(10)	f	O2	=	-8.15	delta	HM	=	-5.22	NNO	=	-0.36	QFM	=	0	COH	=	1.96	IW	=	3.84
Constraint	Flags:	fO2	path	=	QFM	Fractionate	Solids
Liquid	mass	=	58.11	(gm)	density	=	2.71	(gm/cc)	viscosity	=	2.44	(log	10	poise)	(analysis	in	wt	%)
	G	=	-911113	(J)	H	=	-682308	(J)	S	=	157.45	(J/K)	V	=	21.41	(cc)	Cp	=	83.15	(J/K)
	SiO2	TiO2	Al2O3	Fe2O3	Cr2O3	FeO	MnO	MgO	NiO	CoO	CaO	Na2O	K2O	P2O5	H2O	CO2	SO3	Cl2O-1	F2O-1
	49.67	1.1	17.88	1.94	0	11.54	0.34	4.51	0	0	8.37	3.17	0.54	0.07	0.86	0	0	0	0
clinopyroxene	mass	=	0.42	(gm)	density	=	3.29	(gm/cc)	(analysis	in	mole	%)
	cpx	Na0.02Ca0.64Fe''0.30Mg0.86Fe'''0.06Ti0.01Al0.28Si1.83O6
	G	=	-6550.77	(J)	H	=	-5124.53	(J)	S	=	0.98	(J/K)	V	=	0.13	(cc)	Cp	=	0.49	(J/K)
	diopside	clinoenstatit	hedenbergite	alumino-buffo	buffonite	essenite	jadeite
	16.84	33.9	29.68	11.08	-8.84	15.14	2.2
clinopyroxene	mass	=	2.25	(gm)	density	=	3.31	(gm/cc)	(analysis	in	mole	%)
	cpx	Na0.01Ca0.31Fe''0.44Mg1.08Fe'''0.05Ti0.01Al0.24Si1.85O6
	G	=	-34668.2	(J)	H	=	-26876.9	(J)	S	=	5.36	(J/K)	V	=	0.68	(cc)	Cp	=	2.71	(J/K)
	diopside	clinoenstatit	hedenbergite	alumino-buffo	buffonite	essenite	jadeite
	-27.45	67.48	44.15	9.57	-8.42	13.46	1.21
feldspar	mass	=	3.09	(gm)	density	=	2.68	(gm/cc)	(analysis	in	mole	%)
	K0.00Na0.26Ca0.73Al1.73Si2.27O8
	G	=	-53087.3	(J)	H	=	-42154.2	(J)	S	=	7.52	(J/K)	V	=	1.15	(cc)	Cp	=	3.8	(J/K)
	albite	anorthite	sanidine
	26.22	73.44	0.34
Total	solids	mass	=	5.76	(gm)	density	=	2.94	(gm/cc)
	G	=	-94306.3	(J)	H	=	-74155.6	(J)	S	=	13.87	(J/K)	V	=	1.96	(cc)	Cp	=	7	(J/K)
Summary	of	all	fractionated	phases:	(total	mass	=	35.08	grams)
orthopyroxene	mass	=	0.15	(gm)	density	=	3.23	(gm/cc)	(analysis	in	mole	%)
	opx	Na0.00Ca0.08Fe''0.29Mg1.55Fe'''0.02Ti0.00Al0.12Si1.93O6
	G	=	-2402.56	(J)	H	=	-1880.6	(J)	S	=	0.36	(J/K)	V	=	0.05	(cc)	Cp	=	0.19	(J/K)
	diopside	clinoenstatit	hedenbergite	alumino-buffo	buffonite	essenite	jadeite
	-28.37	91.83	29.32	4.89	-4.63	6.76	0.19
clinopyroxene	mass	=	21.86	(gm)	density	=	3.26	(gm/cc)	(analysis	in	mole	%)
	cpx	Na0.02Ca0.60Fe''0.25Mg0.98Fe'''0.05Ti0.01Al0.24Si1.86O6
	G	=	-348075	(J)	H	=	-273032	(J)	S	=	51.64	(J/K)	V	=	6.71	(cc)	Cp	=	26.2	(J/K)
	diopside	clinoenstatit	hedenbergite	alumino-buffo	buffonite	essenite	jadeite
	20.41	38.75	25.16	9.41	-8.26	12.92	1.61
clinopyroxene	mass	=	5.31	(gm)	density	=	3.29	(gm/cc)	(analysis	in	mole	%)
	cpx	Na0.01Ca0.33Fe''0.39Mg1.13Fe'''0.04Ti0.00Al0.23Si1.87O6
	G	=	-82901.4	(J)	H	=	-64462.4	(J)	S	=	12.69	(J/K)	V	=	1.62	(cc)	Cp	=	6.43	(J/K)
	diopside	clinoenstatit	hedenbergite	alumino-buffo	buffonite	essenite	jadeite
	-19.94	66.38	38.99	9.04	-8.15	12.58	1.1
feldspar	mass	=	7.76	(gm)	density	=	2.68	(gm/cc)	(analysis	in	mole	%)
	K0.00Na0.24Ca0.75Al1.75Si2.25O8
	G	=	-133396	(J)	H	=	-105962	(J)	S	=	18.88	(J/K)	V	=	2.9	(cc)	Cp	=	9.54	(J/K)
	albite	anorthite	sanidine
	24.42	75.29	0.29
Viscosity	of	the	System:	3.7	(log	10	poise)
System	mass	=	98.96	(gm)	density	=	2.86	(gm/cc)
	G	=	-1.57219e+06	(J)	H	=	-1.2018e+06	(J)	S	=	254.89	(J/K)	V	=	34.64	(cc)	Cp	=	132.51	(J/K)
Oxygen	delta	moles	=	-2.91865e-05	delta	grams	=	-0.000933932
	G	=	9.76	(J)	H	=	-1.13	(J)	S	=	-0.01	(J/K)	V	=	-3.53	(cc)	Cp	=	0	(J/K)
**********----------**********
Title:	Dummy	Title
T	=	1170	(C)	P	=	5	(kbars)	log(10)	f	O2	=	-8.27	delta	HM	=	-5.22	NNO	=	-0.35	QFM	=	0	COH	=	1.95	IW	=	3.86
Constraint	Flags:	fO2	path	=	QFM	Fractionate	Solids
Liquid	mass	=	53.32	(gm)	density	=	2.71	(gm/cc)	viscosity	=	2.47	(log	10	poise)	(analysis	in	wt	%)
	G	=	-831277	(J)	H	=	-623091	(J)	S	=	144.26	(J/K)	V	=	19.64	(cc)	Cp	=	75.99	(J/K)
	SiO2	TiO2	Al2O3	Fe2O3	Cr2O3	FeO	MnO	MgO	NiO	CoO	CaO	Na2O	K2O	P2O5	H2O	CO2	SO3	Cl2O-1	F2O-1
	49.65	1.19	17.7	2.01	0	12.01	0.38	4.14	0	0	8.03	3.29	0.59	0.08	0.94	0	0	0	0
clinopyroxene	mass	=	0.34	(gm)	density	=	3.3	(gm/cc)	(analysis	in	mole	%)
	cpx	Na0.02Ca0.65Fe''0.31Mg0.83Fe'''0.07Ti0.01Al0.29Si1.82O6
	G	=	-5345.61	(J)	H	=	-4189.15	(J)	S	=	0.8	(J/K)	V	=	0.1	(cc)	Cp	=	0.4	(J/K)
	diopside	clinoenstatit	hedenbergite	alumino-buffo	buffonite	essenite	jadeite
	15.99	32.88	30.75	11.3	-8.65	15.39	2.35
clinopyroxene	mass	=	1.87	(gm)	density	=	3.32	(gm/cc)	(analysis	in	mole	%)
	cpx	Na0.01Ca0.31Fe''0.47Mg1.06Fe'''0.05Ti0.01Al0.25Si1.85O6
	G	=	-28561.5	(J)	H	=	-22166.8	(J)	S	=	4.43	(J/K)	V	=	0.56	(cc)	Cp	=	2.24	(J/K)
	diopside	clinoenstatit	hedenbergite	alumino-buffo	buffonite	essenite	jadeite
	-30.98	68.07	46.7	9.64	-8.36	13.68	1.24
feldspar	mass	=	2.59	(gm)	density	=	2.68	(gm/cc)	(analysis	in	mole	%)
	K0.00Na0.27Ca0.72Al1.72Si2.28O8
	G	=	-44460.7	(J)	H	=	-35377.9	(J)	S	=	6.29	(J/K)	V	=	0.97	(cc)	Cp	=	3.18	(J/K)
	albite	anorthite	sanidine
	27.39	72.22	0.38
Total	solids	mass	=	4.8	(gm)	density	=	2.94	(gm/cc)
	G	=	-78367.8	(J)	H	=	-61733.8	(J)	S	=	11.53	(J/K)	V	=	1.63	(cc)	Cp	=	5.83	(J/K)
Summary	of	all	fractionated	phases:	(total	mass	=	40.84	grams)
orthopyroxene	mass	=	0.15	(gm)	density	=	3.24	(gm/cc)	(analysis	in	mole	%)
	opx	Na0.00Ca0.08Fe''0.29Mg1.55Fe'''0.02Ti0.00Al0.12Si1.93O6
	G	=	-2398.97	(J)	H	=	-1882.48	(J)	S	=	0.36	(J/K)	V	=	0.05	(cc)	Cp	=	0.19	(J/K)
	diopside	clinoenstatit	hedenbergite	alumino-buffo	buffonite	essenite	jadeite
	-28.37	91.83	29.32	4.89	-4.63	6.76	0.19
clinopyroxene	mass	=	22.27	(gm)	density	=	3.26	(gm/cc)	(analysis	in	mole	%)
	cpx	Na0.02Ca0.60Fe''0.25Mg0.98Fe'''0.05Ti0.01Al0.24Si1.86O6
	G	=	-354065	(J)	H	=	-278396	(J)	S	=	52.43	(J/K)	V	=	6.83	(cc)	Cp	=	26.67	(J/K)
	diopside	clinoenstatit	hedenbergite	alumino-buffo	buffonite	essenite	jadeite
	20.35	38.66	25.24	9.44	-8.27	12.97	1.62
clinopyroxene	mass	=	7.56	(gm)	density	=	3.3	(gm/cc)	(analysis	in	mole	%)
	cpx	Na0.01Ca0.32Fe''0.41Mg1.12Fe'''0.05Ti0.00Al0.23Si1.86O6
	G	=	-117356	(J)	H	=	-91404.1	(J)	S	=	17.98	(J/K)	V	=	2.29	(cc)	Cp	=	9.13	(J/K)
	diopside	clinoenstatit	hedenbergite	alumino-buffo	buffonite	essenite	jadeite
	-22.17	66.71	40.52	9.2	-8.23	12.84	1.13
feldspar	mass	=	10.85	(gm)	density	=	2.68	(gm/cc)	(analysis	in	mole	%)
	K0.00Na0.25Ca0.75Al1.75Si2.25O8
	G	=	-186173	(J)	H	=	-148212	(J)	S	=	26.3	(J/K)	V	=	4.05	(cc)	Cp	=	13.33	(J/K)
	albite	anorthite	sanidine
	24.93	74.76	0.3
Viscosity	of	the	System:	4.19	(log	10	poise)
System	mass	=	98.95	(gm)	density	=	2.87	(gm/cc)
	G	=	-1.56964e+06	(J)	H	=	-1.20472e+06	(J)	S	=	252.86	(J/K)	V	=	34.5	(cc)	Cp	=	131.13	(J/K)
Oxygen	delta	moles	=	-6.21341e-05	delta	grams	=	-0.00198822
	G	=	20.62	(J)	H	=	-2.39	(J)	S	=	-0.02	(J/K)	V	=	-7.46	(cc)	Cp	=	0	(J/K)
**********----------**********
Title:	Dummy	Title
T	=	1160	(C)	P	=	5	(kbars)	log(10)	f	O2	=	-8.38	delta	HM	=	-5.22	NNO	=	-0.35	QFM	=	0	COH	=	1.94	IW	=	3.87
Constraint	Flags:	fO2	path	=	QFM	Fractionate	Solids
Liquid	mass	=	49.25	(gm)	density	=	2.71	(gm/cc)	viscosity	=	2.49	(log	10	poise)	(analysis	in	wt	%)
	G	=	-763782	(J)	H	=	-573069	(J)	S	=	133.07	(J/K)	V	=	18.15	(cc)	Cp	=	69.94	(J/K)
	SiO2	TiO2	Al2O3	Fe2O3	Cr2O3	FeO	MnO	MgO	NiO	CoO	CaO	Na2O	K2O	P2O5	H2O	CO2	SO3	Cl2O-1	F2O-1
	49.63	1.27	17.51	2.08	0	12.45	0.41	3.8	0	0	7.71	3.41	0.63	0.08	1.02	0	0	0	0
clinopyroxene	mass	=	0.29	(gm)	density	=	3.31	(gm/cc)	(analysis	in	mole	%)
	cpx	Na0.02Ca0.66Fe''0.32Mg0.80Fe'''0.07Ti0.02Al0.30Si1.81O6
	G	=	-4479.22	(J)	H	=	-3516.43	(J)	S	=	0.67	(J/K)	V	=	0.09	(cc)	Cp	=	0.34	(J/K)
	diopside	clinoenstatit	hedenbergite	alumino-buffo	buffonite	essenite	jadeite
	15.16	31.79	31.79	11.56	-8.44	15.64	2.5
clinopyroxene	mass	=	1.57	(gm)	density	=	3.34	(gm/cc)	(analysis	in	mole	%)
	cpx	Na0.01Ca0.30Fe''0.49Mg1.03Fe'''0.06Ti0.01Al0.25Si1.85O6
	G	=	-23850.5	(J)	H	=	-18529.9	(J)	S	=	3.71	(J/K)	V	=	0.47	(cc)	Cp	=	1.88	(J/K)
	diopside	clinoenstatit	hedenbergite	alumino-buffo	buffonite	essenite	jadeite
	-34.69	68.74	49.36	9.71	-8.29	13.9	1.28
feldspar	mass	=	2.21	(gm)	density	=	2.67	(gm/cc)	(analysis	in	mole	%)
	K0.00Na0.29Ca0.71Al1.71Si2.29O8
	G	=	-37829.9	(J)	H	=	-30164.4	(J)	S	=	5.35	(J/K)	V	=	0.83	(cc)	Cp	=	2.71	(J/K)
	albite	anorthite	sanidine
	28.58	70.99	0.43
Total	solids	mass	=	4.07	(gm)	density	=	2.94	(gm/cc)
	G	=	-66159.7	(J)	H	=	-52210.7	(J)	S	=	9.73	(J/K)	V	=	1.38	(cc)	Cp	=	4.93	(J/K)
Summary	of	all	fractionated	phases:	(total	mass	=	45.63	grams)
orthopyroxene	mass	=	0.15	(gm)	density	=	3.24	(gm/cc)	(analysis	in	mole	%)
	opx	Na0.00Ca0.08Fe''0.29Mg1.55Fe'''0.02Ti0.00Al0.12Si1.93O6
	G	=	-2395.4	(J)	H	=	-1884.36	(J)	S	=	0.36	(J/K)	V	=	0.05	(cc)	Cp	=	0.19	(J/K)
	diopside	clinoenstatit	hedenbergite	alumino-buffo	buffonite	essenite	jadeite
	-28.37	91.83	29.32	4.89	-4.63	6.76	0.19
clinopyroxene	mass	=	22.61	(gm)	density	=	3.26	(gm/cc)	(analysis	in	mole	%)
	cpx	Na0.02Ca0.60Fe''0.25Mg0.98Fe'''0.05Ti0.01Al0.24Si1.86O6
	G	=	-358845	(J)	H	=	-282829	(J)	S	=	53.04	(J/K)	V	=	6.93	(cc)	Cp	=	27.05	(J/K)
	diopside	clinoenstatit	hedenbergite	alumino-buffo	buffonite	essenite	jadeite
	20.28	38.57	25.32	9.47	-8.28	13	1.63
clinopyroxene	mass	=	9.43	(gm)	density	=	3.3	(gm/cc)	(analysis	in	mole	%)
	cpx	Na0.01Ca0.32Fe''0.42Mg1.11Fe'''0.05Ti0.01Al0.23Si1.86O6
	G	=	-145660	(J)	H	=	-113658	(J)	S	=	22.33	(J/K)	V	=	2.86	(cc)	Cp	=	11.35	(J/K)
	diopside	clinoenstatit	hedenbergite	alumino-buffo	buffonite	essenite	jadeite
	-23.9	66.98	41.73	9.29	-8.25	13.01	1.15
feldspar	mass	=	13.44	(gm)	density	=	2.68	(gm/cc)	(analysis	in	mole	%)
	K0.00Na0.25Ca0.74Al1.74Si2.26O8
	G	=	-230261	(J)	H	=	-183717	(J)	S	=	32.48	(J/K)	V	=	5.01	(cc)	Cp	=	16.49	(J/K)
	albite	anorthite	sanidine
	25.41	74.27	0.32
Viscosity	of	the	System:	5	(log	10	poise)
System	mass	=	98.95	(gm)	density	=	2.88	(gm/cc)
	G	=	-1.5671e+06	(J)	H	=	-1.20737e+06	(J)	S	=	251.01	(J/K)	V	=	34.38	(cc)	Cp	=	129.95	(J/K)
Oxygen	delta	moles	=	-8.91758e-05	delta	grams	=	-0.00285352
	G	=	29.36	(J)	H	=	-3.4	(J)	S	=	-0.02	(J/K)	V	=	-10.63	(cc)	Cp	=	0	(J/K)
**********----------**********
Title:	Dummy	Title
T	=	1150	(C)	P	=	5	(kbars)	log(10)	f	O2	=	-8.5	delta	HM	=	-5.22	NNO	=	-0.34	QFM	=	0	COH	=	1.93	IW	=	3.89
Constraint	Flags:	fO2	path	=	QFM	Fractionate	Solids
Liquid	mass	=	45.76	(gm)	density	=	2.71	(gm/cc)	viscosity	=	2.52	(log	10	poise)	(analysis	in	wt	%)
	G	=	-705951	(J)	H	=	-530243	(J)	S	=	123.46	(J/K)	V	=	16.86	(cc)	Cp	=	64.76	(J/K)
	SiO2	TiO2	Al2O3	Fe2O3	Cr2O3	FeO	MnO	MgO	NiO	CoO	CaO	Na2O	K2O	P2O5	H2O	CO2	SO3	Cl2O-1	F2O-1
	49.6	1.36	17.32	2.15	0	12.87	0.44	3.49	0	0	7.39	3.53	0.68	0.09	1.09	0	0	0	0
clinopyroxene	mass	=	0.25	(gm)	density	=	3.32	(gm/cc)	(analysis	in	mole	%)
	cpx	Na0.03Ca0.67Fe''0.33Mg0.77Fe'''0.08Ti0.02Al0.30Si1.80O6
	G	=	-3845.74	(J)	H	=	-3024.49	(J)	S	=	0.58	(J/K)	V	=	0.08	(cc)	Cp	=	0.29	(J/K)
	diopside	clinoenstatit	hedenbergite	alumino-buffo	buffonite	essenite	jadeite
	14.35	30.62	32.8	11.86	-8.17	15.88	2.66
clinopyroxene	mass	=	1.34	(gm)	density	=	3.35	(gm/cc)	(analysis	in	mole	%)
	cpx	Na0.01Ca0.29Fe''0.52Mg1.01Fe'''0.06Ti0.01Al0.25Si1.84O6
	G	=	-20145.3	(J)	H	=	-15666.8	(J)	S	=	3.15	(J/K)	V	=	0.4	(cc)	Cp	=	1.59	(J/K)
	diopside	clinoenstatit	hedenbergite	alumino-buffo	buffonite	essenite	jadeite
	-38.6	69.48	52.14	9.77	-8.22	14.13	1.31
feldspar	mass	=	1.91	(gm)	density	=	2.67	(gm/cc)	(analysis	in	mole	%)
	K0.00Na0.30Ca0.70Al1.70Si2.30O8
	G	=	-32619.5	(J)	H	=	-26063.9	(J)	S	=	4.61	(J/K)	V	=	0.71	(cc)	Cp	=	2.34	(J/K)
	albite	anorthite	sanidine
	29.79	69.74	0.47
Total	solids	mass	=	3.5	(gm)	density	=	2.94	(gm/cc)
	G	=	-56610.5	(J)	H	=	-44755.2	(J)	S	=	8.33	(J/K)	V	=	1.19	(cc)	Cp	=	4.22	(J/K)
Summary	of	all	fractionated	phases:	(total	mass	=	49.69	grams)
orthopyroxene	mass	=	0.15	(gm)	density	=	3.24	(gm/cc)	(analysis	in	mole	%)
	opx	Na0.00Ca0.08Fe''0.29Mg1.55Fe'''0.02Ti0.00Al0.12Si1.93O6
	G	=	-2391.84	(J)	H	=	-1886.23	(J)	S	=	0.36	(J/K)	V	=	0.05	(cc)	Cp	=	0.19	(J/K)
	diopside	clinoenstatit	hedenbergite	alumino-buffo	buffonite	essenite	jadeite
	-28.37	91.83	29.32	4.89	-4.63	6.76	0.19
clinopyroxene	mass	=	22.9	(gm)	density	=	3.26	(gm/cc)	(analysis	in	mole	%)
	cpx	Na0.02Ca0.60Fe''0.25Mg0.98Fe'''0.05Ti0.01Al0.24Si1.86O6
	G	=	-362754	(J)	H	=	-286592	(J)	S	=	53.52	(J/K)	V	=	7.02	(cc)	Cp	=	27.36	(J/K)
	diopside	clinoenstatit	hedenbergite	alumino-buffo	buffonite	essenite	jadeite
	20.22	38.49	25.4	9.49	-8.28	13.03	1.64
clinopyroxene	mass	=	11	(gm)	density	=	3.31	(gm/cc)	(analysis	in	mole	%)
	cpx	Na0.01Ca0.32Fe''0.43Mg1.10Fe'''0.05Ti0.01Al0.24Si1.86O6
	G	=	-169217	(J)	H	=	-132294	(J)	S	=	25.95	(J/K)	V	=	3.32	(cc)	Cp	=	13.22	(J/K)
	diopside	clinoenstatit	hedenbergite	alumino-buffo	buffonite	essenite	jadeite
	-25.42	67.23	42.81	9.35	-8.26	13.13	1.17
feldspar	mass	=	15.65	(gm)	density	=	2.68	(gm/cc)	(analysis	in	mole	%)
	K0.00Na0.26Ca0.74Al1.74Si2.26O8
	G	=	-267667	(J)	H	=	-214036	(J)	S	=	37.68	(J/K)	V	=	5.84	(cc)	Cp	=	19.18	(J/K)
	albite	anorthite	sanidine
	25.86	73.81	0.33
Viscosity	of	the	System	cannot	be	computed.
System	mass	=	98.95	(gm)	density	=	2.89	(gm/cc)
	G	=	-1.56459e+06	(J)	H	=	-1.20981e+06	(J)	S	=	249.3	(J/K)	V	=	34.27	(cc)	Cp	=	128.93	(J/K)
Oxygen	delta	moles	=	-0.000111279	delta	grams	=	-0.00356079
	G	=	36.36	(J)	H	=	-4.2	(J)	S	=	-0.03	(J/K)	V	=	-13.17	(cc)	Cp	=	0	(J/K)
**********----------**********
Title:	Dummy	Title
T	=	1140	(C)	P	=	5	(kbars)	log(10)	f	O2	=	-8.62	delta	HM	=	-5.22	NNO	=	-0.34	QFM	=	0	COH	=	1.92	IW	=	3.9
Constraint	Flags:	fO2	path	=	QFM	Fractionate	Solids
Liquid	mass	=	42.73	(gm)	density	=	2.71	(gm/cc)	viscosity	=	2.54	(log	10	poise)	(analysis	in	wt	%)
	G	=	-655821	(J)	H	=	-493150	(J)	S	=	115.11	(J/K)	V	=	15.74	(cc)	Cp	=	60.28	(J/K)
	SiO2	TiO2	Al2O3	Fe2O3	Cr2O3	FeO	MnO	MgO	NiO	CoO	CaO	Na2O	K2O	P2O5	H2O	CO2	SO3	Cl2O-1	F2O-1
	49.57	1.44	17.14	2.21	0	13.26	0.47	3.19	0	0	7.1	3.63	0.72	0.09	1.17	0	0	0	0
clinopyroxene	mass	=	0.22	(gm)	density	=	3.33	(gm/cc)	(analysis	in	mole	%)
	cpx	Na0.03Ca0.68Fe''0.34Mg0.74Fe'''0.08Ti0.02Al0.31Si1.80O6
	G	=	-3380.09	(J)	H	=	-2663.03	(J)	S	=	0.51	(J/K)	V	=	0.07	(cc)	Cp	=	0.26	(J/K)
	diopside	clinoenstatit	hedenbergite	alumino-buffo	buffonite	essenite	jadeite
	13.53	29.38	33.76	12.22	-7.86	16.11	2.84
clinopyroxene	mass	=	1.15	(gm)	density	=	3.36	(gm/cc)	(analysis	in	mole	%)
	cpx	Na0.01Ca0.28Fe''0.55Mg0.99Fe'''0.06Ti0.01Al0.26Si1.84O6
	G	=	-17181.7	(J)	H	=	-13374.6	(J)	S	=	2.69	(J/K)	V	=	0.34	(cc)	Cp	=	1.36	(J/K)
	diopside	clinoenstatit	hedenbergite	alumino-buffo	buffonite	essenite	jadeite
	-42.71	70.27	55.05	9.84	-8.15	14.36	1.34
feldspar	mass	=	1.67	(gm)	density	=	2.67	(gm/cc)	(analysis	in	mole	%)
	K0.01Na0.31Ca0.68Al1.68Si2.32O8
	G	=	-28444.6	(J)	H	=	-22775.2	(J)	S	=	4.01	(J/K)	V	=	0.62	(cc)	Cp	=	2.04	(J/K)
	albite	anorthite	sanidine
	31.02	68.47	0.52
Total	solids	mass	=	3.04	(gm)	density	=	2.94	(gm/cc)
	G	=	-49006.4	(J)	H	=	-38812.9	(J)	S	=	7.21	(J/K)	V	=	1.03	(cc)	Cp	=	3.66	(J/K)
Summary	of	all	fractionated	phases:	(total	mass	=	53.18	grams)
orthopyroxene	mass	=	0.15	(gm)	density	=	3.24	(gm/cc)	(analysis	in	mole	%)
	opx	Na0.00Ca0.08Fe''0.29Mg1.55Fe'''0.02Ti0.00Al0.12Si1.93O6
	G	=	-2388.29	(J)	H	=	-1888.1	(J)	S	=	0.35	(J/K)	V	=	0.05	(cc)	Cp	=	0.19	(J/K)
	diopside	clinoenstatit	hedenbergite	alumino-buffo	buffonite	essenite	jadeite
	-28.37	91.83	29.32	4.89	-4.63	6.76	0.19
clinopyroxene	mass	=	23.15	(gm)	density	=	3.27	(gm/cc)	(analysis	in	mole	%)
	cpx	Na0.02Ca0.60Fe''0.25Mg0.98Fe'''0.05Ti0.01Al0.24Si1.86O6
	G	=	-366026	(J)	H	=	-289865	(J)	S	=	53.89	(J/K)	V	=	7.09	(cc)	Cp	=	27.63	(J/K)
	diopside	clinoenstatit	hedenbergite	alumino-buffo	buffonite	essenite	jadeite
	20.16	38.41	25.48	9.52	-8.28	13.06	1.65
clinopyroxene	mass	=	12.34	(gm)	density	=	3.31	(gm/cc)	(analysis	in	mole	%)
	cpx	Na0.01Ca0.31Fe''0.44Mg1.09Fe'''0.05Ti0.01Al0.24Si1.86O6
	G	=	-189039	(J)	H	=	-148082	(J)	S	=	28.98	(J/K)	V	=	3.72	(cc)	Cp	=	14.79	(J/K)
	diopside	clinoenstatit	hedenbergite	alumino-buffo	buffonite	essenite	jadeite
	-26.84	67.47	43.81	9.39	-8.26	13.24	1.18
feldspar	mass	=	17.55	(gm)	density	=	2.68	(gm/cc)	(analysis	in	mole	%)
	K0.00Na0.26Ca0.73Al1.73Si2.27O8
	G	=	-299818	(J)	H	=	-240278	(J)	S	=	42.13	(J/K)	V	=	6.55	(cc)	Cp	=	21.5	(J/K)
	albite	anorthite	sanidine
	26.28	73.37	0.35
Viscosity	of	the	System	cannot	be	computed.
System	mass	=	98.95	(gm)	density	=	2.9	(gm/cc)
	G	=	-1.5621e+06	(J)	H	=	-1.21208e+06	(J)	S	=	247.69	(J/K)	V	=	34.18	(cc)	Cp	=	128.04	(J/K)
Oxygen	delta	moles	=	-0.000129143	delta	grams	=	-0.00413244
	G	=	41.86	(J)	H	=	-4.83	(J)	S	=	-0.03	(J/K)	V	=	-15.17	(cc)	Cp	=	0	(J/K)
**********----------**********
Title:	Dummy	Title
T	=	1130	(C)	P	=	5	(kbars)	log(10)	f	O2	=	-8.74	delta	HM	=	-5.22	NNO	=	-0.33	QFM	=	0	COH	=	1.9	IW	=	3.92
Constraint	Flags:	fO2	path	=	QFM	Fractionate	Solids
Liquid	mass	=	40.07	(gm)	density	=	2.72	(gm/cc)	viscosity	=	2.56	(log	10	poise)	(analysis	in	wt	%)
	G	=	-611925	(J)	H	=	-460695	(J)	S	=	107.78	(J/K)	V	=	14.76	(cc)	Cp	=	56.35	(J/K)
	SiO2	TiO2	Al2O3	Fe2O3	Cr2O3	FeO	MnO	MgO	NiO	CoO	CaO	Na2O	K2O	P2O5	H2O	CO2	SO3	Cl2O-1	F2O-1
	49.54	1.53	16.95	2.28	0	13.64	0.5	2.91	0	0	6.81	3.73	0.77	0.1	1.25	0	0	0	0
clinopyroxene	mass	=	0.2	(gm)	density	=	3.34	(gm/cc)	(analysis	in	mole	%)
	cpx	Na0.03Ca0.69Fe''0.35Mg0.71Fe'''0.09Ti0.03Al0.32Si1.78O6
	G	=	-3041.71	(J)	H	=	-2400.72	(J)	S	=	0.46	(J/K)	V	=	0.06	(cc)	Cp	=	0.23	(J/K)
	diopside	clinoenstatit	hedenbergite	alumino-buffo	buffonite	essenite	jadeite
	12.7	28.06	34.69	12.66	-7.47	16.33	3.02
clinopyroxene	mass	=	1	(gm)	density	=	3.38	(gm/cc)	(analysis	in	mole	%)
	cpx	Na0.01Ca0.28Fe''0.58Mg0.96Fe'''0.07Ti0.01Al0.26Si1.84O6
	G	=	-14775.6	(J)	H	=	-11511.8	(J)	S	=	2.33	(J/K)	V	=	0.3	(cc)	Cp	=	1.18	(J/K)
	diopside	clinoenstatit	hedenbergite	alumino-buffo	buffonite	essenite	jadeite
	-47.03	71.12	58.11	9.9	-8.08	14.61	1.37
feldspar	mass	=	1.47	(gm)	density	=	2.67	(gm/cc)	(analysis	in	mole	%)
	K0.01Na0.32Ca0.67Al1.67Si2.33O8
	G	=	-25039.5	(J)	H	=	-20090.3	(J)	S	=	3.53	(J/K)	V	=	0.55	(cc)	Cp	=	1.8	(J/K)
	albite	anorthite	sanidine
	32.26	67.17	0.57
Total	solids	mass	=	2.67	(gm)	density	=	2.94	(gm/cc)
	G	=	-42856.8	(J)	H	=	-34002.8	(J)	S	=	6.31	(J/K)	V	=	0.91	(cc)	Cp	=	3.21	(J/K)
Summary	of	all	fractionated	phases:	(total	mass	=	56.21	grams)
orthopyroxene	mass	=	0.15	(gm)	density	=	3.24	(gm/cc)	(analysis	in	mole	%)
	opx	Na0.00Ca0.08Fe''0.29Mg1.55Fe'''0.02Ti0.00Al0.12Si1.93O6
	G	=	-2384.76	(J)	H	=	-1889.97	(J)	S	=	0.35	(J/K)	V	=	0.05	(cc)	Cp	=	0.19	(J/K)
	diopside	clinoenstatit	hedenbergite	alumino-buffo	buffonite	essenite	jadeite
	-28.37	91.83	29.32	4.89	-4.63	6.76	0.19
clinopyroxene	mass	=	23.36	(gm)	density	=	3.27	(gm/cc)	(analysis	in	mole	%)
	cpx	Na0.02Ca0.60Fe''0.26Mg0.97Fe'''0.05Ti0.01Al0.24Si1.86O6
	G	=	-368829	(J)	H	=	-292779	(J)	S	=	54.2	(J/K)	V	=	7.15	(cc)	Cp	=	27.86	(J/K)
	diopside	clinoenstatit	hedenbergite	alumino-buffo	buffonite	essenite	jadeite
	20.1	38.32	25.56	9.54	-8.27	13.09	1.66
clinopyroxene	mass	=	13.49	(gm)	density	=	3.32	(gm/cc)	(analysis	in	mole	%)
	cpx	Na0.01Ca0.31Fe''0.45Mg1.08Fe'''0.05Ti0.01Al0.24Si1.85O6
	G	=	-205872	(J)	H	=	-161592	(J)	S	=	31.56	(J/K)	V	=	4.06	(cc)	Cp	=	16.14	(J/K)
	diopside	clinoenstatit	hedenbergite	alumino-buffo	buffonite	essenite	jadeite
	-28.17	67.7	44.76	9.43	-8.25	13.33	1.2
feldspar	mass	=	19.21	(gm)	density	=	2.68	(gm/cc)	(analysis	in	mole	%)
	K0.00Na0.27Ca0.73Al1.73Si2.27O8
	G	=	-327755	(J)	H	=	-263251	(J)	S	=	45.97	(J/K)	V	=	7.17	(cc)	Cp	=	23.51	(J/K)
	albite	anorthite	sanidine
	26.69	72.94	0.36
Viscosity	of	the	System	cannot	be	computed.
System	mass	=	98.95	(gm)	density	=	2.9	(gm/cc)
	G	=	-1.55962e+06	(J)	H	=	-1.21421e+06	(J)	S	=	246.17	(J/K)	V	=	34.09	(cc)	Cp	=	127.24	(J/K)
Oxygen	delta	moles	=	-0.000143267	delta	grams	=	-0.00458438
	G	=	46.08	(J)	H	=	-5.31	(J)	S	=	-0.04	(J/K)	V	=	-16.71	(cc)	Cp	=	-0.01	(J/K)
**********----------**********
Title:	Dummy	Title
T	=	1120	(C)	P	=	5	(kbars)	log(10)	f	O2	=	-8.86	delta	HM	=	-5.22	NNO	=	-0.32	QFM	=	0	COH	=	1.89	IW	=	3.93
Constraint	Flags:	fO2	path	=	QFM	Fractionate	Solids
Liquid	mass	=	37.71	(gm)	density	=	2.72	(gm/cc)	viscosity	=	2.58	(log	10	poise)	(analysis	in	wt	%)
	G	=	-573145	(J)	H	=	-432044	(J)	S	=	101.28	(J/K)	V	=	13.89	(cc)	Cp	=	52.88	(J/K)
	SiO2	TiO2	Al2O3	Fe2O3	Cr2O3	FeO	MnO	MgO	NiO	CoO	CaO	Na2O	K2O	P2O5	H2O	CO2	SO3	Cl2O-1	F2O-1
	49.5	1.61	16.77	2.34	0	13.99	0.53	2.65	0	0	6.53	3.83	0.81	0.11	1.33	0	0	0	0
clinopyroxene	mass	=	0.18	(gm)	density	=	3.35	(gm/cc)	(analysis	in	mole	%)
	cpx	Na0.03Ca0.70Fe''0.36Mg0.68Fe'''0.10Ti0.03Al0.33Si1.77O6
	G	=	-2806.24	(J)	H	=	-2218.84	(J)	S	=	0.42	(J/K)	V	=	0.06	(cc)	Cp	=	0.21	(J/K)
	diopside	clinoenstatit	hedenbergite	alumino-buffo	buffonite	essenite	jadeite
	11.84	26.63	35.55	13.22	-6.99	16.53	3.22
clinopyroxene	mass	=	0.87	(gm)	density	=	3.39	(gm/cc)	(analysis	in	mole	%)
	cpx	Na0.01Ca0.27Fe''0.61Mg0.93Fe'''0.07Ti0.01Al0.26Si1.83O6
	G	=	-12794.8	(J)	H	=	-9976.63	(J)	S	=	2.02	(J/K)	V	=	0.26	(cc)	Cp	=	1.02	(J/K)
	diopside	clinoenstatit	hedenbergite	alumino-buffo	buffonite	essenite	jadeite
	-51.58	72.03	61.34	9.95	-8	14.87	1.39
feldspar	mass	=	1.3	(gm)	density	=	2.67	(gm/cc)	(analysis	in	mole	%)
	K0.01Na0.34Ca0.66Al1.66Si2.34O8
	G	=	-22214.4	(J)	H	=	-17860.5	(J)	S	=	3.13	(J/K)	V	=	0.49	(cc)	Cp	=	1.6	(J/K)
	albite	anorthite	sanidine
	33.53	65.85	0.62
Total	solids	mass	=	2.36	(gm)	density	=	2.95	(gm/cc)
	G	=	-37815.5	(J)	H	=	-30055.9	(J)	S	=	5.57	(J/K)	V	=	0.8	(cc)	Cp	=	2.83	(J/K)
Summary	of	all	fractionated	phases:	(total	mass	=	58.87	grams)
orthopyroxene	mass	=	0.15	(gm)	density	=	3.24	(gm/cc)	(analysis	in	mole	%)
	opx	Na0.00Ca0.08Fe''0.29Mg1.55Fe'''0.02Ti0.00Al0.12Si1.93O6
	G	=	-2381.24	(J)	H	=	-1891.84	(J)	S	=	0.35	(J/K)	V	=	0.05	(cc)	Cp	=	0.19	(J/K)
	diopside	clinoenstatit	hedenbergite	alumino-buffo	buffonite	essenite	jadeite
	-28.37	91.83	29.32	4.89	-4.63	6.76	0.19
clinopyroxene	mass	=	23.56	(gm)	density	=	3.27	(gm/cc)	(analysis	in	mole	%)
	cpx	Na0.02Ca0.60Fe''0.26Mg0.97Fe'''0.05Ti0.01Al0.24Si1.86O6
	G	=	-371291	(J)	H	=	-295433	(J)	S	=	54.45	(J/K)	V	=	7.21	(cc)	Cp	=	28.06	(J/K)
	diopside	clinoenstatit	hedenbergite	alumino-buffo	buffonite	essenite	jadeite
	20.04	38.24	25.63	9.57	-8.27	13.12	1.67
clinopyroxene	mass	=	14.49	(gm)	density	=	3.33	(gm/cc)	(analysis	in	mole	%)
	cpx	Na0.01Ca0.31Fe''0.46Mg1.07Fe'''0.05Ti0.01Al0.24Si1.85O6
	G	=	-220278	(J)	H	=	-173251	(J)	S	=	33.76	(J/K)	V	=	4.36	(cc)	Cp	=	17.29	(J/K)
	diopside	clinoenstatit	hedenbergite	alumino-buffo	buffonite	essenite	jadeite
	-29.45	67.93	45.66	9.46	-8.24	13.42	1.21
feldspar	mass	=	20.68	(gm)	density	=	2.68	(gm/cc)	(analysis	in	mole	%)
	K0.00Na0.27Ca0.73Al1.73Si2.27O8
	G	=	-352255	(J)	H	=	-283556	(J)	S	=	49.31	(J/K)	V	=	7.72	(cc)	Cp	=	25.28	(J/K)
	albite	anorthite	sanidine
	27.09	72.53	0.38
Viscosity	of	the	System	cannot	be	computed.
System	mass	=	98.95	(gm)	density	=	2.91	(gm/cc)
	G	=	-1.55716e+06	(J)	H	=	-1.21623e+06	(J)	S	=	244.72	(J/K)	V	=	34.02	(cc)	Cp	=	126.53	(J/K)
Oxygen	delta	moles	=	-0.000153976	delta	grams	=	-0.00492706
	G	=	49.13	(J)	H	=	-5.65	(J)	S	=	-0.04	(J/K)	V	=	-17.84	(cc)	Cp	=	-0.01	(J/K)
**********----------**********
Title:	Dummy	Title
T	=	1110	(C)	P	=	5	(kbars)	log(10)	f	O2	=	-8.98	delta	HM	=	-5.22	NNO	=	-0.32	QFM	=	0	COH	=	1.88	IW	=	3.95
Constraint	Flags:	fO2	path	=	QFM	Fractionate	Solids
Liquid	mass	=	35.61	(gm)	density	=	2.72	(gm/cc)	viscosity	=	2.6	(log	10	poise)	(analysis	in	wt	%)
	G	=	-538614	(J)	H	=	-406552	(J)	S	=	95.48	(J/K)	V	=	13.11	(cc)	Cp	=	49.79	(J/K)
	SiO2	TiO2	Al2O3	Fe2O3	Cr2O3	FeO	MnO	MgO	NiO	CoO	CaO	Na2O	K2O	P2O5	H2O	CO2	SO3	Cl2O-1	F2O-1
	49.47	1.69	16.59	2.4	0	14.33	0.56	2.41	0	0	6.26	3.92	0.85	0.11	1.4	0	0	0	0
clinopyroxene	mass	=	0.18	(gm)	density	=	3.36	(gm/cc)	(analysis	in	mole	%)
	cpx	Na0.03Ca0.72Fe''0.36Mg0.65Fe'''0.10Ti0.04Al0.34Si1.76O6
	G	=	-2661.47	(J)	H	=	-2108.17	(J)	S	=	0.4	(J/K)	V	=	0.05	(cc)	Cp	=	0.2	(J/K)
	diopside	clinoenstatit	hedenbergite	alumino-buffo	buffonite	essenite	jadeite
	10.96	25.04	36.33	13.95	-6.39	16.68	3.43
clinopyroxene	mass	=	0.77	(gm)	density	=	3.41	(gm/cc)	(analysis	in	mole	%)
	cpx	Na0.01Ca0.26Fe''0.65Mg0.91Fe'''0.07Ti0.01Al0.27Si1.83O6
	G	=	-11142.4	(J)	H	=	-8694.59	(J)	S	=	1.77	(J/K)	V	=	0.23	(cc)	Cp	=	0.9	(J/K)
	diopside	clinoenstatit	hedenbergite	alumino-buffo	buffonite	essenite	jadeite
	-56.37	73	64.73	10	-7.92	15.15	1.41
feldspar	mass	=	1.17	(gm)	density	=	2.66	(gm/cc)	(analysis	in	mole	%)
	K0.01Na0.35Ca0.64Al1.64Si2.36O8
	G	=	-19828.5	(J)	H	=	-15975	(J)	S	=	2.79	(J/K)	V	=	0.44	(cc)	Cp	=	1.43	(J/K)
	albite	anorthite	sanidine
	34.83	64.49	0.68
Total	solids	mass	=	2.11	(gm)	density	=	2.95	(gm/cc)
	G	=	-33632.4	(J)	H	=	-26777.8	(J)	S	=	4.96	(J/K)	V	=	0.72	(cc)	Cp	=	2.52	(J/K)
Summary	of	all	fractionated	phases:	(total	mass	=	61.23	grams)
orthopyroxene	mass	=	0.15	(gm)	density	=	3.24	(gm/cc)	(analysis	in	mole	%)
	opx	Na0.00Ca0.08Fe''0.29Mg1.55Fe'''0.02Ti0.00Al0.12Si1.93O6
	G	=	-2377.74	(J)	H	=	-1893.71	(J)	S	=	0.35	(J/K)	V	=	0.05	(cc)	Cp	=	0.19	(J/K)
	diopside	clinoenstatit	hedenbergite	alumino-buffo	buffonite	essenite	jadeite
	-28.37	91.83	29.32	4.89	-4.63	6.76	0.19
clinopyroxene	mass	=	23.74	(gm)	density	=	3.27	(gm/cc)	(analysis	in	mole	%)
	cpx	Na0.02Ca0.60Fe''0.26Mg0.97Fe'''0.05Ti0.01Al0.24Si1.86O6
	G	=	-373516	(J)	H	=	-297907	(J)	S	=	54.66	(J/K)	V	=	7.26	(cc)	Cp	=	28.25	(J/K)
	diopside	clinoenstatit	hedenbergite	alumino-buffo	buffonite	essenite	jadeite
	19.98	38.15	25.7	9.6	-8.26	13.14	1.68
clinopyroxene	mass	=	15.36	(gm)	density	=	3.33	(gm/cc)	(analysis	in	mole	%)
	cpx	Na0.01Ca0.31Fe''0.47Mg1.06Fe'''0.05Ti0.01Al0.24Si1.85O6
	G	=	-232683	(J)	H	=	-183384	(J)	S	=	35.64	(J/K)	V	=	4.61	(cc)	Cp	=	18.3	(J/K)
	diopside	clinoenstatit	hedenbergite	alumino-buffo	buffonite	essenite	jadeite
	-30.68	68.16	46.53	9.49	-8.22	13.5	1.22
feldspar	mass	=	21.98	(gm)	density	=	2.68	(gm/cc)	(analysis	in	mole	%)
	K0.00Na0.27Ca0.72Al1.72Si2.28O8
	G	=	-373900	(J)	H	=	-301648	(J)	S	=	52.24	(J/K)	V	=	8.2	(cc)	Cp	=	26.85	(J/K)
	albite	anorthite	sanidine
	27.47	72.13	0.39
Viscosity	of	the	System	cannot	be	computed.
System	mass	=	98.95	(gm)	density	=	2.91	(gm/cc)
	G	=	-1.55472e+06	(J)	H	=	-1.21816e+06	(J)	S	=	243.33	(J/K)	V	=	33.95	(cc)	Cp	=	125.89	(J/K)
Oxygen	delta	moles	=	-0.00016143	delta	grams	=	-0.00516556
	G	=	51.09	(J)	H	=	-5.86	(J)	S	=	-0.04	(J/K)	V	=	-18.56	(cc)	Cp	=	-0.01	(J/K)
**********----------**********
Title:	Dummy	Title
T	=	1100	(C)	P	=	5	(kbars)	log(10)	f	O2	=	-9.11	delta	HM	=	-5.22	NNO	=	-0.31	QFM	=	0	COH	=	1.87	IW	=	3.96
Constraint	Flags:	fO2	path	=	QFM	Fractionate	Solids
Liquid	mass	=	30.81	(gm)	density	=	2.65	(gm/cc)	viscosity	=	2.92	(log	10	poise)	(analysis	in	wt	%)
	G	=	-474159	(J)	H	=	-360127	(J)	S	=	83.04	(J/K)	V	=	11.61	(cc)	Cp	=	43.03	(J/K)
	SiO2	TiO2	Al2O3	Fe2O3	Cr2O3	FeO	MnO	MgO	NiO	CoO	CaO	Na2O	K2O	P2O5	H2O	CO2	SO3	Cl2O-1	F2O-1
	52.19	1.24	16.69	2.15	0	12.14	0.65	2.04	0	0	5.91	4.27	0.98	0.13	1.62	0	0	0	0
clinopyroxene	mass	=	0.95	(gm)	density	=	3.36	(gm/cc)	(analysis	in	mole	%)
	cpx	Na0.03Ca0.70Fe''0.38Mg0.66Fe'''0.09Ti0.03Al0.31Si1.79O6
	G	=	-14366.5	(J)	H	=	-11404	(J)	S	=	2.16	(J/K)	V	=	0.28	(cc)	Cp	=	1.1	(J/K)
	diopside	clinoenstatit	hedenbergite	alumino-buffo	buffonite	essenite	jadeite
	11.1	26.25	37.89	11.84	-6.46	15.95	3.43
clinopyroxene	mass	=	0.35	(gm)	density	=	3.41	(gm/cc)	(analysis	in	mole	%)
	cpx	Na0.01Ca0.26Fe''0.66Mg0.90Fe'''0.07Ti0.01Al0.25Si1.84O6
	G	=	-5006.68	(J)	H	=	-3916.28	(J)	S	=	0.79	(J/K)	V	=	0.1	(cc)	Cp	=	0.4	(J/K)
	diopside	clinoenstatit	hedenbergite	alumino-buffo	buffonite	essenite	jadeite
	-55.72	72.67	65.76	9.08	-7.49	14.27	1.42
feldspar	mass	=	1.75	(gm)	density	=	2.66	(gm/cc)	(analysis	in	mole	%)
	K0.01Na0.37Ca0.62Al1.62Si2.38O8
	G	=	-29804.7	(J)	H	=	-24056.7	(J)	S	=	4.19	(J/K)	V	=	0.66	(cc)	Cp	=	2.14	(J/K)
	albite	anorthite	sanidine
	37.41	61.84	0.75
spinel	mass	=	1.81	(gm)	density	=	4.68	(gm/cc)	(analysis	in	mole	%)
	Fe''1.12Mg0.19Fe'''1.03Al0.35Cr0.00Ti0.31O4
	G	=	-15400.6	(J)	H	=	-10181.8	(J)	S	=	3.8	(J/K)	V	=	0.39	(cc)	Cp	=	1.69	(J/K)
	chromite	hercynite	magnetite	spinel	ulvospinel
	0	-1.15	51.65	18.52	30.98
Total	solids	mass	=	4.86	(gm)	density	=	3.4	(gm/cc)
	G	=	-64578.5	(J)	H	=	-49558.8	(J)	S	=	10.94	(J/K)	V	=	1.43	(cc)	Cp	=	5.33	(J/K)
Summary	of	all	fractionated	phases:	(total	mass	=	63.33	grams)
orthopyroxene	mass	=	0.15	(gm)	density	=	3.25	(gm/cc)	(analysis	in	mole	%)
	opx	Na0.00Ca0.08Fe''0.29Mg1.55Fe'''0.02Ti0.00Al0.12Si1.93O6
	G	=	-2374.24	(J)	H	=	-1895.57	(J)	S	=	0.35	(J/K)	V	=	0.05	(cc)	Cp	=	0.19	(J/K)
	diopside	clinoenstatit	hedenbergite	alumino-buffo	buffonite	essenite	jadeite
	-28.37	91.83	29.32	4.89	-4.63	6.76	0.19
clinopyroxene	mass	=	23.92	(gm)	density	=	3.27	(gm/cc)	(analysis	in	mole	%)
	cpx	Na0.02Ca0.60Fe''0.26Mg0.97Fe'''0.05Ti0.01Al0.24Si1.85O6
	G	=	-375595	(J)	H	=	-300272	(J)	S	=	54.85	(J/K)	V	=	7.31	(cc)	Cp	=	28.42	(J/K)
	diopside	clinoenstatit	hedenbergite	alumino-buffo	buffonite	essenite	jadeite
	19.91	38.06	25.78	9.63	-8.24	13.17	1.7
clinopyroxene	mass	=	16.13	(gm)	density	=	3.34	(gm/cc)	(analysis	in	mole	%)
	cpx	Na0.01Ca0.30Fe''0.47Mg1.06Fe'''0.05Ti0.01Al0.24Si1.85O6
	G	=	-243421	(J)	H	=	-192245	(J)	S	=	37.27	(J/K)	V	=	4.83	(cc)	Cp	=	19.17	(J/K)
	diopside	clinoenstatit	hedenbergite	alumino-buffo	buffonite	essenite	jadeite
	-31.87	68.39	47.38	9.51	-8.21	13.58	1.23
feldspar	mass	=	23.14	(gm)	density	=	2.68	(gm/cc)	(analysis	in	mole	%)
	K0.00Na0.28Ca0.72Al1.72Si2.28O8
	G	=	-393133	(J)	H	=	-317868	(J)	S	=	54.81	(J/K)	V	=	8.64	(cc)	Cp	=	28.24	(J/K)
	albite	anorthite	sanidine
	27.84	71.75	0.41
Viscosity	of	the	System	cannot	be	computed.
System	mass	=	99.01	(gm)	density	=	2.92	(gm/cc)
	G	=	-1.55326e+06	(J)	H	=	-1.22197e+06	(J)	S	=	241.27	(J/K)	V	=	33.87	(cc)	Cp	=	124.38	(J/K)
Oxygen	delta	moles	=	0.0015559	delta	grams	=	0.049787
	G	=	-488.47	(J)	H	=	55.96	(J)	S	=	0.4	(J/K)	V	=	177.63	(cc)	Cp	=	0.06	(J/K)
**********----------**********
Title:	Dummy	Title
T	=	1090	(C)	P	=	5	(kbars)	log(10)	f	O2	=	-9.24	delta	HM	=	-5.22	NNO	=	-0.31	QFM	=	0	COH	=	1.85	IW	=	3.98
Constraint	Flags:	fO2	path	=	QFM	Fractionate	Solids
Liquid	mass	=	28.36	(gm)	density	=	2.63	(gm/cc)	viscosity	=	3.05	(log	10	poise)	(analysis	in	wt	%)
	G	=	-438425	(J)	H	=	-334103	(J)	S	=	76.53	(J/K)	V	=	10.79	(cc)	Cp	=	39.54	(J/K)
	SiO2	TiO2	Al2O3	Fe2O3	Cr2O3	FeO	MnO	MgO	NiO	CoO	CaO	Na2O	K2O	P2O5	H2O	CO2	SO3	Cl2O-1	F2O-1
	53.29	1.1	16.56	2.08	0	11.42	0.71	1.8	0	0	5.64	4.44	1.06	0.14	1.76	0	0	0	0
clinopyroxene	mass	=	0.28	(gm)	density	=	3.36	(gm/cc)	(analysis	in	mole	%)
	cpx	Na0.04Ca0.70Fe''0.39Mg0.65Fe'''0.10Ti0.03Al0.31Si1.79O6
	G	=	-4162.64	(J)	H	=	-3310.82	(J)	S	=	0.62	(J/K)	V	=	0.08	(cc)	Cp	=	0.32	(J/K)
	diopside	clinoenstatit	hedenbergite	alumino-buffo	buffonite	essenite	jadeite
	10.72	25.97	39.01	11.26	-6.2	15.7	3.55
clinopyroxene	mass	=	0.42	(gm)	density	=	3.42	(gm/cc)	(analysis	in	mole	%)
	cpx	Na0.01Ca0.25Fe''0.68Mg0.89Fe'''0.07Ti0.01Al0.24Si1.85O6
	G	=	-6054.84	(J)	H	=	-4743.55	(J)	S	=	0.96	(J/K)	V	=	0.12	(cc)	Cp	=	0.49	(J/K)
	diopside	clinoenstatit	hedenbergite	alumino-buffo	buffonite	essenite	jadeite
	-58	73.07	68.04	8.7	-7.26	14.02	1.44
feldspar	mass	=	1.19	(gm)	density	=	2.66	(gm/cc)	(analysis	in	mole	%)
	K0.01Na0.39Ca0.60Al1.60Si2.40O8
	G	=	-20233.4	(J)	H	=	-16363.4	(J)	S	=	2.84	(J/K)	V	=	0.45	(cc)	Cp	=	1.46	(J/K)
	albite	anorthite	sanidine
	39.25	59.93	0.82
spinel	mass	=	0.58	(gm)	density	=	4.7	(gm/cc)	(analysis	in	mole	%)
	Fe''1.13Mg0.17Fe'''1.06Al0.33Cr0.00Ti0.30O4
	G	=	-4891.7	(J)	H	=	-3231.94	(J)	S	=	1.22	(J/K)	V	=	0.12	(cc)	Cp	=	0.54	(J/K)
	chromite	hercynite	magnetite	spinel	ulvospinel
	0	-0.68	53.11	17.15	30.42
Total	solids	mass	=	2.47	(gm)	density	=	3.18	(gm/cc)
	G	=	-35342.5	(J)	H	=	-27649.8	(J)	S	=	5.64	(J/K)	V	=	0.78	(cc)	Cp	=	2.81	(J/K)
Summary	of	all	fractionated	phases:	(total	mass	=	68.19	grams)
orthopyroxene	mass	=	0.15	(gm)	density	=	3.25	(gm/cc)	(analysis	in	mole	%)
	opx	Na0.00Ca0.08Fe''0.29Mg1.55Fe'''0.02Ti0.00Al0.12Si1.93O6
	G	=	-2370.76	(J)	H	=	-1897.44	(J)	S	=	0.35	(J/K)	V	=	0.05	(cc)	Cp	=	0.19	(J/K)
	diopside	clinoenstatit	hedenbergite	alumino-buffo	buffonite	essenite	jadeite
	-28.37	91.83	29.32	4.89	-4.63	6.76	0.19
clinopyroxene	mass	=	24.87	(gm)	density	=	3.28	(gm/cc)	(analysis	in	mole	%)
	cpx	Na0.02Ca0.61Fe''0.26Mg0.96Fe'''0.05Ti0.01Al0.25Si1.85O6
	G	=	-389362	(J)	H	=	-311943	(J)	S	=	56.79	(J/K)	V	=	7.59	(cc)	Cp	=	29.49	(J/K)
	diopside	clinoenstatit	hedenbergite	alumino-buffo	buffonite	essenite	jadeite
	19.59	37.62	26.23	9.71	-8.18	13.27	1.76
clinopyroxene	mass	=	16.47	(gm)	density	=	3.34	(gm/cc)	(analysis	in	mole	%)
	cpx	Na0.01Ca0.30Fe''0.48Mg1.05Fe'''0.05Ti0.01Al0.24Si1.85O6
	G	=	-248015	(J)	H	=	-196331	(J)	S	=	37.92	(J/K)	V	=	4.93	(cc)	Cp	=	19.56	(J/K)
	diopside	clinoenstatit	hedenbergite	alumino-buffo	buffonite	essenite	jadeite
	-32.36	68.47	47.75	9.5	-8.19	13.59	1.23
feldspar	mass	=	24.89	(gm)	density	=	2.68	(gm/cc)	(analysis	in	mole	%)
	K0.00Na0.29Ca0.71Al1.71Si2.29O8
	G	=	-422304	(J)	H	=	-342190	(J)	S	=	58.77	(J/K)	V	=	9.29	(cc)	Cp	=	30.35	(J/K)
	albite	anorthite	sanidine
	28.52	71.05	0.43
spinel	mass	=	1.8	(gm)	density	=	4.68	(gm/cc)	(analysis	in	mole	%)
	Fe''1.12Mg0.19Fe'''1.03Al0.35Cr0.00Ti0.31O4
	G	=	-15344.5	(J)	H	=	-10186.6	(J)	S	=	3.78	(J/K)	V	=	0.39	(cc)	Cp	=	1.69	(J/K)
	chromite	hercynite	magnetite	spinel	ulvospinel
	0	-1.15	51.65	18.52	30.98
Viscosity	of	the	System	cannot	be	computed.
System	mass	=	99.02	(gm)	density	=	2.93	(gm/cc)
	G	=	-1.55116e+06	(J)	H	=	-1.2243e+06	(J)	S	=	239.79	(J/K)	V	=	33.82	(cc)	Cp	=	123.61	(J/K)
Oxygen	delta	moles	=	0.00210373	delta	grams	=	0.0673167
	G	=	-655.1	(J)	H	=	74.91	(J)	S	=	0.54	(J/K)	V	=	238.43	(cc)	Cp	=	0.08	(J/K)
**********----------**********
Title:	Dummy	Title
T	=	1080	(C)	P	=	5	(kbars)	log(10)	f	O2	=	-9.37	delta	HM	=	-5.22	NNO	=	-0.3	QFM	=	0	COH	=	1.84	IW	=	3.99
Constraint	Flags:	fO2	path	=	QFM	Fractionate	Solids
Liquid	mass	=	26.3	(gm)	density	=	2.61	(gm/cc)	viscosity	=	3.17	(log	10	poise)	(analysis	in	wt	%)
	G	=	-408091	(J)	H	=	-311992	(J)	S	=	71.02	(J/K)	V	=	10.09	(cc)	Cp	=	36.6	(J/K)
	SiO2	TiO2	Al2O3	Fe2O3	Cr2O3	FeO	MnO	MgO	NiO	CoO	CaO	Na2O	K2O	P2O5	H2O	CO2	SO3	Cl2O-1	F2O-1
	54.31	0.98	16.41	2.01	0	10.75	0.76	1.6	0	0	5.39	4.6	1.13	0.15	1.9	0	0	0	0
clinopyroxene	mass	=	0.19	(gm)	density	=	3.37	(gm/cc)	(analysis	in	mole	%)
	cpx	Na0.04Ca0.71Fe''0.40Mg0.64Fe'''0.10Ti0.02Al0.30Si1.80O6
	G	=	-2782.91	(J)	H	=	-2217.88	(J)	S	=	0.42	(J/K)	V	=	0.06	(cc)	Cp	=	0.21	(J/K)
	diopside	clinoenstatit	hedenbergite	alumino-buffo	buffonite	essenite	jadeite
	10.37	25.67	40.08	10.7	-5.94	15.46	3.66
clinopyroxene	mass	=	0.36	(gm)	density	=	3.43	(gm/cc)	(analysis	in	mole	%)
	cpx	Na0.01Ca0.25Fe''0.70Mg0.87Fe'''0.07Ti0.01Al0.24Si1.85O6
	G	=	-5143.87	(J)	H	=	-4036.24	(J)	S	=	0.82	(J/K)	V	=	0.11	(cc)	Cp	=	0.42	(J/K)
	diopside	clinoenstatit	hedenbergite	alumino-buffo	buffonite	essenite	jadeite
	-60.31	73.49	70.3	8.35	-7.04	13.76	1.45
feldspar	mass	=	1.07	(gm)	density	=	2.65	(gm/cc)	(analysis	in	mole	%)
	K0.01Na0.41Ca0.58Al1.58Si2.42O8
	G	=	-18105.7	(J)	H	=	-14671.7	(J)	S	=	2.54	(J/K)	V	=	0.4	(cc)	Cp	=	1.3	(J/K)
	albite	anorthite	sanidine
	41.05	58.06	0.89
spinel	mass	=	0.47	(gm)	density	=	4.71	(gm/cc)	(analysis	in	mole	%)
	Fe''1.14Mg0.16Fe'''1.09Al0.31Cr0.00Ti0.30O4
	G	=	-3919.53	(J)	H	=	-2589.04	(J)	S	=	0.98	(J/K)	V	=	0.1	(cc)	Cp	=	0.44	(J/K)
	chromite	hercynite	magnetite	spinel	ulvospinel
	0	-0.23	54.54	15.92	29.76
Total	solids	mass	=	2.09	(gm)	density	=	3.15	(gm/cc)
	G	=	-29952	(J)	H	=	-23514.8	(J)	S	=	4.76	(J/K)	V	=	0.66	(cc)	Cp	=	2.37	(J/K)
Summary	of	all	fractionated	phases:	(total	mass	=	70.65	grams)
orthopyroxene	mass	=	0.15	(gm)	density	=	3.25	(gm/cc)	(analysis	in	mole	%)
	opx	Na0.00Ca0.08Fe''0.29Mg1.55Fe'''0.02Ti0.00Al0.12Si1.93O6
	G	=	-2367.3	(J)	H	=	-1899.3	(J)	S	=	0.35	(J/K)	V	=	0.05	(cc)	Cp	=	0.19	(J/K)
	diopside	clinoenstatit	hedenbergite	alumino-buffo	buffonite	essenite	jadeite
	-28.37	91.83	29.32	4.89	-4.63	6.76	0.19
clinopyroxene	mass	=	25.14	(gm)	density	=	3.28	(gm/cc)	(analysis	in	mole	%)
	cpx	Na0.02Ca0.61Fe''0.26Mg0.95Fe'''0.05Ti0.01Al0.25Si1.85O6
	G	=	-392919	(J)	H	=	-315524	(J)	S	=	57.2	(J/K)	V	=	7.67	(cc)	Cp	=	29.78	(J/K)
	diopside	clinoenstatit	hedenbergite	alumino-buffo	buffonite	essenite	jadeite
	19.49	37.5	26.36	9.72	-8.16	13.3	1.78
clinopyroxene	mass	=	16.89	(gm)	density	=	3.34	(gm/cc)	(analysis	in	mole	%)
	cpx	Na0.01Ca0.30Fe''0.48Mg1.05Fe'''0.05Ti0.01Al0.24Si1.85O6
	G	=	-253650	(J)	H	=	-201249	(J)	S	=	38.73	(J/K)	V	=	5.05	(cc)	Cp	=	20.02	(J/K)
	diopside	clinoenstatit	hedenbergite	alumino-buffo	buffonite	essenite	jadeite
	-32.98	68.58	48.24	9.48	-8.17	13.6	1.24
feldspar	mass	=	26.08	(gm)	density	=	2.68	(gm/cc)	(analysis	in	mole	%)
	K0.00Na0.29Ca0.71Al1.71Si2.29O8
	G	=	-441877	(J)	H	=	-358834	(J)	S	=	61.37	(J/K)	V	=	9.74	(cc)	Cp	=	31.77	(J/K)
	albite	anorthite	sanidine
	29.01	70.54	0.45
spinel	mass	=	2.38	(gm)	density	=	4.68	(gm/cc)	(analysis	in	mole	%)
	Fe''1.13Mg0.18Fe'''1.04Al0.34Cr0.00Ti0.31O4
	G	=	-20168.4	(J)	H	=	-13428.9	(J)	S	=	4.98	(J/K)	V	=	0.51	(cc)	Cp	=	2.22	(J/K)
	chromite	hercynite	magnetite	spinel	ulvospinel
	0	-1.03	52	18.19	30.84
Viscosity	of	the	System	cannot	be	computed.
System	mass	=	99.04	(gm)	density	=	2.93	(gm/cc)
	G	=	-1.54902e+06	(J)	H	=	-1.22644e+06	(J)	S	=	238.39	(J/K)	V	=	33.77	(cc)	Cp	=	122.95	(J/K)
Oxygen	delta	moles	=	0.00255315	delta	grams	=	0.0816978
	G	=	-788.56	(J)	H	=	89.99	(J)	S	=	0.65	(J/K)	V	=	287.24	(cc)	Cp	=	0.09	(J/K)
**********----------**********
Title:	Dummy	Title
T	=	1070	(C)	P	=	5	(kbars)	log(10)	f	O2	=	-9.5	delta	HM	=	-5.22	NNO	=	-0.3	QFM	=	0	COH	=	1.83	IW	=	4.01
Constraint	Flags:	fO2	path	=	QFM	Fractionate	Solids
Liquid	mass	=	24.53	(gm)	density	=	2.58	(gm/cc)	viscosity	=	3.28	(log	10	poise)	(analysis	in	wt	%)
	G	=	-381942	(J)	H	=	-292917	(J)	S	=	66.28	(J/K)	V	=	9.49	(cc)	Cp	=	34.09	(J/K)
	SiO2	TiO2	Al2O3	Fe2O3	Cr2O3	FeO	MnO	MgO	NiO	CoO	CaO	Na2O	K2O	P2O5	H2O	CO2	SO3	Cl2O-1	F2O-1
	55.26	0.88	16.23	1.94	0	10.14	0.82	1.43	0	0	5.16	4.73	1.21	0.16	2.04	0	0	0	0
clinopyroxene	mass	=	0.13	(gm)	density	=	3.37	(gm/cc)	(analysis	in	mole	%)
	cpx	Na0.04Ca0.71Fe''0.41Mg0.63Fe'''0.10Ti0.02Al0.29Si1.80O6
	G	=	-1867.38	(J)	H	=	-1491.25	(J)	S	=	0.28	(J/K)	V	=	0.04	(cc)	Cp	=	0.14	(J/K)
	diopside	clinoenstatit	hedenbergite	alumino-buffo	buffonite	essenite	jadeite
	10.03	25.36	41.13	10.17	-5.69	15.22	3.78
clinopyroxene	mass	=	0.31	(gm)	density	=	3.43	(gm/cc)	(analysis	in	mole	%)
	cpx	Na0.01Ca0.25Fe''0.73Mg0.86Fe'''0.07Ti0.01Al0.23Si1.85O6
	G	=	-4400.6	(J)	H	=	-3458.52	(J)	S	=	0.7	(J/K)	V	=	0.09	(cc)	Cp	=	0.36	(J/K)
	diopside	clinoenstatit	hedenbergite	alumino-buffo	buffonite	essenite	jadeite
	-62.64	73.93	72.56	8.01	-6.83	13.51	1.45
feldspar	mass	=	0.96	(gm)	density	=	2.65	(gm/cc)	(analysis	in	mole	%)
	K0.01Na0.43Ca0.56Al1.56Si2.44O8
	G	=	-16312.4	(J)	H	=	-13244.9	(J)	S	=	2.28	(J/K)	V	=	0.36	(cc)	Cp	=	1.18	(J/K)
	albite	anorthite	sanidine
	42.81	56.22	0.97
spinel	mass	=	0.39	(gm)	density	=	4.73	(gm/cc)	(analysis	in	mole	%)
	Fe''1.14Mg0.15Fe'''1.12Al0.30Cr0.00Ti0.29O4
	G	=	-3198.27	(J)	H	=	-2112.85	(J)	S	=	0.81	(J/K)	V	=	0.08	(cc)	Cp	=	0.36	(J/K)
	chromite	hercynite	magnetite	spinel	ulvospinel
	0	0.19	55.97	14.81	29.03
Total	solids	mass	=	1.79	(gm)	density	=	3.12	(gm/cc)
	G	=	-25778.7	(J)	H	=	-20307.5	(J)	S	=	4.07	(J/K)	V	=	0.57	(cc)	Cp	=	2.04	(J/K)
Summary	of	all	fractionated	phases:	(total	mass	=	72.73	grams)
orthopyroxene	mass	=	0.15	(gm)	density	=	3.25	(gm/cc)	(analysis	in	mole	%)
	opx	Na0.00Ca0.08Fe''0.29Mg1.55Fe'''0.02Ti0.00Al0.12Si1.93O6
	G	=	-2363.85	(J)	H	=	-1901.16	(J)	S	=	0.34	(J/K)	V	=	0.05	(cc)	Cp	=	0.19	(J/K)
	diopside	clinoenstatit	hedenbergite	alumino-buffo	buffonite	essenite	jadeite
	-28.37	91.83	29.32	4.89	-4.63	6.76	0.19
clinopyroxene	mass	=	25.33	(gm)	density	=	3.28	(gm/cc)	(analysis	in	mole	%)
	cpx	Na0.02Ca0.61Fe''0.26Mg0.95Fe'''0.05Ti0.01Al0.25Si1.85O6
	G	=	-395093	(J)	H	=	-318015	(J)	S	=	57.39	(J/K)	V	=	7.72	(cc)	Cp	=	29.96	(J/K)
	diopside	clinoenstatit	hedenbergite	alumino-buffo	buffonite	essenite	jadeite
	19.43	37.42	26.46	9.73	-8.14	13.31	1.79
clinopyroxene	mass	=	17.25	(gm)	density	=	3.34	(gm/cc)	(analysis	in	mole	%)
	cpx	Na0.01Ca0.30Fe''0.49Mg1.04Fe'''0.05Ti0.01Al0.24Si1.85O6
	G	=	-258368	(J)	H	=	-205463	(J)	S	=	39.39	(J/K)	V	=	5.16	(cc)	Cp	=	20.42	(J/K)
	diopside	clinoenstatit	hedenbergite	alumino-buffo	buffonite	essenite	jadeite
	-33.53	68.68	48.69	9.46	-8.15	13.61	1.24
feldspar	mass	=	27.15	(gm)	density	=	2.68	(gm/cc)	(analysis	in	mole	%)
	K0.00Na0.29Ca0.70Al1.70Si2.30O8
	G	=	-459300	(J)	H	=	-373798	(J)	S	=	63.66	(J/K)	V	=	10.14	(cc)	Cp	=	33.04	(J/K)
	albite	anorthite	sanidine
	29.49	70.04	0.47
spinel	mass	=	2.85	(gm)	density	=	4.69	(gm/cc)	(analysis	in	mole	%)
	Fe''1.13Mg0.18Fe'''1.05Al0.34Cr0.00Ti0.31O4
	G	=	-24010.6	(J)	H	=	-16032.7	(J)	S	=	5.94	(J/K)	V	=	0.61	(cc)	Cp	=	2.66	(J/K)
	chromite	hercynite	magnetite	spinel	ulvospinel
	0	-0.9	52.42	17.82	30.66
Viscosity	of	the	System	cannot	be	computed.
System	mass	=	99.05	(gm)	density	=	2.94	(gm/cc)
	G	=	-1.54686e+06	(J)	H	=	-1.22844e+06	(J)	S	=	237.07	(J/K)	V	=	33.73	(cc)	Cp	=	122.38	(J/K)
Oxygen	delta	moles	=	0.00292845	delta	grams	=	0.093707
	G	=	-897.03	(J)	H	=	102.16	(J)	S	=	0.74	(J/K)	V	=	327.03	(cc)	Cp	=	0.11	(J/K)
**********----------**********
Title:	Dummy	Title
T	=	1060	(C)	P	=	5	(kbars)	log(10)	f	O2	=	-9.63	delta	HM	=	-5.22	NNO	=	-0.29	QFM	=	0	COH	=	1.81	IW	=	4.03
Constraint	Flags:	fO2	path	=	QFM	Fractionate	Solids
Liquid	mass	=	22.99	(gm)	density	=	2.57	(gm/cc)	viscosity	=	3.39	(log	10	poise)	(analysis	in	wt	%)
	G	=	-359113	(J)	H	=	-276251	(J)	S	=	62.16	(J/K)	V	=	8.96	(cc)	Cp	=	31.91	(J/K)
	SiO2	TiO2	Al2O3	Fe2O3	Cr2O3	FeO	MnO	MgO	NiO	CoO	CaO	Na2O	K2O	P2O5	H2O	CO2	SO3	Cl2O-1	F2O-1
	56.16	0.79	16.04	1.88	0	9.56	0.87	1.28	0	0	4.94	4.85	1.28	0.17	2.17	0	0	0	0
clinopyroxene	mass	=	0.08	(gm)	density	=	3.37	(gm/cc)	(analysis	in	mole	%)
	cpx	Na0.04Ca0.71Fe''0.42Mg0.62Fe'''0.10Ti0.02Al0.29Si1.81O6
	G	=	-1251.06	(J)	H	=	-1001.11	(J)	S	=	0.19	(J/K)	V	=	0.03	(cc)	Cp	=	0.1	(J/K)
	diopside	clinoenstatit	hedenbergite	alumino-buffo	buffonite	essenite	jadeite
	9.71	25.05	42.15	9.66	-5.44	14.97	3.9
clinopyroxene	mass	=	0.27	(gm)	density	=	3.44	(gm/cc)	(analysis	in	mole	%)
	cpx	Na0.01Ca0.24Fe''0.75Mg0.84Fe'''0.07Ti0.01Al0.22Si1.86O6
	G	=	-3786.79	(J)	H	=	-2980.9	(J)	S	=	0.6	(J/K)	V	=	0.08	(cc)	Cp	=	0.31	(J/K)
	diopside	clinoenstatit	hedenbergite	alumino-buffo	buffonite	essenite	jadeite
	-64.99	74.39	74.82	7.68	-6.62	13.25	1.46
feldspar	mass	=	0.88	(gm)	density	=	2.65	(gm/cc)	(analysis	in	mole	%)
	K0.01Na0.45Ca0.54Al1.54Si2.46O8
	G	=	-14787	(J)	H	=	-12030.3	(J)	S	=	2.07	(J/K)	V	=	0.33	(cc)	Cp	=	1.07	(J/K)
	albite	anorthite	sanidine
	44.52	54.43	1.05
spinel	mass	=	0.33	(gm)	density	=	4.74	(gm/cc)	(analysis	in	mole	%)
	Fe''1.14Mg0.14Fe'''1.15Al0.29Cr0.00Ti0.28O4
	G	=	-2649.49	(J)	H	=	-1751.02	(J)	S	=	0.67	(J/K)	V	=	0.07	(cc)	Cp	=	0.3	(J/K)
	chromite	hercynite	magnetite	spinel	ulvospinel
	0	0.58	57.38	13.8	28.23
Total	solids	mass	=	1.56	(gm)	density	=	3.1	(gm/cc)
	G	=	-22474.3	(J)	H	=	-17763.3	(J)	S	=	3.53	(J/K)	V	=	0.5	(cc)	Cp	=	1.77	(J/K)
Summary	of	all	fractionated	phases:	(total	mass	=	74.51	grams)
orthopyroxene	mass	=	0.15	(gm)	density	=	3.25	(gm/cc)	(analysis	in	mole	%)
	opx	Na0.00Ca0.08Fe''0.29Mg1.55Fe'''0.02Ti0.00Al0.12Si1.93O6
	G	=	-2360.41	(J)	H	=	-1903.02	(J)	S	=	0.34	(J/K)	V	=	0.05	(cc)	Cp	=	0.19	(J/K)
	diopside	clinoenstatit	hedenbergite	alumino-buffo	buffonite	essenite	jadeite
	-28.37	91.83	29.32	4.89	-4.63	6.76	0.19
clinopyroxene	mass	=	25.45	(gm)	density	=	3.28	(gm/cc)	(analysis	in	mole	%)
	cpx	Na0.02Ca0.61Fe''0.27Mg0.95Fe'''0.05Ti0.01Al0.25Si1.85O6
	G	=	-396352	(J)	H	=	-319780	(J)	S	=	57.44	(J/K)	V	=	7.75	(cc)	Cp	=	30.07	(J/K)
	diopside	clinoenstatit	hedenbergite	alumino-buffo	buffonite	essenite	jadeite
	19.38	37.36	26.53	9.73	-8.13	13.32	1.8
clinopyroxene	mass	=	17.56	(gm)	density	=	3.35	(gm/cc)	(analysis	in	mole	%)
	cpx	Na0.01Ca0.30Fe''0.49Mg1.04Fe'''0.05Ti0.01Al0.24Si1.85O6
	G	=	-262337	(J)	H	=	-209104	(J)	S	=	39.93	(J/K)	V	=	5.24	(cc)	Cp	=	20.75	(J/K)
	diopside	clinoenstatit	hedenbergite	alumino-buffo	buffonite	essenite	jadeite
	-34.03	68.77	49.1	9.44	-8.13	13.6	1.24
feldspar	mass	=	28.11	(gm)	density	=	2.68	(gm/cc)	(analysis	in	mole	%)
	K0.00Na0.30Ca0.70Al1.70Si2.30O8
	G	=	-474910	(J)	H	=	-387347	(J)	S	=	65.68	(J/K)	V	=	10.5	(cc)	Cp	=	34.17	(J/K)
	albite	anorthite	sanidine
	29.95	69.57	0.48
spinel	mass	=	3.24	(gm)	density	=	4.7	(gm/cc)	(analysis	in	mole	%)
	Fe''1.13Mg0.17Fe'''1.06Al0.33Cr0.00Ti0.30O4
	G	=	-27124	(J)	H	=	-18164	(J)	S	=	6.72	(J/K)	V	=	0.69	(cc)	Cp	=	3.02	(J/K)
	chromite	hercynite	magnetite	spinel	ulvospinel
	0	-0.77	52.84	17.46	30.47
Viscosity	of	the	System	cannot	be	computed.
System	mass	=	99.06	(gm)	density	=	2.94	(gm/cc)
	G	=	-1.54467e+06	(J)	H	=	-1.23031e+06	(J)	S	=	235.8	(J/K)	V	=	33.69	(cc)	Cp	=	121.88	(J/K)
Oxygen	delta	moles	=	0.00324648	delta	grams	=	0.103884
	G	=	-986.2	(J)	H	=	112.08	(J)	S	=	0.82	(J/K)	V	=	359.85	(cc)	Cp	=	0.12	(J/K)
**********----------**********
Title:	Dummy	Title
T	=	1050	(C)	P	=	5	(kbars)	log(10)	f	O2	=	-9.77	delta	HM	=	-5.22	NNO	=	-0.29	QFM	=	0	COH	=	1.8	IW	=	4.04
Constraint	Flags:	fO2	path	=	QFM	Fractionate	Solids
Liquid	mass	=	21.64	(gm)	density	=	2.55	(gm/cc)	viscosity	=	3.48	(log	10	poise)	(analysis	in	wt	%)
	G	=	-338967	(J)	H	=	-261531	(J)	S	=	58.52	(J/K)	V	=	8.49	(cc)	Cp	=	30	(J/K)
	SiO2	TiO2	Al2O3	Fe2O3	Cr2O3	FeO	MnO	MgO	NiO	CoO	CaO	Na2O	K2O	P2O5	H2O	CO2	SO3	Cl2O-1	F2O-1
	57.01	0.7	15.83	1.81	0	9.02	0.92	1.14	0	0	4.75	4.96	1.36	0.18	2.31	0	0	0	0
clinopyroxene	mass	=	0.06	(gm)	density	=	3.38	(gm/cc)	(analysis	in	mole	%)
	cpx	Na0.04Ca0.71Fe''0.43Mg0.61Fe'''0.10Ti0.02Al0.28Si1.81O6
	G	=	-832.1	(J)	H	=	-667.22	(J)	S	=	0.12	(J/K)	V	=	0.02	(cc)	Cp	=	0.06	(J/K)
	diopside	clinoenstatit	hedenbergite	alumino-buffo	buffonite	essenite	jadeite
	9.4	24.72	43.16	9.17	-5.2	14.73	4.01
clinopyroxene	mass	=	0.23	(gm)	density	=	3.45	(gm/cc)	(analysis	in	mole	%)
	cpx	Na0.01Ca0.24Fe''0.77Mg0.83Fe'''0.07Ti0.00Al0.22Si1.86O6
	G	=	-3274.74	(J)	H	=	-2581.99	(J)	S	=	0.52	(J/K)	V	=	0.07	(cc)	Cp	=	0.27	(J/K)
	diopside	clinoenstatit	hedenbergite	alumino-buffo	buffonite	essenite	jadeite
	-67.37	74.85	77.09	7.37	-6.41	13	1.46
feldspar	mass	=	0.8	(gm)	density	=	2.65	(gm/cc)	(analysis	in	mole	%)
	K0.01Na0.46Ca0.53Al1.53Si2.47O8
	G	=	-13477.1	(J)	H	=	-10986.6	(J)	S	=	1.88	(J/K)	V	=	0.3	(cc)	Cp	=	0.97	(J/K)
	albite	anorthite	sanidine
	46.18	52.69	1.13
spinel	mass	=	0.28	(gm)	density	=	4.76	(gm/cc)	(analysis	in	mole	%)
	Fe''1.15Mg0.13Fe'''1.18Al0.28Cr0.00Ti0.27O4
	G	=	-2222.78	(J)	H	=	-1469.96	(J)	S	=	0.57	(J/K)	V	=	0.06	(cc)	Cp	=	0.26	(J/K)
	chromite	hercynite	magnetite	spinel	ulvospinel
	0	0.94	58.79	12.88	27.39
Total	solids	mass	=	1.37	(gm)	density	=	3.07	(gm/cc)
	G	=	-19806.7	(J)	H	=	-15705.8	(J)	S	=	3.1	(J/K)	V	=	0.45	(cc)	Cp	=	1.56	(J/K)
Summary	of	all	fractionated	phases:	(total	mass	=	76.06	grams)
orthopyroxene	mass	=	0.15	(gm)	density	=	3.25	(gm/cc)	(analysis	in	mole	%)
	opx	Na0.00Ca0.08Fe''0.29Mg1.55Fe'''0.02Ti0.00Al0.12Si1.93O6
	G	=	-2356.98	(J)	H	=	-1904.87	(J)	S	=	0.34	(J/K)	V	=	0.05	(cc)	Cp	=	0.19	(J/K)
	diopside	clinoenstatit	hedenbergite	alumino-buffo	buffonite	essenite	jadeite
	-28.37	91.83	29.32	4.89	-4.63	6.76	0.19
clinopyroxene	mass	=	25.53	(gm)	density	=	3.29	(gm/cc)	(analysis	in	mole	%)
	cpx	Na0.02Ca0.61Fe''0.27Mg0.95Fe'''0.05Ti0.01Al0.25Si1.85O6
	G	=	-396994	(J)	H	=	-321055	(J)	S	=	57.39	(J/K)	V	=	7.77	(cc)	Cp	=	30.14	(J/K)
	diopside	clinoenstatit	hedenbergite	alumino-buffo	buffonite	essenite	jadeite
	19.35	37.32	26.58	9.73	-8.12	13.33	1.81
clinopyroxene	mass	=	17.82	(gm)	density	=	3.35	(gm/cc)	(analysis	in	mole	%)
	cpx	Na0.01Ca0.30Fe''0.49Mg1.04Fe'''0.05Ti0.01Al0.24Si1.85O6
	G	=	-265687	(J)	H	=	-212269	(J)	S	=	40.37	(J/K)	V	=	5.32	(cc)	Cp	=	21.04	(J/K)
	diopside	clinoenstatit	hedenbergite	alumino-buffo	buffonite	essenite	jadeite
	-34.48	68.86	49.47	9.41	-8.1	13.6	1.25
feldspar	mass	=	28.99	(gm)	density	=	2.68	(gm/cc)	(analysis	in	mole	%)
	K0.01Na0.30Ca0.69Al1.69Si2.31O8
	G	=	-488976	(J)	H	=	-399692	(J)	S	=	67.48	(J/K)	V	=	10.83	(cc)	Cp	=	35.2	(J/K)
	albite	anorthite	sanidine
	30.39	69.11	0.5
spinel	mass	=	3.57	(gm)	density	=	4.7	(gm/cc)	(analysis	in	mole	%)
	Fe''1.13Mg0.17Fe'''1.07Al0.33Cr0.00Ti0.30O4
	G	=	-29682.3	(J)	H	=	-19936.5	(J)	S	=	7.37	(J/K)	V	=	0.76	(cc)	Cp	=	3.31	(J/K)
	chromite	hercynite	magnetite	spinel	ulvospinel
	0	-0.65	53.25	17.13	30.27
Viscosity	of	the	System	cannot	be	computed.
System	mass	=	99.07	(gm)	density	=	2.94	(gm/cc)
	G	=	-1.54247e+06	(J)	H	=	-1.23209e+06	(J)	S	=	234.57	(J/K)	V	=	33.66	(cc)	Cp	=	121.43	(J/K)
Oxygen	delta	moles	=	0.00351928	delta	grams	=	0.112613
	G	=	-1060.15	(J)	H	=	120.23	(J)	S	=	0.89	(J/K)	V	=	387.16	(cc)	Cp	=	0.13	(J/K)
**********----------**********
Title:	Dummy	Title
T	=	1040	(C)	P	=	5	(kbars)	log(10)	f	O2	=	-9.9	delta	HM	=	-5.22	NNO	=	-0.28	QFM	=	0	COH	=	1.78	IW	=	4.06
Constraint	Flags:	fO2	path	=	QFM	Fractionate	Solids
Liquid	mass	=	20.44	(gm)	density	=	2.53	(gm/cc)	viscosity	=	3.57	(log	10	poise)	(analysis	in	wt	%)
	G	=	-321026	(J)	H	=	-248412	(J)	S	=	55.3	(J/K)	V	=	8.07	(cc)	Cp	=	28.3	(J/K)
	SiO2	TiO2	Al2O3	Fe2O3	Cr2O3	FeO	MnO	MgO	NiO	CoO	CaO	Na2O	K2O	P2O5	H2O	CO2	SO3	Cl2O-1	F2O-1
	57.81	0.63	15.62	1.75	0	8.52	0.98	1.03	0	0	4.56	5.05	1.43	0.2	2.45	0	0	0	0
clinopyroxene	mass	=	0.04	(gm)	density	=	3.38	(gm/cc)	(analysis	in	mole	%)
	cpx	Na0.04Ca0.71Fe''0.44Mg0.60Fe'''0.10Ti0.02Al0.27Si1.82O6
	G	=	-545.87	(J)	H	=	-438.61	(J)	S	=	0.08	(J/K)	V	=	0.01	(cc)	Cp	=	0.04	(J/K)
	diopside	clinoenstatit	hedenbergite	alumino-buffo	buffonite	essenite	jadeite
	9.08	24.4	44.16	8.7	-4.96	14.49	4.13
clinopyroxene	mass	=	0.2	(gm)	density	=	3.46	(gm/cc)	(analysis	in	mole	%)
	cpx	Na0.01Ca0.23Fe''0.79Mg0.81Fe'''0.07Ti0.00Al0.21Si1.86O6
	G	=	-2843.9	(J)	H	=	-2245.94	(J)	S	=	0.46	(J/K)	V	=	0.06	(cc)	Cp	=	0.23	(J/K)
	diopside	clinoenstatit	hedenbergite	alumino-buffo	buffonite	essenite	jadeite
	-69.78	75.33	79.38	7.07	-6.21	12.74	1.46
feldspar	mass	=	0.73	(gm)	density	=	2.64	(gm/cc)	(analysis	in	mole	%)
	K0.01Na0.48Ca0.51Al1.51Si2.49O8
	G	=	-12342.2	(J)	H	=	-10081.7	(J)	S	=	1.72	(J/K)	V	=	0.28	(cc)	Cp	=	0.89	(J/K)
	albite	anorthite	sanidine
	47.79	50.99	1.22
spinel	mass	=	0.24	(gm)	density	=	4.77	(gm/cc)	(analysis	in	mole	%)
	Fe''1.14Mg0.12Fe'''1.20Al0.27Cr0.00Ti0.27O4
	G	=	-1884.69	(J)	H	=	-1247.45	(J)	S	=	0.49	(J/K)	V	=	0.05	(cc)	Cp	=	0.22	(J/K)
	chromite	hercynite	magnetite	spinel	ulvospinel
	0	1.27	60.18	12.03	26.52
Total	solids	mass	=	1.21	(gm)	density	=	3.05	(gm/cc)
	G	=	-17616.7	(J)	H	=	-14013.7	(J)	S	=	2.74	(J/K)	V	=	0.4	(cc)	Cp	=	1.39	(J/K)
Summary	of	all	fractionated	phases:	(total	mass	=	77.42	grams)
orthopyroxene	mass	=	0.15	(gm)	density	=	3.25	(gm/cc)	(analysis	in	mole	%)
	opx	Na0.00Ca0.08Fe''0.29Mg1.55Fe'''0.02Ti0.00Al0.12Si1.93O6
	G	=	-2353.57	(J)	H	=	-1906.73	(J)	S	=	0.34	(J/K)	V	=	0.05	(cc)	Cp	=	0.19	(J/K)
	diopside	clinoenstatit	hedenbergite	alumino-buffo	buffonite	essenite	jadeite
	-28.37	91.83	29.32	4.89	-4.63	6.76	0.19
clinopyroxene	mass	=	25.59	(gm)	density	=	3.29	(gm/cc)	(analysis	in	mole	%)
	cpx	Na0.02Ca0.61Fe''0.27Mg0.95Fe'''0.05Ti0.01Al0.25Si1.85O6
	G	=	-397219	(J)	H	=	-321997	(J)	S	=	57.28	(J/K)	V	=	7.79	(cc)	Cp	=	30.17	(J/K)
	diopside	clinoenstatit	hedenbergite	alumino-buffo	buffonite	essenite	jadeite
	19.33	37.29	26.61	9.73	-8.11	13.33	1.81
clinopyroxene	mass	=	18.06	(gm)	density	=	3.35	(gm/cc)	(analysis	in	mole	%)
	cpx	Na0.01Ca0.30Fe''0.50Mg1.04Fe'''0.06Ti0.01Al0.24Si1.85O6
	G	=	-268523	(J)	H	=	-215039	(J)	S	=	40.73	(J/K)	V	=	5.39	(cc)	Cp	=	21.28	(J/K)
	diopside	clinoenstatit	hedenbergite	alumino-buffo	buffonite	essenite	jadeite
	-34.88	68.93	49.81	9.39	-8.08	13.59	1.25
feldspar	mass	=	29.78	(gm)	density	=	2.68	(gm/cc)	(analysis	in	mole	%)
	K0.01Na0.31Ca0.69Al1.69Si2.31O8
	G	=	-501716	(J)	H	=	-411002	(J)	S	=	69.08	(J/K)	V	=	11.12	(cc)	Cp	=	36.13	(J/K)
	albite	anorthite	sanidine
	30.82	68.66	0.52
spinel	mass	=	3.84	(gm)	density	=	4.71	(gm/cc)	(analysis	in	mole	%)
	Fe''1.13Mg0.17Fe'''1.07Al0.33Cr0.00Ti0.30O4
	G	=	-31808.7	(J)	H	=	-21430.5	(J)	S	=	7.9	(J/K)	V	=	0.82	(cc)	Cp	=	3.57	(J/K)
	chromite	hercynite	magnetite	spinel	ulvospinel
	0	-0.54	53.64	16.83	30.06
Viscosity	of	the	System	cannot	be	computed.
System	mass	=	99.08	(gm)	density	=	2.95	(gm/cc)
	G	=	-1.54026e+06	(J)	H	=	-1.2338e+06	(J)	S	=	233.38	(J/K)	V	=	33.63	(cc)	Cp	=	121.02	(J/K)
Oxygen	delta	moles	=	0.00375566	delta	grams	=	0.120177
	G	=	-1121.84	(J)	H	=	126.95	(J)	S	=	0.95	(J/K)	V	=	410.04	(cc)	Cp	=	0.14	(J/K)
**********----------**********
Title:	Dummy	Title
T	=	1030	(C)	P	=	5	(kbars)	log(10)	f	O2	=	-10.04	delta	HM	=	-5.22	NNO	=	-0.27	QFM	=	0	COH	=	1.77	IW	=	4.08
Constraint	Flags:	fO2	path	=	QFM	Fractionate	Solids
Liquid	mass	=	19.37	(gm)	density	=	2.52	(gm/cc)	viscosity	=	3.65	(log	10	poise)	(analysis	in	wt	%)
	G	=	-304924	(J)	H	=	-236628	(J)	S	=	52.41	(J/K)	V	=	7.7	(cc)	Cp	=	26.79	(J/K)
	SiO2	TiO2	Al2O3	Fe2O3	Cr2O3	FeO	MnO	MgO	NiO	CoO	CaO	Na2O	K2O	P2O5	H2O	CO2	SO3	Cl2O-1	F2O-1
	58.57	0.56	15.39	1.69	0	8.04	1.03	0.92	0	0	4.39	5.13	1.5	0.21	2.58	0	0	0	0
clinopyroxene	mass	=	0.02	(gm)	density	=	3.39	(gm/cc)	(analysis	in	mole	%)
	cpx	Na0.04Ca0.72Fe''0.45Mg0.59Fe'''0.10Ti0.02Al0.27Si1.82O6
	G	=	-350.12	(J)	H	=	-281.9	(J)	S	=	0.05	(J/K)	V	=	0.01	(cc)	Cp	=	0.03	(J/K)
	diopside	clinoenstatit	hedenbergite	alumino-buffo	buffonite	essenite	jadeite
	8.76	24.06	45.15	8.24	-4.72	14.25	4.25
clinopyroxene	mass	=	0.18	(gm)	density	=	3.47	(gm/cc)	(analysis	in	mole	%)
	cpx	Na0.01Ca0.23Fe''0.82Mg0.80Fe'''0.06Ti0.00Al0.21Si1.87O6
	G	=	-2478.89	(J)	H	=	-1960.88	(J)	S	=	0.4	(J/K)	V	=	0.05	(cc)	Cp	=	0.2	(J/K)
	diopside	clinoenstatit	hedenbergite	alumino-buffo	buffonite	essenite	jadeite
	-72.21	75.8	81.67	6.79	-6.01	12.49	1.46
feldspar	mass	=	0.68	(gm)	density	=	2.64	(gm/cc)	(analysis	in	mole	%)
	K0.01Na0.49Ca0.49Al1.49Si2.51O8
	G	=	-11351.5	(J)	H	=	-9291.24	(J)	S	=	1.58	(J/K)	V	=	0.26	(cc)	Cp	=	0.83	(J/K)
	albite	anorthite	sanidine
	49.36	49.33	1.31
spinel	mass	=	0.21	(gm)	density	=	4.78	(gm/cc)	(analysis	in	mole	%)
	Fe''1.14Mg0.11Fe'''1.23Al0.26Cr0.00Ti0.26O4
	G	=	-1612.46	(J)	H	=	-1068.39	(J)	S	=	0.42	(J/K)	V	=	0.04	(cc)	Cp	=	0.19	(J/K)
	chromite	hercynite	magnetite	spinel	ulvospinel
	0	1.56	61.56	11.25	25.62
Total	solids	mass	=	1.09	(gm)	density	=	3.03	(gm/cc)
	G	=	-15793	(J)	H	=	-12602.4	(J)	S	=	2.45	(J/K)	V	=	0.36	(cc)	Cp	=	1.25	(J/K)
Summary	of	all	fractionated	phases:	(total	mass	=	78.62	grams)
orthopyroxene	mass	=	0.15	(gm)	density	=	3.25	(gm/cc)	(analysis	in	mole	%)
	opx	Na0.00Ca0.08Fe''0.29Mg1.55Fe'''0.02Ti0.00Al0.12Si1.93O6
	G	=	-2350.18	(J)	H	=	-1908.58	(J)	S	=	0.34	(J/K)	V	=	0.05	(cc)	Cp	=	0.19	(J/K)
	diopside	clinoenstatit	hedenbergite	alumino-buffo	buffonite	essenite	jadeite
	-28.37	91.83	29.32	4.89	-4.63	6.76	0.19
clinopyroxene	mass	=	25.62	(gm)	density	=	3.29	(gm/cc)	(analysis	in	mole	%)
	cpx	Na0.02Ca0.61Fe''0.27Mg0.95Fe'''0.05Ti0.01Al0.25Si1.85O6
	G	=	-397159	(J)	H	=	-322710	(J)	S	=	57.13	(J/K)	V	=	7.79	(cc)	Cp	=	30.18	(J/K)
	diopside	clinoenstatit	hedenbergite	alumino-buffo	buffonite	essenite	jadeite
	19.32	37.28	26.63	9.73	-8.11	13.33	1.82
clinopyroxene	mass	=	18.26	(gm)	density	=	3.36	(gm/cc)	(analysis	in	mole	%)
	cpx	Na0.01Ca0.30Fe''0.50Mg1.03Fe'''0.06Ti0.01Al0.24Si1.85O6
	G	=	-270924	(J)	H	=	-217474	(J)	S	=	41.02	(J/K)	V	=	5.44	(cc)	Cp	=	21.49	(J/K)
	diopside	clinoenstatit	hedenbergite	alumino-buffo	buffonite	essenite	jadeite
	-35.26	69	50.13	9.36	-8.06	13.58	1.25
feldspar	mass	=	30.51	(gm)	density	=	2.68	(gm/cc)	(analysis	in	mole	%)
	K0.01Na0.31Ca0.68Al1.68Si2.32O8
	G	=	-513308	(J)	H	=	-421417	(J)	S	=	70.51	(J/K)	V	=	11.4	(cc)	Cp	=	37.12	(J/K)
	albite	anorthite	sanidine
	31.23	68.24	0.53
spinel	mass	=	4.08	(gm)	density	=	4.71	(gm/cc)	(analysis	in	mole	%)
	Fe''1.13Mg0.17Fe'''1.08Al0.32Cr0.00Ti0.30O4
	G	=	-33592.6	(J)	H	=	-22704.2	(J)	S	=	8.36	(J/K)	V	=	0.87	(cc)	Cp	=	3.78	(J/K)
	chromite	hercynite	magnetite	spinel	ulvospinel
	0	-0.44	54.02	16.56	29.86
Viscosity	of	the	System	cannot	be	computed.
System	mass	=	99.08	(gm)	density	=	2.95	(gm/cc)
	G	=	-1.53805e+06	(J)	H	=	-1.23544e+06	(J)	S	=	232.21	(J/K)	V	=	33.6	(cc)	Cp	=	120.8	(J/K)
Oxygen	delta	moles	=	0.0039622	delta	grams	=	0.126786
	G	=	-1173.5	(J)	H	=	132.51	(J)	S	=	1	(J/K)	V	=	429.3	(cc)	Cp	=	0.14	(J/K)
**********----------**********
Title:	Dummy	Title
T	=	1020	(C)	P	=	5	(kbars)	log(10)	f	O2	=	-10.19	delta	HM	=	-5.22	NNO	=	-0.27	QFM	=	0	COH	=	1.75	IW	=	4.09
Constraint	Flags:	fO2	path	=	QFM	Fractionate	Solids
Liquid	mass	=	18.41	(gm)	density	=	2.5	(gm/cc)	viscosity	=	3.73	(log	10	poise)	(analysis	in	wt	%)
	G	=	-290372	(J)	H	=	-225969	(J)	S	=	49.8	(J/K)	V	=	7.36	(cc)	Cp	=	25.44	(J/K)
	SiO2	TiO2	Al2O3	Fe2O3	Cr2O3	FeO	MnO	MgO	NiO	CoO	CaO	Na2O	K2O	P2O5	H2O	CO2	SO3	Cl2O-1	F2O-1
	59.29	0.5	15.15	1.63	0	7.58	1.09	0.83	0	0	4.23	5.2	1.57	0.22	2.72	0	0	0	0
clinopyroxene	mass	=	0.01	(gm)	density	=	3.39	(gm/cc)	(analysis	in	mole	%)
	cpx	Na0.04Ca0.72Fe''0.46Mg0.58Fe'''0.10Ti0.02Al0.26Si1.83O6
	G	=	-216.05	(J)	H	=	-174.32	(J)	S	=	0.03	(J/K)	V	=	0	(cc)	Cp	=	0.02	(J/K)
	diopside	clinoenstatit	hedenbergite	alumino-buffo	buffonite	essenite	jadeite
	8.44	23.73	46.13	7.79	-4.48	14.01	4.37
clinopyroxene	mass	=	0.16	(gm)	density	=	3.48	(gm/cc)	(analysis	in	mole	%)
	cpx	Na0.01Ca0.22Fe''0.84Mg0.78Fe'''0.06Ti0.00Al0.20Si1.87O6
	G	=	-2168.37	(J)	H	=	-1718.06	(J)	S	=	0.35	(J/K)	V	=	0.05	(cc)	Cp	=	0.18	(J/K)
	diopside	clinoenstatit	hedenbergite	alumino-buffo	buffonite	essenite	jadeite
	-74.66	76.28	83.98	6.51	-5.81	12.23	1.46
feldspar	mass	=	0.62	(gm)	density	=	2.64	(gm/cc)	(analysis	in	mole	%)
	K0.01Na0.51Ca0.48Al1.48Si2.52O8
	G	=	-10482.5	(J)	H	=	-8597.38	(J)	S	=	1.46	(J/K)	V	=	0.24	(cc)	Cp	=	0.76	(J/K)
	albite	anorthite	sanidine
	50.87	47.72	1.41
spinel	mass	=	0.18	(gm)	density	=	4.8	(gm/cc)	(analysis	in	mole	%)
	Fe''1.14Mg0.11Fe'''1.26Al0.25Cr0.00Ti0.25O4
	G	=	-1390.18	(J)	H	=	-922.25	(J)	S	=	0.36	(J/K)	V	=	0.04	(cc)	Cp	=	0.16	(J/K)
	chromite	hercynite	magnetite	spinel	ulvospinel
	0	1.83	62.93	10.53	24.71
Total	solids	mass	=	0.98	(gm)	density	=	3.02	(gm/cc)
	G	=	-14257.1	(J)	H	=	-11412	(J)	S	=	2.2	(J/K)	V	=	0.32	(cc)	Cp	=	1.12	(J/K)
Summary	of	all	fractionated	phases:	(total	mass	=	79.7	grams)
orthopyroxene	mass	=	0.15	(gm)	density	=	3.26	(gm/cc)	(analysis	in	mole	%)
	opx	Na0.00Ca0.08Fe''0.29Mg1.55Fe'''0.02Ti0.00Al0.12Si1.93O6
	G	=	-2346.8	(J)	H	=	-1910.43	(J)	S	=	0.34	(J/K)	V	=	0.05	(cc)	Cp	=	0.18	(J/K)
	diopside	clinoenstatit	hedenbergite	alumino-buffo	buffonite	essenite	jadeite
	-28.37	91.83	29.32	4.89	-4.63	6.76	0.19
clinopyroxene	mass	=	25.64	(gm)	density	=	3.29	(gm/cc)	(analysis	in	mole	%)
	cpx	Na0.02Ca0.61Fe''0.27Mg0.95Fe'''0.05Ti0.01Al0.25Si1.85O6
	G	=	-396905	(J)	H	=	-323267	(J)	S	=	56.94	(J/K)	V	=	7.8	(cc)	Cp	=	30.18	(J/K)
	diopside	clinoenstatit	hedenbergite	alumino-buffo	buffonite	essenite	jadeite
	19.31	37.27	26.65	9.73	-8.11	13.33	1.82
clinopyroxene	mass	=	18.44	(gm)	density	=	3.36	(gm/cc)	(analysis	in	mole	%)
	cpx	Na0.01Ca0.30Fe''0.50Mg1.03Fe'''0.06Ti0.01Al0.24Si1.85O6
	G	=	-272959	(J)	H	=	-219626	(J)	S	=	41.24	(J/K)	V	=	5.49	(cc)	Cp	=	21.67	(J/K)
	diopside	clinoenstatit	hedenbergite	alumino-buffo	buffonite	essenite	jadeite
	-35.6	69.06	50.42	9.34	-8.04	13.57	1.25
feldspar	mass	=	31.18	(gm)	density	=	2.68	(gm/cc)	(analysis	in	mole	%)
	K0.01Na0.32Ca0.68Al1.68Si2.32O8
	G	=	-523896	(J)	H	=	-431050	(J)	S	=	71.8	(J/K)	V	=	11.65	(cc)	Cp	=	37.9	(J/K)
	albite	anorthite	sanidine
	31.62	67.83	0.55
spinel	mass	=	4.29	(gm)	density	=	4.72	(gm/cc)	(analysis	in	mole	%)
	Fe''1.13Mg0.16Fe'''1.09Al0.32Cr0.00Ti0.30O4
	G	=	-35100.7	(J)	H	=	-23800.8	(J)	S	=	8.74	(J/K)	V	=	0.91	(cc)	Cp	=	3.96	(J/K)
	chromite	hercynite	magnetite	spinel	ulvospinel
	0	-0.34	54.37	16.31	29.66
Viscosity	of	the	System	cannot	be	computed.
System	mass	=	99.09	(gm)	density	=	2.95	(gm/cc)
	G	=	-1.53584e+06	(J)	H	=	-1.23704e+06	(J)	S	=	231.06	(J/K)	V	=	33.57	(cc)	Cp	=	120.46	(J/K)
Oxygen	delta	moles	=	0.00414394	delta	grams	=	0.132601
	G	=	-1216.86	(J)	H	=	137.09	(J)	S	=	1.05	(J/K)	V	=	445.54	(cc)	Cp	=	0.15	(J/K)
**********----------**********
Title:	Dummy	Title
T	=	1010	(C)	P	=	5	(kbars)	log(10)	f	O2	=	-10.33	delta	HM	=	-5.22	NNO	=	-0.26	QFM	=	0	COH	=	1.74	IW	=	4.11
Constraint	Flags:	fO2	path	=	QFM	Fractionate	Solids
Liquid	mass	=	17.54	(gm)	density	=	2.49	(gm/cc)	viscosity	=	3.79	(log	10	poise)	(analysis	in	wt	%)
	G	=	-277143	(J)	H	=	-216272	(J)	S	=	47.44	(J/K)	V	=	7.05	(cc)	Cp	=	24.21	(J/K)
	SiO2	TiO2	Al2O3	Fe2O3	Cr2O3	FeO	MnO	MgO	NiO	CoO	CaO	Na2O	K2O	P2O5	H2O	CO2	SO3	Cl2O-1	F2O-1
	59.98	0.45	14.91	1.57	0	7.15	1.14	0.75	0	0	4.07	5.26	1.64	0.23	2.85	0	0	0	0
clinopyroxene	mass	=	0.01	(gm)	density	=	3.4	(gm/cc)	(analysis	in	mole	%)
	cpx	Na0.04Ca0.72Fe''0.47Mg0.56Fe'''0.10Ti0.02Al0.26Si1.83O6
	G	=	-125.93	(J)	H	=	-101.81	(J)	S	=	0.02	(J/K)	V	=	0	(cc)	Cp	=	0.01	(J/K)
	diopside	clinoenstatit	hedenbergite	alumino-buffo	buffonite	essenite	jadeite
	8.11	23.4	47.11	7.35	-4.24	13.77	4.5
clinopyroxene	mass	=	0.14	(gm)	density	=	3.49	(gm/cc)	(analysis	in	mole	%)
	cpx	Na0.01Ca0.22Fe''0.86Mg0.77Fe'''0.06Ti0.00Al0.20Si1.87O6
	G	=	-1902.08	(J)	H	=	-1509.57	(J)	S	=	0.31	(J/K)	V	=	0.04	(cc)	Cp	=	0.16	(J/K)
	diopside	clinoenstatit	hedenbergite	alumino-buffo	buffonite	essenite	jadeite
	-77.12	76.76	86.3	6.24	-5.61	11.98	1.46
feldspar	mass	=	0.58	(gm)	density	=	2.64	(gm/cc)	(analysis	in	mole	%)
	K0.02Na0.52Ca0.46Al1.46Si2.54O8
	G	=	-9713.16	(J)	H	=	-7982.68	(J)	S	=	1.35	(J/K)	V	=	0.22	(cc)	Cp	=	0.71	(J/K)
	albite	anorthite	sanidine
	52.34	46.15	1.51
spinel	mass	=	0.16	(gm)	density	=	4.81	(gm/cc)	(analysis	in	mole	%)
	Fe''1.14Mg0.10Fe'''1.29Al0.24Cr0.00Ti0.24O4
	G	=	-1206.41	(J)	H	=	-801.46	(J)	S	=	0.32	(J/K)	V	=	0.03	(cc)	Cp	=	0.14	(J/K)
	chromite	hercynite	magnetite	spinel	ulvospinel
	0	2.08	64.27	9.86	23.79
Total	solids	mass	=	0.89	(gm)	density	=	3	(gm/cc)
	G	=	-12947.6	(J)	H	=	-10395.5	(J)	S	=	1.99	(J/K)	V	=	0.3	(cc)	Cp	=	1.02	(J/K)
Summary	of	all	fractionated	phases:	(total	mass	=	80.67	grams)
orthopyroxene	mass	=	0.15	(gm)	density	=	3.26	(gm/cc)	(analysis	in	mole	%)
	opx	Na0.00Ca0.08Fe''0.29Mg1.55Fe'''0.02Ti0.00Al0.12Si1.93O6
	G	=	-2343.43	(J)	H	=	-1912.28	(J)	S	=	0.34	(J/K)	V	=	0.05	(cc)	Cp	=	0.18	(J/K)
	diopside	clinoenstatit	hedenbergite	alumino-buffo	buffonite	essenite	jadeite
	-28.37	91.83	29.32	4.89	-4.63	6.76	0.19
clinopyroxene	mass	=	25.66	(gm)	density	=	3.29	(gm/cc)	(analysis	in	mole	%)
	cpx	Na0.02Ca0.61Fe''0.27Mg0.95Fe'''0.05Ti0.01Al0.25Si1.85O6
	G	=	-396519	(J)	H	=	-323716	(J)	S	=	56.74	(J/K)	V	=	7.8	(cc)	Cp	=	30.16	(J/K)
	diopside	clinoenstatit	hedenbergite	alumino-buffo	buffonite	essenite	jadeite
	19.31	37.26	26.66	9.73	-8.11	13.33	1.82
clinopyroxene	mass	=	18.59	(gm)	density	=	3.36	(gm/cc)	(analysis	in	mole	%)
	cpx	Na0.01Ca0.30Fe''0.51Mg1.03Fe'''0.06Ti0.01Al0.24Si1.85O6
	G	=	-274681	(J)	H	=	-221537	(J)	S	=	41.42	(J/K)	V	=	5.53	(cc)	Cp	=	21.82	(J/K)
	diopside	clinoenstatit	hedenbergite	alumino-buffo	buffonite	essenite	jadeite
	-35.91	69.12	50.69	9.31	-8.03	13.56	1.26
feldspar	mass	=	31.81	(gm)	density	=	2.68	(gm/cc)	(analysis	in	mole	%)
	K0.01Na0.32Ca0.67Al1.67Si2.33O8
	G	=	-533603	(J)	H	=	-439996	(J)	S	=	72.95	(J/K)	V	=	11.88	(cc)	Cp	=	38.62	(J/K)
	albite	anorthite	sanidine
	32	67.43	0.57
spinel	mass	=	4.46	(gm)	density	=	4.72	(gm/cc)	(analysis	in	mole	%)
	Fe''1.13Mg0.16Fe'''1.09Al0.32Cr0.00Ti0.29O4
	G	=	-36383.3	(J)	H	=	-24752.9	(J)	S	=	9.06	(J/K)	V	=	0.94	(cc)	Cp	=	4.12	(J/K)
	chromite	hercynite	magnetite	spinel	ulvospinel
	0	-0.26	54.7	16.08	29.47
Viscosity	of	the	System	cannot	be	computed.
System	mass	=	99.09	(gm)	density	=	2.95	(gm/cc)
	G	=	-1.53362e+06	(J)	H	=	-1.23858e+06	(J)	S	=	229.93	(J/K)	V	=	33.55	(cc)	Cp	=	120.14	(J/K)
Oxygen	delta	moles	=	0.00430479	delta	grams	=	0.137748
	G	=	-1253.22	(J)	H	=	140.87	(J)	S	=	1.09	(J/K)	V	=	459.26	(cc)	Cp	=	0.15	(J/K)
**********----------**********
Title:	Dummy	Title
T	=	1000	(C)	P	=	5	(kbars)	log(10)	f	O2	=	-10.48	delta	HM	=	-5.22	NNO	=	-0.25	QFM	=	0	COH	=	1.72	IW	=	4.13
Constraint	Flags:	fO2	path	=	QFM	Fractionate	Solids
Liquid	mass	=	16.75	(gm)	density	=	2.48	(gm/cc)	viscosity	=	3.86	(log	10	poise)	(analysis	in	wt	%)
	G	=	-265056	(J)	H	=	-207404	(J)	S	=	45.28	(J/K)	V	=	6.77	(cc)	Cp	=	23.09	(J/K)
	SiO2	TiO2	Al2O3	Fe2O3	Cr2O3	FeO	MnO	MgO	NiO	CoO	CaO	Na2O	K2O	P2O5	H2O	CO2	SO3	Cl2O-1	F2O-1
	60.64	0.4	14.67	1.51	0	6.74	1.19	0.68	0	0	3.93	5.3	1.71	0.24	2.99	0	0	0	0
clinopyroxene	mass	=	0	(gm)	density	=	3.4	(gm/cc)	(analysis	in	mole	%)
	cpx	Na0.05Ca0.72Fe''0.48Mg0.55Fe'''0.10Ti0.01Al0.25Si1.84O6
	G	=	-66.86	(J)	H	=	-54.17	(J)	S	=	0.01	(J/K)	V	=	0	(cc)	Cp	=	0.01	(J/K)
	diopside	clinoenstatit	hedenbergite	alumino-buffo	buffonite	essenite	jadeite
	7.77	23.07	48.09	6.93	-4	13.52	4.62
clinopyroxene	mass	=	0.12	(gm)	density	=	3.5	(gm/cc)	(analysis	in	mole	%)
	cpx	Na0.01Ca0.21Fe''0.89Mg0.75Fe'''0.06Ti0.00Al0.19Si1.88O6
	G	=	-1672.52	(J)	H	=	-1329.58	(J)	S	=	0.27	(J/K)	V	=	0.04	(cc)	Cp	=	0.14	(J/K)
	diopside	clinoenstatit	hedenbergite	alumino-buffo	buffonite	essenite	jadeite
	-79.61	77.24	88.64	5.98	-5.42	11.72	1.45
feldspar	mass	=	0.54	(gm)	density	=	2.63	(gm/cc)	(analysis	in	mole	%)
	K0.02Na0.54Ca0.45Al1.45Si2.55O8
	G	=	-9027.76	(J)	H	=	-7434.59	(J)	S	=	1.25	(J/K)	V	=	0.2	(cc)	Cp	=	0.66	(J/K)
	albite	anorthite	sanidine
	53.77	44.62	1.61
spinel	mass	=	0.14	(gm)	density	=	4.82	(gm/cc)	(analysis	in	mole	%)
	Fe''1.14Mg0.09Fe'''1.31Al0.23Cr0.00Ti0.23O4
	G	=	-1052.83	(J)	H	=	-700.5	(J)	S	=	0.28	(J/K)	V	=	0.03	(cc)	Cp	=	0.13	(J/K)
	chromite	hercynite	magnetite	spinel	ulvospinel
	0	2.29	65.6	9.24	22.87
Total	solids	mass	=	0.81	(gm)	density	=	2.98	(gm/cc)
	G	=	-11820	(J)	H	=	-9518.84	(J)	S	=	1.81	(J/K)	V	=	0.27	(cc)	Cp	=	0.93	(J/K)
Summary	of	all	fractionated	phases:	(total	mass	=	81.54	grams)
orthopyroxene	mass	=	0.15	(gm)	density	=	3.26	(gm/cc)	(analysis	in	mole	%)
	opx	Na0.00Ca0.08Fe''0.29Mg1.55Fe'''0.02Ti0.00Al0.12Si1.93O6
	G	=	-2340.08	(J)	H	=	-1914.12	(J)	S	=	0.33	(J/K)	V	=	0.05	(cc)	Cp	=	0.18	(J/K)
	diopside	clinoenstatit	hedenbergite	alumino-buffo	buffonite	essenite	jadeite
	-28.37	91.83	29.32	4.89	-4.63	6.76	0.19
clinopyroxene	mass	=	25.66	(gm)	density	=	3.29	(gm/cc)	(analysis	in	mole	%)
	cpx	Na0.02Ca0.61Fe''0.27Mg0.95Fe'''0.05Ti0.01Al0.25Si1.85O6
	G	=	-396045	(J)	H	=	-324092	(J)	S	=	56.52	(J/K)	V	=	7.8	(cc)	Cp	=	30.14	(J/K)
	diopside	clinoenstatit	hedenbergite	alumino-buffo	buffonite	essenite	jadeite
	19.3	37.26	26.66	9.73	-8.11	13.33	1.82
clinopyroxene	mass	=	18.73	(gm)	density	=	3.36	(gm/cc)	(analysis	in	mole	%)
	cpx	Na0.01Ca0.30Fe''0.51Mg1.03Fe'''0.06Ti0.01Al0.24Si1.85O6
	G	=	-276136	(J)	H	=	-223241	(J)	S	=	41.55	(J/K)	V	=	5.57	(cc)	Cp	=	21.96	(J/K)
	diopside	clinoenstatit	hedenbergite	alumino-buffo	buffonite	essenite	jadeite
	-36.2	69.17	50.94	9.29	-8.01	13.55	1.26
feldspar	mass	=	32.38	(gm)	density	=	2.68	(gm/cc)	(analysis	in	mole	%)
	K0.01Na0.32Ca0.67Al1.67Si2.33O8
	G	=	-542531	(J)	H	=	-448334	(J)	S	=	73.99	(J/K)	V	=	12.1	(cc)	Cp	=	39.28	(J/K)
	albite	anorthite	sanidine
	32.37	67.05	0.59
spinel	mass	=	4.62	(gm)	density	=	4.73	(gm/cc)	(analysis	in	mole	%)
	Fe''1.13Mg0.16Fe'''1.10Al0.31Cr0.00Ti0.29O4
	G	=	-37479.6	(J)	H	=	-25585.7	(J)	S	=	9.34	(J/K)	V	=	0.98	(cc)	Cp	=	4.26	(J/K)
	chromite	hercynite	magnetite	spinel	ulvospinel
	0	-0.18	55.02	15.88	29.28
Viscosity	of	the	System	cannot	be	computed.
System	mass	=	99.1	(gm)	density	=	2.96	(gm/cc)
	G	=	-1.53141e+06	(J)	H	=	-1.24009e+06	(J)	S	=	228.82	(J/K)	V	=	33.52	(cc)	Cp	=	119.85	(J/K)
Oxygen	delta	moles	=	0.00444783	delta	grams	=	0.142325
	G	=	-1283.64	(J)	H	=	143.95	(J)	S	=	1.12	(J/K)	V	=	470.82	(cc)	Cp	=	0.16	(J/K)
**********----------**********
Title:	Dummy	Title
T	=	990	(C)	P	=	5	(kbars)	log(10)	f	O2	=	-10.62	delta	HM	=	-5.23	NNO	=	-0.25	QFM	=	0	COH	=	1.71	IW	=	4.15
Constraint	Flags:	fO2	path	=	QFM	Fractionate	Solids
Liquid	mass	=	16.02	(gm)	density	=	2.46	(gm/cc)	viscosity	=	3.92	(log	10	poise)	(analysis	in	wt	%)
	G	=	-253960	(J)	H	=	-199256	(J)	S	=	43.31	(J/K)	V	=	6.5	(cc)	Cp	=	22.07	(J/K)
	SiO2	TiO2	Al2O3	Fe2O3	Cr2O3	FeO	MnO	MgO	NiO	CoO	CaO	Na2O	K2O	P2O5	H2O	CO2	SO3	Cl2O-1	F2O-1
	61.27	0.36	14.42	1.45	0	6.35	1.25	0.61	0	0	3.79	5.34	1.77	0.25	3.12	0	0	0	0
clinopyroxene	mass	=	0.11	(gm)	density	=	3.51	(gm/cc)	(analysis	in	mole	%)
	cpx	Na0.01Ca0.21Fe''0.91Mg0.74Fe'''0.06Ti0.00Al0.19Si1.88O6
	G	=	-1473.78	(J)	H	=	-1173.54	(J)	S	=	0.24	(J/K)	V	=	0.03	(cc)	Cp	=	0.12	(J/K)
	diopside	clinoenstatit	hedenbergite	alumino-buffo	buffonite	essenite	jadeite
	-82.11	77.72	90.99	5.73	-5.23	11.46	1.44
clinopyroxene	mass	=	0	(gm)	density	=	3.4	(gm/cc)	(analysis	in	mole	%)
	cpx	Na0.05Ca0.73Fe''0.49Mg0.54Fe'''0.10Ti0.01Al0.25Si1.84O6
	G	=	-29.75	(J)	H	=	-24.15	(J)	S	=	0	(J/K)	V	=	0	(cc)	Cp	=	0	(J/K)
	diopside	clinoenstatit	hedenbergite	alumino-buffo	buffonite	essenite	jadeite
	7.42	22.74	49.07	6.51	-3.76	13.27	4.74
feldspar	mass	=	0.5	(gm)	density	=	2.63	(gm/cc)	(analysis	in	mole	%)
	K0.02Na0.55Ca0.43Al1.43Si2.57O8
	G	=	-8413.83	(J)	H	=	-6943.22	(J)	S	=	1.16	(J/K)	V	=	0.19	(cc)	Cp	=	0.61	(J/K)
	albite	anorthite	sanidine
	55.15	43.13	1.72
spinel	mass	=	0.12	(gm)	density	=	4.83	(gm/cc)	(analysis	in	mole	%)
	Fe''1.13Mg0.09Fe'''1.34Al0.22Cr0.00Ti0.22O4
	G	=	-923.25	(J)	H	=	-615.32	(J)	S	=	0.24	(J/K)	V	=	0.03	(cc)	Cp	=	0.11	(J/K)
	chromite	hercynite	magnetite	spinel	ulvospinel
	0	2.48	66.9	8.66	21.96
Total	solids	mass	=	0.74	(gm)	density	=	2.97	(gm/cc)
	G	=	-10840.6	(J)	H	=	-8756.25	(J)	S	=	1.65	(J/K)	V	=	0.25	(cc)	Cp	=	0.85	(J/K)
Summary	of	all	fractionated	phases:	(total	mass	=	82.34	grams)
orthopyroxene	mass	=	0.15	(gm)	density	=	3.26	(gm/cc)	(analysis	in	mole	%)
	opx	Na0.00Ca0.08Fe''0.29Mg1.55Fe'''0.02Ti0.00Al0.12Si1.93O6
	G	=	-2336.74	(J)	H	=	-1915.97	(J)	S	=	0.33	(J/K)	V	=	0.05	(cc)	Cp	=	0.18	(J/K)
	diopside	clinoenstatit	hedenbergite	alumino-buffo	buffonite	essenite	jadeite
	-28.37	91.83	29.32	4.89	-4.63	6.76	0.19
clinopyroxene	mass	=	25.67	(gm)	density	=	3.29	(gm/cc)	(analysis	in	mole	%)
	cpx	Na0.02Ca0.61Fe''0.27Mg0.95Fe'''0.05Ti0.01Al0.25Si1.85O6
	G	=	-395515	(J)	H	=	-324421	(J)	S	=	56.28	(J/K)	V	=	7.79	(cc)	Cp	=	30.11	(J/K)
	diopside	clinoenstatit	hedenbergite	alumino-buffo	buffonite	essenite	jadeite
	19.3	37.26	26.67	9.73	-8.1	13.33	1.82
clinopyroxene	mass	=	18.85	(gm)	density	=	3.36	(gm/cc)	(analysis	in	mole	%)
	cpx	Na0.01Ca0.30Fe''0.51Mg1.03Fe'''0.06Ti0.01Al0.24Si1.85O6
	G	=	-277360	(J)	H	=	-224766	(J)	S	=	41.64	(J/K)	V	=	5.6	(cc)	Cp	=	22.07	(J/K)
	diopside	clinoenstatit	hedenbergite	alumino-buffo	buffonite	essenite	jadeite
	-36.47	69.22	51.17	9.27	-7.99	13.54	1.26
feldspar	mass	=	32.92	(gm)	density	=	2.68	(gm/cc)	(analysis	in	mole	%)
	K0.01Na0.33Ca0.67Al1.67Si2.33O8
	G	=	-550765	(J)	H	=	-456130	(J)	S	=	74.92	(J/K)	V	=	12.3	(cc)	Cp	=	39.89	(J/K)
	albite	anorthite	sanidine
	32.72	66.68	0.6
spinel	mass	=	4.76	(gm)	density	=	4.73	(gm/cc)	(analysis	in	mole	%)
	Fe''1.13Mg0.16Fe'''1.11Al0.31Cr0.00Ti0.29O4
	G	=	-38420	(J)	H	=	-26318.8	(J)	S	=	9.58	(J/K)	V	=	1	(cc)	Cp	=	4.38	(J/K)
	chromite	hercynite	magnetite	spinel	ulvospinel
	0	-0.11	55.32	15.69	29.1
Viscosity	of	the	System	cannot	be	computed.
System	mass	=	99.1	(gm)	density	=	2.96	(gm/cc)
	G	=	-1.5292e+06	(J)	H	=	-1.24156e+06	(J)	S	=	227.71	(J/K)	V	=	33.5	(cc)	Cp	=	119.57	(J/K)
Oxygen	delta	moles	=	0.00457554	delta	grams	=	0.146412
	G	=	-1308.97	(J)	H	=	146.44	(J)	S	=	1.15	(J/K)	V	=	480.53	(cc)	Cp	=	0.16	(J/K)
**********----------**********
Title:	Dummy	Title
T	=	980	(C)	P	=	5	(kbars)	log(10)	f	O2	=	-10.78	delta	HM	=	-5.23	NNO	=	-0.24	QFM	=	0	COH	=	1.69	IW	=	4.17
Constraint	Flags:	fO2	path	=	QFM	Fractionate	Solids
Liquid	mass	=	15.36	(gm)	density	=	2.45	(gm/cc)	viscosity	=	3.97	(log	10	poise)	(analysis	in	wt	%)
	G	=	-243733	(J)	H	=	-191740	(J)	S	=	41.49	(J/K)	V	=	6.26	(cc)	Cp	=	21.14	(J/K)
	SiO2	TiO2	Al2O3	Fe2O3	Cr2O3	FeO	MnO	MgO	NiO	CoO	CaO	Na2O	K2O	P2O5	H2O	CO2	SO3	Cl2O-1	F2O-1
	61.88	0.32	14.17	1.4	0	5.98	1.3	0.55	0	0	3.66	5.38	1.84	0.26	3.26	0	0	0	0
clinopyroxene	mass	=	0.1	(gm)	density	=	3.52	(gm/cc)	(analysis	in	mole	%)
	cpx	Na0.01Ca0.20Fe''0.93Mg0.72Fe'''0.06Ti0.00Al0.18Si1.88O6
	G	=	-1301.07	(J)	H	=	-1037.75	(J)	S	=	0.21	(J/K)	V	=	0.03	(cc)	Cp	=	0.11	(J/K)
	diopside	clinoenstatit	hedenbergite	alumino-buffo	buffonite	essenite	jadeite
	-84.63	78.19	93.36	5.49	-5.04	11.19	1.44
clinopyroxene	mass	=	0	(gm)	density	=	3.41	(gm/cc)	(analysis	in	mole	%)
	cpx	Na0.05Ca0.73Fe''0.50Mg0.53Fe'''0.10Ti0.01Al0.24Si1.84O6
	G	=	-8.16	(J)	H	=	-6.64	(J)	S	=	0	(J/K)	V	=	0	(cc)	Cp	=	0	(J/K)
	diopside	clinoenstatit	hedenbergite	alumino-buffo	buffonite	essenite	jadeite
	7.06	22.41	50.06	6.11	-3.52	13.02	4.87
feldspar	mass	=	0.47	(gm)	density	=	2.63	(gm/cc)	(analysis	in	mole	%)
	K0.02Na0.56Ca0.42Al1.42Si2.58O8
	G	=	-7861.25	(J)	H	=	-6500.58	(J)	S	=	1.09	(J/K)	V	=	0.18	(cc)	Cp	=	0.57	(J/K)
	albite	anorthite	sanidine
	56.49	41.67	1.83
spinel	mass	=	0.11	(gm)	density	=	4.84	(gm/cc)	(analysis	in	mole	%)
	Fe''1.13Mg0.08Fe'''1.36Al0.22Cr0.00Ti0.21O4
	G	=	-813.01	(J)	H	=	-542.84	(J)	S	=	0.22	(J/K)	V	=	0.02	(cc)	Cp	=	0.1	(J/K)
	chromite	hercynite	magnetite	spinel	ulvospinel
	0	2.65	68.17	8.13	21.05
Total	solids	mass	=	0.68	(gm)	density	=	2.96	(gm/cc)
	G	=	-9983.49	(J)	H	=	-8087.81	(J)	S	=	1.51	(J/K)	V	=	0.23	(cc)	Cp	=	0.78	(J/K)
Summary	of	all	fractionated	phases:	(total	mass	=	83.07	grams)
orthopyroxene	mass	=	0.15	(gm)	density	=	3.26	(gm/cc)	(analysis	in	mole	%)
	opx	Na0.00Ca0.08Fe''0.29Mg1.55Fe'''0.02Ti0.00Al0.12Si1.93O6
	G	=	-2333.41	(J)	H	=	-1917.81	(J)	S	=	0.33	(J/K)	V	=	0.05	(cc)	Cp	=	0.18	(J/K)
	diopside	clinoenstatit	hedenbergite	alumino-buffo	buffonite	essenite	jadeite
	-28.37	91.83	29.32	4.89	-4.63	6.76	0.19
clinopyroxene	mass	=	25.77	(gm)	density	=	3.3	(gm/cc)	(analysis	in	mole	%)
	cpx	Na0.02Ca0.61Fe''0.27Mg0.95Fe'''0.05Ti0.01Al0.25Si1.85O6
	G	=	-396394	(J)	H	=	-325870	(J)	S	=	56.28	(J/K)	V	=	7.82	(cc)	Cp	=	30.2	(J/K)
	diopside	clinoenstatit	hedenbergite	alumino-buffo	buffonite	essenite	jadeite
	18.91	37.42	26.92	9.71	-8.09	13.32	1.82
clinopyroxene	mass	=	18.85	(gm)	density	=	3.37	(gm/cc)	(analysis	in	mole	%)
	cpx	Na0.01Ca0.30Fe''0.51Mg1.03Fe'''0.06Ti0.01Al0.24Si1.85O6
	G	=	-276941	(J)	H	=	-224984	(J)	S	=	41.46	(J/K)	V	=	5.6	(cc)	Cp	=	22.05	(J/K)
	diopside	clinoenstatit	hedenbergite	alumino-buffo	buffonite	essenite	jadeite
	-36.47	69.22	51.17	9.27	-7.99	13.54	1.26
feldspar	mass	=	33.42	(gm)	density	=	2.68	(gm/cc)	(analysis	in	mole	%)
	K0.01Na0.33Ca0.66Al1.66Si2.34O8
	G	=	-558376	(J)	H	=	-463440	(J)	S	=	75.76	(J/K)	V	=	12.49	(cc)	Cp	=	40.46	(J/K)
	albite	anorthite	sanidine
	33.06	66.32	0.62
spinel	mass	=	4.88	(gm)	density	=	4.74	(gm/cc)	(analysis	in	mole	%)
	Fe''1.13Mg0.16Fe'''1.11Al0.31Cr0.00Ti0.29O4
	G	=	-39228.9	(J)	H	=	-26967.9	(J)	S	=	9.78	(J/K)	V	=	1.03	(cc)	Cp	=	4.49	(J/K)
	chromite	hercynite	magnetite	spinel	ulvospinel
	0	-0.05	55.6	15.52	28.93
Viscosity	of	the	System	cannot	be	computed.
System	mass	=	99.11	(gm)	density	=	2.96	(gm/cc)
	G	=	-1.52699e+06	(J)	H	=	-1.24301e+06	(J)	S	=	226.62	(J/K)	V	=	33.48	(cc)	Cp	=	119.3	(J/K)
Oxygen	delta	moles	=	0.00468993	delta	grams	=	0.150072
	G	=	-1329.89	(J)	H	=	148.43	(J)	S	=	1.18	(J/K)	V	=	488.65	(cc)	Cp	=	0.17	(J/K)
**********----------**********
Title:	Dummy	Title
T	=	970	(C)	P	=	5	(kbars)	log(10)	f	O2	=	-10.93	delta	HM	=	-5.23	NNO	=	-0.24	QFM	=	0	COH	=	1.68	IW	=	4.19
Constraint	Flags:	fO2	path	=	QFM	Fractionate	Solids
Liquid	mass	=	14.75	(gm)	density	=	2.44	(gm/cc)	viscosity	=	4.02	(log	10	poise)	(analysis	in	wt	%)
	G	=	-234274	(J)	H	=	-184782	(J)	S	=	39.81	(J/K)	V	=	6.04	(cc)	Cp	=	20.27	(J/K)
	SiO2	TiO2	Al2O3	Fe2O3	Cr2O3	FeO	MnO	MgO	NiO	CoO	CaO	Na2O	K2O	P2O5	H2O	CO2	SO3	Cl2O-1	F2O-1
	62.46	0.29	13.92	1.34	0	5.63	1.36	0.5	0	0	3.54	5.4	1.91	0.27	3.39	0	0	0	0
clinopyroxene	mass	=	0.09	(gm)	density	=	3.52	(gm/cc)	(analysis	in	mole	%)
	cpx	Na0.01Ca0.20Fe''0.96Mg0.70Fe'''0.06Ti0.00Al0.18Si1.89O6
	G	=	-1148.7	(J)	H	=	-917.76	(J)	S	=	0.19	(J/K)	V	=	0.02	(cc)	Cp	=	0.1	(J/K)
	diopside	clinoenstatit	hedenbergite	alumino-buffo	buffonite	essenite	jadeite
	-87.17	78.66	95.75	5.25	-4.85	10.93	1.43
feldspar	mass	=	0.44	(gm)	density	=	2.63	(gm/cc)	(analysis	in	mole	%)
	K0.02Na0.58Ca0.40Al1.40Si2.60O8
	G	=	-7360.04	(J)	H	=	-6098.67	(J)	S	=	1.01	(J/K)	V	=	0.17	(cc)	Cp	=	0.54	(J/K)
	albite	anorthite	sanidine
	57.79	40.26	1.95
spinel	mass	=	0.1	(gm)	density	=	4.85	(gm/cc)	(analysis	in	mole	%)
	Fe''1.13Mg0.08Fe'''1.39Al0.21Cr0.00Ti0.20O4
	G	=	-718.58	(J)	H	=	-480.72	(J)	S	=	0.19	(J/K)	V	=	0.02	(cc)	Cp	=	0.09	(J/K)
	chromite	hercynite	magnetite	spinel	ulvospinel
	0	2.79	69.42	7.63	20.16
Total	solids	mass	=	0.63	(gm)	density	=	2.94	(gm/cc)
	G	=	-9227.31	(J)	H	=	-7497.16	(J)	S	=	1.39	(J/K)	V	=	0.21	(cc)	Cp	=	0.72	(J/K)
Summary	of	all	fractionated	phases:	(total	mass	=	83.74	grams)
orthopyroxene	mass	=	0.15	(gm)	density	=	3.26	(gm/cc)	(analysis	in	mole	%)
	opx	Na0.00Ca0.08Fe''0.29Mg1.55Fe'''0.02Ti0.00Al0.12Si1.93O6
	G	=	-2330.11	(J)	H	=	-1919.65	(J)	S	=	0.33	(J/K)	V	=	0.05	(cc)	Cp	=	0.18	(J/K)
	diopside	clinoenstatit	hedenbergite	alumino-buffo	buffonite	essenite	jadeite
	-28.37	91.83	29.32	4.89	-4.63	6.76	0.19
clinopyroxene	mass	=	25.87	(gm)	density	=	3.3	(gm/cc)	(analysis	in	mole	%)
	cpx	Na0.02Ca0.61Fe''0.27Mg0.94Fe'''0.05Ti0.01Al0.25Si1.85O6
	G	=	-397102	(J)	H	=	-327184	(J)	S	=	56.24	(J/K)	V	=	7.84	(cc)	Cp	=	30.28	(J/K)
	diopside	clinoenstatit	hedenbergite	alumino-buffo	buffonite	essenite	jadeite
	18.55	37.56	27.15	9.7	-8.08	13.32	1.82
clinopyroxene	mass	=	18.85	(gm)	density	=	3.37	(gm/cc)	(analysis	in	mole	%)
	cpx	Na0.01Ca0.30Fe''0.51Mg1.03Fe'''0.06Ti0.01Al0.24Si1.85O6
	G	=	-276502	(J)	H	=	-225184	(J)	S	=	41.28	(J/K)	V	=	5.6	(cc)	Cp	=	22.02	(J/K)
	diopside	clinoenstatit	hedenbergite	alumino-buffo	buffonite	essenite	jadeite
	-36.47	69.23	51.17	9.27	-7.99	13.54	1.26
feldspar	mass	=	33.89	(gm)	density	=	2.68	(gm/cc)	(analysis	in	mole	%)
	K0.01Na0.33Ca0.66Al1.66Si2.34O8
	G	=	-565427	(J)	H	=	-470313	(J)	S	=	76.51	(J/K)	V	=	12.66	(cc)	Cp	=	40.98	(J/K)
	albite	anorthite	sanidine
	33.39	65.97	0.64
spinel	mass	=	4.98	(gm)	density	=	4.74	(gm/cc)	(analysis	in	mole	%)
	Fe''1.13Mg0.15Fe'''1.12Al0.31Cr0.00Ti0.29O4
	G	=	-39926	(J)	H	=	-27545.5	(J)	S	=	9.96	(J/K)	V	=	1.05	(cc)	Cp	=	4.59	(J/K)
	chromite	hercynite	magnetite	spinel	ulvospinel
	0	0.01	55.86	15.36	28.76
Viscosity	of	the	System	cannot	be	computed.
System	mass	=	99.11	(gm)	density	=	2.96	(gm/cc)
	G	=	-1.52479e+06	(J)	H	=	-1.24442e+06	(J)	S	=	225.53	(J/K)	V	=	33.45	(cc)	Cp	=	119.05	(J/K)
Oxygen	delta	moles	=	0.00479268	delta	grams	=	0.15336
	G	=	-1346.98	(J)	H	=	149.96	(J)	S	=	1.2	(J/K)	V	=	495.37	(cc)	Cp	=	0.17	(J/K)
**********----------**********
Title:	Dummy	Title
T	=	960	(C)	P	=	5	(kbars)	log(10)	f	O2	=	-11.08	delta	HM	=	-5.23	NNO	=	-0.23	QFM	=	0	COH	=	1.66	IW	=	4.21
Constraint	Flags:	fO2	path	=	QFM	Fractionate	Solids
Liquid	mass	=	14.18	(gm)	density	=	2.43	(gm/cc)	viscosity	=	4.07	(log	10	poise)	(analysis	in	wt	%)
	G	=	-225509	(J)	H	=	-178330	(J)	S	=	38.26	(J/K)	V	=	5.83	(cc)	Cp	=	19.48	(J/K)
	SiO2	TiO2	Al2O3	Fe2O3	Cr2O3	FeO	MnO	MgO	NiO	CoO	CaO	Na2O	K2O	P2O5	H2O	CO2	SO3	Cl2O-1	F2O-1
	63.01	0.26	13.66	1.29	0	5.29	1.41	0.45	0	0	3.43	5.42	1.97	0.28	3.53	0	0	0	0
clinopyroxene	mass	=	0.08	(gm)	density	=	3.53	(gm/cc)	(analysis	in	mole	%)
	cpx	Na0.01Ca0.19Fe''0.98Mg0.69Fe'''0.06Ti0.00Al0.17Si1.89O6
	G	=	-990.68	(J)	H	=	-792.84	(J)	S	=	0.16	(J/K)	V	=	0.02	(cc)	Cp	=	0.08	(J/K)
	diopside	clinoenstatit	hedenbergite	alumino-buffo	buffonite	essenite	jadeite
	-89.78	79.17	98.18	5.02	-4.66	10.66	1.41
feldspar	mass	=	0.41	(gm)	density	=	2.63	(gm/cc)	(analysis	in	mole	%)
	K0.02Na0.59Ca0.39Al1.39Si2.61O8
	G	=	-6881.9	(J)	H	=	-5714.25	(J)	S	=	0.95	(J/K)	V	=	0.16	(cc)	Cp	=	0.5	(J/K)
	albite	anorthite	sanidine
	59.06	38.86	2.08
spinel	mass	=	0.09	(gm)	density	=	4.86	(gm/cc)	(analysis	in	mole	%)
	Fe''1.12Mg0.07Fe'''1.41Al0.20Cr0.00Ti0.19O4
	G	=	-637.95	(J)	H	=	-427.67	(J)	S	=	0.17	(J/K)	V	=	0.02	(cc)	Cp	=	0.08	(J/K)
	chromite	hercynite	magnetite	spinel	ulvospinel
	0	2.92	70.63	7.16	19.29
Total	solids	mass	=	0.58	(gm)	density	=	2.93	(gm/cc)
	G	=	-8510.53	(J)	H	=	-6934.76	(J)	S	=	1.28	(J/K)	V	=	0.2	(cc)	Cp	=	0.67	(J/K)
Summary	of	all	fractionated	phases:	(total	mass	=	84.36	grams)
orthopyroxene	mass	=	0.15	(gm)	density	=	3.26	(gm/cc)	(analysis	in	mole	%)
	opx	Na0.00Ca0.08Fe''0.29Mg1.55Fe'''0.02Ti0.00Al0.12Si1.93O6
	G	=	-2326.81	(J)	H	=	-1921.49	(J)	S	=	0.33	(J/K)	V	=	0.05	(cc)	Cp	=	0.18	(J/K)
	diopside	clinoenstatit	hedenbergite	alumino-buffo	buffonite	essenite	jadeite
	-28.37	91.83	29.32	4.89	-4.63	6.76	0.19
clinopyroxene	mass	=	25.95	(gm)	density	=	3.3	(gm/cc)	(analysis	in	mole	%)
	cpx	Na0.02Ca0.61Fe''0.27Mg0.94Fe'''0.05Ti0.01Al0.25Si1.85O6
	G	=	-397657	(J)	H	=	-328378	(J)	S	=	56.18	(J/K)	V	=	7.87	(cc)	Cp	=	30.34	(J/K)
	diopside	clinoenstatit	hedenbergite	alumino-buffo	buffonite	essenite	jadeite
	18.23	37.68	27.36	9.68	-8.07	13.31	1.82
clinopyroxene	mass	=	18.85	(gm)	density	=	3.37	(gm/cc)	(analysis	in	mole	%)
	cpx	Na0.01Ca0.30Fe''0.51Mg1.03Fe'''0.06Ti0.01Al0.24Si1.85O6
	G	=	-276090	(J)	H	=	-225404	(J)	S	=	41.1	(J/K)	V	=	5.6	(cc)	Cp	=	22	(J/K)
	diopside	clinoenstatit	hedenbergite	alumino-buffo	buffonite	essenite	jadeite
	-36.47	69.23	51.17	9.27	-7.99	13.54	1.26
feldspar	mass	=	34.33	(gm)	density	=	2.68	(gm/cc)	(analysis	in	mole	%)
	K0.01Na0.34Ca0.66Al1.66Si2.34O8
	G	=	-571970	(J)	H	=	-476788	(J)	S	=	77.19	(J/K)	V	=	12.83	(cc)	Cp	=	41.47	(J/K)
	albite	anorthite	sanidine
	33.71	65.64	0.65
spinel	mass	=	5.08	(gm)	density	=	4.74	(gm/cc)	(analysis	in	mole	%)
	Fe''1.13Mg0.15Fe'''1.12Al0.31Cr0.00Ti0.29O4
	G	=	-40527.3	(J)	H	=	-28061.8	(J)	S	=	10.11	(J/K)	V	=	1.07	(cc)	Cp	=	4.67	(J/K)
	chromite	hercynite	magnetite	spinel	ulvospinel
	0	0.06	56.11	15.22	28.61
Viscosity	of	the	System	cannot	be	computed.
System	mass	=	99.11	(gm)	density	=	2.96	(gm/cc)
	G	=	-1.52259e+06	(J)	H	=	-1.24582e+06	(J)	S	=	224.44	(J/K)	V	=	33.43	(cc)	Cp	=	118.8	(J/K)
Oxygen	delta	moles	=	0.00488547	delta	grams	=	0.156329
	G	=	-1360.79	(J)	H	=	151.12	(J)	S	=	1.23	(J/K)	V	=	500.9	(cc)	Cp	=	0.17	(J/K)
**********----------**********
Title:	Dummy	Title
T	=	950	(C)	P	=	5	(kbars)	log(10)	f	O2	=	-11.24	delta	HM	=	-5.23	NNO	=	-0.22	QFM	=	0	COH	=	1.64	IW	=	4.22
Constraint	Flags:	fO2	path	=	QFM	Fractionate	Solids
Liquid	mass	=	13.65	(gm)	density	=	2.42	(gm/cc)	viscosity	=	4.11	(log	10	poise)	(analysis	in	wt	%)
	G	=	-217349	(J)	H	=	-172318	(J)	S	=	36.82	(J/K)	V	=	5.64	(cc)	Cp	=	18.74	(J/K)
	SiO2	TiO2	Al2O3	Fe2O3	Cr2O3	FeO	MnO	MgO	NiO	CoO	CaO	Na2O	K2O	P2O5	H2O	CO2	SO3	Cl2O-1	F2O-1
	63.54	0.23	13.41	1.24	0	4.97	1.46	0.41	0	0	3.31	5.43	2.04	0.29	3.66	0	0	0	0
clinopyroxene	mass	=	0.07	(gm)	density	=	3.54	(gm/cc)	(analysis	in	mole	%)
	cpx	Na0.01Ca0.19Fe''1.01Mg0.67Fe'''0.06Ti0.00Al0.17Si1.89O6
	G	=	-876.76	(J)	H	=	-702.84	(J)	S	=	0.14	(J/K)	V	=	0.02	(cc)	Cp	=	0.07	(J/K)
	diopside	clinoenstatit	hedenbergite	alumino-buffo	buffonite	essenite	jadeite
	-92.41	79.67	100.63	4.8	-4.48	10.39	1.4
feldspar	mass	=	0.39	(gm)	density	=	2.62	(gm/cc)	(analysis	in	mole	%)
	K0.02Na0.60Ca0.37Al1.37Si2.63O8
	G	=	-6471.79	(J)	H	=	-5384.84	(J)	S	=	0.89	(J/K)	V	=	0.15	(cc)	Cp	=	0.47	(J/K)
	albite	anorthite	sanidine
	60.3	37.5	2.21
spinel	mass	=	0.08	(gm)	density	=	4.87	(gm/cc)	(analysis	in	mole	%)
	Fe''1.12Mg0.07Fe'''1.44Al0.19Cr0.00Ti0.18O4
	G	=	-567.27	(J)	H	=	-381.12	(J)	S	=	0.15	(J/K)	V	=	0.02	(cc)	Cp	=	0.07	(J/K)
	chromite	hercynite	magnetite	spinel	ulvospinel
	0	3.02	71.82	6.72	18.43
Total	solids	mass	=	0.54	(gm)	density	=	2.92	(gm/cc)
	G	=	-7915.82	(J)	H	=	-6468.8	(J)	S	=	1.18	(J/K)	V	=	0.18	(cc)	Cp	=	0.62	(J/K)
Summary	of	all	fractionated	phases:	(total	mass	=	84.93	grams)
orthopyroxene	mass	=	0.15	(gm)	density	=	3.27	(gm/cc)	(analysis	in	mole	%)
	opx	Na0.00Ca0.08Fe''0.29Mg1.55Fe'''0.02Ti0.00Al0.12Si1.93O6
	G	=	-2323.53	(J)	H	=	-1923.32	(J)	S	=	0.33	(J/K)	V	=	0.05	(cc)	Cp	=	0.18	(J/K)
	diopside	clinoenstatit	hedenbergite	alumino-buffo	buffonite	essenite	jadeite
	-28.37	91.83	29.32	4.89	-4.63	6.76	0.19
clinopyroxene	mass	=	26.03	(gm)	density	=	3.3	(gm/cc)	(analysis	in	mole	%)
	cpx	Na0.02Ca0.60Fe''0.28Mg0.94Fe'''0.05Ti0.01Al0.25Si1.85O6
	G	=	-398056	(J)	H	=	-329449	(J)	S	=	56.09	(J/K)	V	=	7.88	(cc)	Cp	=	30.39	(J/K)
	diopside	clinoenstatit	hedenbergite	alumino-buffo	buffonite	essenite	jadeite
	17.94	37.79	27.54	9.67	-8.06	13.3	1.81
clinopyroxene	mass	=	18.85	(gm)	density	=	3.37	(gm/cc)	(analysis	in	mole	%)
	cpx	Na0.01Ca0.30Fe''0.51Mg1.03Fe'''0.06Ti0.01Al0.24Si1.85O6
	G	=	-275680	(J)	H	=	-225624	(J)	S	=	40.92	(J/K)	V	=	5.59	(cc)	Cp	=	21.97	(J/K)
	diopside	clinoenstatit	hedenbergite	alumino-buffo	buffonite	essenite	jadeite
	-36.47	69.23	51.17	9.27	-7.99	13.54	1.26
feldspar	mass	=	34.74	(gm)	density	=	2.68	(gm/cc)	(analysis	in	mole	%)
	K0.01Na0.34Ca0.65Al1.65Si2.35O8
	G	=	-578030	(J)	H	=	-482884	(J)	S	=	77.79	(J/K)	V	=	12.98	(cc)	Cp	=	41.92	(J/K)
	albite	anorthite	sanidine
	34.01	65.32	0.67
spinel	mass	=	5.16	(gm)	density	=	4.75	(gm/cc)	(analysis	in	mole	%)
	Fe''1.13Mg0.15Fe'''1.13Al0.30Cr0.00Ti0.28O4
	G	=	-41046.8	(J)	H	=	-28526	(J)	S	=	10.24	(J/K)	V	=	1.09	(cc)	Cp	=	4.74	(J/K)
	chromite	hercynite	magnetite	spinel	ulvospinel
	0	0.11	56.34	15.09	28.46
Viscosity	of	the	System	cannot	be	computed.
System	mass	=	99.12	(gm)	density	=	2.97	(gm/cc)
	G	=	-1.5204e+06	(J)	H	=	-1.24719e+06	(J)	S	=	223.36	(J/K)	V	=	33.41	(cc)	Cp	=	118.57	(J/K)
Oxygen	delta	moles	=	0.00496916	delta	grams	=	0.159007
	G	=	-1371.63	(J)	H	=	151.93	(J)	S	=	1.25	(J/K)	V	=	505.35	(cc)	Cp	=	0.18	(J/K)
**********----------**********
Title:	Dummy	Title
T	=	940	(C)	P	=	5	(kbars)	log(10)	f	O2	=	-11.4	delta	HM	=	-5.23	NNO	=	-0.21	QFM	=	0	COH	=	1.63	IW	=	4.24
Constraint	Flags:	fO2	path	=	QFM	Fractionate	Solids
Liquid	mass	=	13.17	(gm)	density	=	2.41	(gm/cc)	viscosity	=	4.15	(log	10	poise)	(analysis	in	wt	%)
	G	=	-209730	(J)	H	=	-166699	(J)	S	=	35.47	(J/K)	V	=	5.46	(cc)	Cp	=	18.05	(J/K)
	SiO2	TiO2	Al2O3	Fe2O3	Cr2O3	FeO	MnO	MgO	NiO	CoO	CaO	Na2O	K2O	P2O5	H2O	CO2	SO3	Cl2O-1	F2O-1
	64.05	0.21	13.15	1.19	0	4.67	1.52	0.37	0	0	3.21	5.43	2.1	0.3	3.8	0	0	0	0
clinopyroxene	mass	=	0.06	(gm)	density	=	3.55	(gm/cc)	(analysis	in	mole	%)
	cpx	Na0.01Ca0.18Fe''1.03Mg0.65Fe'''0.06Ti0.00Al0.16Si1.90O6
	G	=	-779.41	(J)	H	=	-625.87	(J)	S	=	0.13	(J/K)	V	=	0.02	(cc)	Cp	=	0.07	(J/K)
	diopside	clinoenstatit	hedenbergite	alumino-buffo	buffonite	essenite	jadeite
	-95.03	80.15	103.1	4.58	-4.29	10.12	1.38
feldspar	mass	=	0.37	(gm)	density	=	2.62	(gm/cc)	(analysis	in	mole	%)
	K0.02Na0.61Ca0.36Al1.36Si2.64O8
	G	=	-6099.67	(J)	H	=	-5085.72	(J)	S	=	0.84	(J/K)	V	=	0.14	(cc)	Cp	=	0.45	(J/K)
	albite	anorthite	sanidine
	61.49	36.17	2.34
spinel	mass	=	0.07	(gm)	density	=	4.88	(gm/cc)	(analysis	in	mole	%)
	Fe''1.11Mg0.06Fe'''1.46Al0.19Cr0.00Ti0.18O4
	G	=	-505.53	(J)	H	=	-340.42	(J)	S	=	0.14	(J/K)	V	=	0.01	(cc)	Cp	=	0.06	(J/K)
	chromite	hercynite	magnetite	spinel	ulvospinel
	0	3.11	72.97	6.32	17.6
Total	solids	mass	=	0.5	(gm)	density	=	2.9	(gm/cc)
	G	=	-7384.61	(J)	H	=	-6052.01	(J)	S	=	1.1	(J/K)	V	=	0.17	(cc)	Cp	=	0.58	(J/K)
Summary	of	all	fractionated	phases:	(total	mass	=	85.45	grams)
orthopyroxene	mass	=	0.15	(gm)	density	=	3.27	(gm/cc)	(analysis	in	mole	%)
	opx	Na0.00Ca0.08Fe''0.29Mg1.55Fe'''0.02Ti0.00Al0.12Si1.93O6
	G	=	-2320.27	(J)	H	=	-1925.16	(J)	S	=	0.33	(J/K)	V	=	0.05	(cc)	Cp	=	0.18	(J/K)
	diopside	clinoenstatit	hedenbergite	alumino-buffo	buffonite	essenite	jadeite
	-28.37	91.83	29.32	4.89	-4.63	6.76	0.19
clinopyroxene	mass	=	26.09	(gm)	density	=	3.3	(gm/cc)	(analysis	in	mole	%)
	cpx	Na0.02Ca0.60Fe''0.28Mg0.94Fe'''0.05Ti0.01Al0.25Si1.85O6
	G	=	-398341	(J)	H	=	-330430	(J)	S	=	55.98	(J/K)	V	=	7.9	(cc)	Cp	=	30.43	(J/K)
	diopside	clinoenstatit	hedenbergite	alumino-buffo	buffonite	essenite	jadeite
	17.69	37.89	27.71	9.66	-8.06	13.3	1.81
clinopyroxene	mass	=	18.85	(gm)	density	=	3.37	(gm/cc)	(analysis	in	mole	%)
	cpx	Na0.01Ca0.30Fe''0.51Mg1.03Fe'''0.06Ti0.01Al0.24Si1.85O6
	G	=	-275272	(J)	H	=	-225844	(J)	S	=	40.74	(J/K)	V	=	5.59	(cc)	Cp	=	21.95	(J/K)
	diopside	clinoenstatit	hedenbergite	alumino-buffo	buffonite	essenite	jadeite
	-36.47	69.23	51.17	9.27	-7.99	13.54	1.26
feldspar	mass	=	35.12	(gm)	density	=	2.68	(gm/cc)	(analysis	in	mole	%)
	K0.01Na0.34Ca0.65Al1.65Si2.35O8
	G	=	-583673	(J)	H	=	-488655	(J)	S	=	78.32	(J/K)	V	=	13.12	(cc)	Cp	=	42.35	(J/K)
	albite	anorthite	sanidine
	34.31	65.01	0.69
spinel	mass	=	5.24	(gm)	density	=	4.75	(gm/cc)	(analysis	in	mole	%)
	Fe''1.13Mg0.15Fe'''1.13Al0.30Cr0.00Ti0.28O4
	G	=	-41494.6	(J)	H	=	-28944.3	(J)	S	=	10.35	(J/K)	V	=	1.1	(cc)	Cp	=	4.81	(J/K)
	chromite	hercynite	magnetite	spinel	ulvospinel
	0	0.15	56.56	14.98	28.32
Viscosity	of	the	System	cannot	be	computed.
System	mass	=	99.12	(gm)	density	=	2.97	(gm/cc)
	G	=	-1.51822e+06	(J)	H	=	-1.24855e+06	(J)	S	=	222.29	(J/K)	V	=	33.39	(cc)	Cp	=	118.34	(J/K)
Oxygen	delta	moles	=	0.00504468	delta	grams	=	0.161424
	G	=	-1379.84	(J)	H	=	152.44	(J)	S	=	1.26	(J/K)	V	=	508.83	(cc)	Cp	=	0.18	(J/K)
**********----------**********
Title:	Dummy	Title
T	=	930	(C)	P	=	5	(kbars)	log(10)	f	O2	=	-11.57	delta	HM	=	-5.23	NNO	=	-0.21	QFM	=	0	COH	=	1.61	IW	=	4.26
Constraint	Flags:	fO2	path	=	QFM	Fractionate	Solids
Liquid	mass	=	12.71	(gm)	density	=	2.4	(gm/cc)	viscosity	=	4.19	(log	10	poise)	(analysis	in	wt	%)
	G	=	-202597	(J)	H	=	-161434	(J)	S	=	34.21	(J/K)	V	=	5.29	(cc)	Cp	=	17.41	(J/K)
	SiO2	TiO2	Al2O3	Fe2O3	Cr2O3	FeO	MnO	MgO	NiO	CoO	CaO	Na2O	K2O	P2O5	H2O	CO2	SO3	Cl2O-1	F2O-1
	64.55	0.19	12.89	1.14	0	4.38	1.57	0.33	0	0	3.11	5.43	2.17	0.31	3.93	0	0	0	0
clinopyroxene	mass	=	0.05	(gm)	density	=	3.56	(gm/cc)	(analysis	in	mole	%)
	cpx	Na0.01Ca0.18Fe''1.06Mg0.64Fe'''0.06Ti0.00Al0.16Si1.90O6
	G	=	-695.88	(J)	H	=	-559.75	(J)	S	=	0.11	(J/K)	V	=	0.02	(cc)	Cp	=	0.06	(J/K)
	diopside	clinoenstatit	hedenbergite	alumino-buffo	buffonite	essenite	jadeite
	-97.65	80.62	105.57	4.36	-4.11	9.85	1.36
feldspar	mass	=	0.35	(gm)	density	=	2.62	(gm/cc)	(analysis	in	mole	%)
	K0.02Na0.63Ca0.35Al1.35Si2.65O8
	G	=	-5760.46	(J)	H	=	-4812.86	(J)	S	=	0.79	(J/K)	V	=	0.13	(cc)	Cp	=	0.42	(J/K)
	albite	anorthite	sanidine
	62.65	34.86	2.49
spinel	mass	=	0.06	(gm)	density	=	4.89	(gm/cc)	(analysis	in	mole	%)
	Fe''1.11Mg0.06Fe'''1.48Al0.18Cr0.00Ti0.17O4
	G	=	-451.35	(J)	H	=	-304.67	(J)	S	=	0.12	(J/K)	V	=	0.01	(cc)	Cp	=	0.06	(J/K)
	chromite	hercynite	magnetite	spinel	ulvospinel
	0	3.18	74.09	5.93	16.8
Total	solids	mass	=	0.47	(gm)	density	=	2.89	(gm/cc)
	G	=	-6907.69	(J)	H	=	-5677.27	(J)	S	=	1.02	(J/K)	V	=	0.16	(cc)	Cp	=	0.54	(J/K)
Summary	of	all	fractionated	phases:	(total	mass	=	85.94	grams)
orthopyroxene	mass	=	0.15	(gm)	density	=	3.27	(gm/cc)	(analysis	in	mole	%)
	opx	Na0.00Ca0.08Fe''0.29Mg1.55Fe'''0.02Ti0.00Al0.12Si1.93O6
	G	=	-2317.02	(J)	H	=	-1926.99	(J)	S	=	0.32	(J/K)	V	=	0.05	(cc)	Cp	=	0.18	(J/K)
	diopside	clinoenstatit	hedenbergite	alumino-buffo	buffonite	essenite	jadeite
	-28.37	91.83	29.32	4.89	-4.63	6.76	0.19
clinopyroxene	mass	=	26.15	(gm)	density	=	3.31	(gm/cc)	(analysis	in	mole	%)
	cpx	Na0.02Ca0.60Fe''0.28Mg0.94Fe'''0.05Ti0.01Al0.25Si1.85O6
	G	=	-398531	(J)	H	=	-331335	(J)	S	=	55.85	(J/K)	V	=	7.91	(cc)	Cp	=	30.46	(J/K)
	diopside	clinoenstatit	hedenbergite	alumino-buffo	buffonite	essenite	jadeite
	17.46	37.97	27.86	9.65	-8.05	13.29	1.81
clinopyroxene	mass	=	18.85	(gm)	density	=	3.37	(gm/cc)	(analysis	in	mole	%)
	cpx	Na0.01Ca0.30Fe''0.51Mg1.03Fe'''0.06Ti0.01Al0.24Si1.85O6
	G	=	-274865	(J)	H	=	-226063	(J)	S	=	40.56	(J/K)	V	=	5.59	(cc)	Cp	=	21.92	(J/K)
	diopside	clinoenstatit	hedenbergite	alumino-buffo	buffonite	essenite	jadeite
	-36.47	69.23	51.17	9.27	-7.99	13.54	1.26
feldspar	mass	=	35.49	(gm)	density	=	2.68	(gm/cc)	(analysis	in	mole	%)
	K0.01Na0.35Ca0.65Al1.65Si2.35O8
	G	=	-588940	(J)	H	=	-494131	(J)	S	=	78.8	(J/K)	V	=	13.26	(cc)	Cp	=	42.74	(J/K)
	albite	anorthite	sanidine
	34.59	64.71	0.7
spinel	mass	=	5.31	(gm)	density	=	4.75	(gm/cc)	(analysis	in	mole	%)
	Fe''1.13Mg0.15Fe'''1.14Al0.30Cr0.00Ti0.28O4
	G	=	-41879.9	(J)	H	=	-29322.5	(J)	S	=	10.44	(J/K)	V	=	1.12	(cc)	Cp	=	4.87	(J/K)
	chromite	hercynite	magnetite	spinel	ulvospinel
	0	0.18	56.77	14.87	28.18
Viscosity	of	the	System	cannot	be	computed.
System	mass	=	99.12	(gm)	density	=	2.97	(gm/cc)
	G	=	-1.51604e+06	(J)	H	=	-1.24989e+06	(J)	S	=	221.21	(J/K)	V	=	33.37	(cc)	Cp	=	118.12	(J/K)
Oxygen	delta	moles	=	0.00511286	delta	grams	=	0.163605
	G	=	-1385.7	(J)	H	=	152.68	(J)	S	=	1.28	(J/K)	V	=	511.46	(cc)	Cp	=	0.18	(J/K)
**********----------**********
Title:	Dummy	Title
T	=	920	(C)	P	=	5	(kbars)	log(10)	f	O2	=	-11.73	delta	HM	=	-5.23	NNO	=	-0.2	QFM	=	0	COH	=	1.59	IW	=	4.29
Constraint	Flags:	fO2	path	=	QFM	Fractionate	Solids
Liquid	mass	=	12.28	(gm)	density	=	2.4	(gm/cc)	viscosity	=	4.22	(log	10	poise)	(analysis	in	wt	%)
	G	=	-195902	(J)	H	=	-156488	(J)	S	=	33.03	(J/K)	V	=	5.13	(cc)	Cp	=	16.81	(J/K)
	SiO2	TiO2	Al2O3	Fe2O3	Cr2O3	FeO	MnO	MgO	NiO	CoO	CaO	Na2O	K2O	P2O5	H2O	CO2	SO3	Cl2O-1	F2O-1
	65.02	0.17	12.63	1.09	0	4.11	1.63	0.3	0	0	3.01	5.42	2.23	0.33	4.07	0	0	0	0
clinopyroxene	mass	=	0.05	(gm)	density	=	3.57	(gm/cc)	(analysis	in	mole	%)
	cpx	Na0.01Ca0.18Fe''1.08Mg0.62Fe'''0.06Ti0.00Al0.15Si1.90O6
	G	=	-623.93	(J)	H	=	-502.73	(J)	S	=	0.1	(J/K)	V	=	0.01	(cc)	Cp	=	0.05	(J/K)
	diopside	clinoenstatit	hedenbergite	alumino-buffo	buffonite	essenite	jadeite
	-100.26	81.07	108.05	4.15	-3.93	9.57	1.35
feldspar	mass	=	0.33	(gm)	density	=	2.62	(gm/cc)	(analysis	in	mole	%)
	K0.03Na0.64Ca0.34Al1.34Si2.66O8
	G	=	-5449.94	(J)	H	=	-4562.87	(J)	S	=	0.74	(J/K)	V	=	0.13	(cc)	Cp	=	0.4	(J/K)
	albite	anorthite	sanidine
	63.76	33.6	2.64
spinel	mass	=	0.06	(gm)	density	=	4.9	(gm/cc)	(analysis	in	mole	%)
	Fe''1.10Mg0.06Fe'''1.50Al0.18Cr0.00Ti0.16O4
	G	=	-403.6	(J)	H	=	-273.12	(J)	S	=	0.11	(J/K)	V	=	0.01	(cc)	Cp	=	0.05	(J/K)
	chromite	hercynite	magnetite	spinel	ulvospinel
	0	3.23	75.17	5.57	16.03
Total	solids	mass	=	0.44	(gm)	density	=	2.88	(gm/cc)
	G	=	-6477.47	(J)	H	=	-5338.72	(J)	S	=	0.95	(J/K)	V	=	0.15	(cc)	Cp	=	0.51	(J/K)
Summary	of	all	fractionated	phases:	(total	mass	=	86.4	grams)
orthopyroxene	mass	=	0.15	(gm)	density	=	3.27	(gm/cc)	(analysis	in	mole	%)
	opx	Na0.00Ca0.08Fe''0.29Mg1.55Fe'''0.02Ti0.00Al0.12Si1.93O6
	G	=	-2313.78	(J)	H	=	-1928.82	(J)	S	=	0.32	(J/K)	V	=	0.05	(cc)	Cp	=	0.18	(J/K)
	diopside	clinoenstatit	hedenbergite	alumino-buffo	buffonite	essenite	jadeite
	-28.37	91.83	29.32	4.89	-4.63	6.76	0.19
clinopyroxene	mass	=	26.2	(gm)	density	=	3.31	(gm/cc)	(analysis	in	mole	%)
	cpx	Na0.02Ca0.60Fe''0.28Mg0.94Fe'''0.05Ti0.01Al0.25Si1.85O6
	G	=	-398639	(J)	H	=	-332174	(J)	S	=	55.7	(J/K)	V	=	7.92	(cc)	Cp	=	30.48	(J/K)
	diopside	clinoenstatit	hedenbergite	alumino-buffo	buffonite	essenite	jadeite
	17.25	38.05	28.01	9.64	-8.04	13.28	1.81
clinopyroxene	mass	=	18.85	(gm)	density	=	3.37	(gm/cc)	(analysis	in	mole	%)
	cpx	Na0.01Ca0.30Fe''0.51Mg1.03Fe'''0.06Ti0.01Al0.24Si1.85O6
	G	=	-274461	(J)	H	=	-226282	(J)	S	=	40.38	(J/K)	V	=	5.59	(cc)	Cp	=	21.9	(J/K)
	diopside	clinoenstatit	hedenbergite	alumino-buffo	buffonite	essenite	jadeite
	-36.47	69.23	51.17	9.27	-7.99	13.54	1.26
feldspar	mass	=	35.83	(gm)	density	=	2.68	(gm/cc)	(analysis	in	mole	%)
	K0.01Na0.35Ca0.64Al1.64Si2.36O8
	G	=	-593864	(J)	H	=	-499337	(J)	S	=	79.22	(J/K)	V	=	13.39	(cc)	Cp	=	43.11	(J/K)
	albite	anorthite	sanidine
	34.86	64.41	0.72
spinel	mass	=	5.37	(gm)	density	=	4.76	(gm/cc)	(analysis	in	mole	%)
	Fe''1.13Mg0.15Fe'''1.14Al0.30Cr0.00Ti0.28O4
	G	=	-42210.3	(J)	H	=	-29665.5	(J)	S	=	10.51	(J/K)	V	=	1.13	(cc)	Cp	=	4.92	(J/K)
	chromite	hercynite	magnetite	spinel	ulvospinel
	0	0.22	56.96	14.77	28.06
Viscosity	of	the	System	cannot	be	computed.
System	mass	=	99.12	(gm)	density	=	2.97	(gm/cc)
	G	=	-1.51387e+06	(J)	H	=	-1.25121e+06	(J)	S	=	220.13	(J/K)	V	=	33.35	(cc)	Cp	=	117.91	(J/K)
Oxygen	delta	moles	=	0.0051744	delta	grams	=	0.165574
	G	=	-1389.44	(J)	H	=	152.67	(J)	S	=	1.29	(J/K)	V	=	513.31	(cc)	Cp	=	0.18	(J/K)
**********----------**********
Title:	Dummy	Title
T	=	910	(C)	P	=	5	(kbars)	log(10)	f	O2	=	-11.9	delta	HM	=	-5.23	NNO	=	-0.19	QFM	=	0	COH	=	1.58	IW	=	4.31
Constraint	Flags:	fO2	path	=	QFM	Fractionate	Solids
Liquid	mass	=	11.84	(gm)	density	=	2.39	(gm/cc)	viscosity	=	4.26	(log	10	poise)	(analysis	in	wt	%)
	G	=	-189034	(J)	H	=	-151387	(J)	S	=	31.82	(J/K)	V	=	4.96	(cc)	Cp	=	16.19	(J/K)
	SiO2	TiO2	Al2O3	Fe2O3	Cr2O3	FeO	MnO	MgO	NiO	CoO	CaO	Na2O	K2O	P2O5	H2O	CO2	SO3	Cl2O-1	F2O-1
	65.54	0.16	12.39	1.03	0	3.8	1.62	0.25	0	0	2.94	5.41	2.3	0.34	4.22	0	0	0	0
olivine	mass	=	0.09	(gm)	density	=	4.05	(gm/cc)	(analysis	in	mole	%)
	(Ca0.00Mg0.18Fe''0.69Mn0.13Co0.00Ni0.00)2SiO4
	G	=	-893.09	(J)	H	=	-683.27	(J)	S	=	0.18	(J/K)	V	=	0.02	(cc)	Cp	=	0.09	(J/K)
	tephroite	fayalite	co-olivine	ni-olivine	monticellite	forsterite
	12.81	68.85	0	0	0.85	17.49
feldspar	mass	=	0.34	(gm)	density	=	2.62	(gm/cc)	(analysis	in	mole	%)
	K0.03Na0.65Ca0.32Al1.32Si2.68O8
	G	=	-5556.47	(J)	H	=	-4661.81	(J)	S	=	0.76	(J/K)	V	=	0.13	(cc)	Cp	=	0.41	(J/K)
	albite	anorthite	sanidine
	64.73	32.49	2.78
spinel	mass	=	0.03	(gm)	density	=	4.9	(gm/cc)	(analysis	in	mole	%)
	Fe''1.11Mg0.05Fe'''1.51Al0.17Cr0.00Ti0.16O4
	G	=	-181.74	(J)	H	=	-123.36	(J)	S	=	0.05	(J/K)	V	=	0.01	(cc)	Cp	=	0.02	(J/K)
	chromite	hercynite	magnetite	spinel	ulvospinel
	0	3.2	75.33	5.12	16.35
Total	solids	mass	=	0.45	(gm)	density	=	2.9	(gm/cc)
	G	=	-6631.31	(J)	H	=	-5468.44	(J)	S	=	0.98	(J/K)	V	=	0.16	(cc)	Cp	=	0.52	(J/K)
Summary	of	all	fractionated	phases:	(total	mass	=	86.83	grams)
orthopyroxene	mass	=	0.15	(gm)	density	=	3.27	(gm/cc)	(analysis	in	mole	%)
	opx	Na0.00Ca0.08Fe''0.29Mg1.55Fe'''0.02Ti0.00Al0.12Si1.93O6
	G	=	-2310.57	(J)	H	=	-1930.65	(J)	S	=	0.32	(J/K)	V	=	0.05	(cc)	Cp	=	0.18	(J/K)
	diopside	clinoenstatit	hedenbergite	alumino-buffo	buffonite	essenite	jadeite
	-28.37	91.83	29.32	4.89	-4.63	6.76	0.19
clinopyroxene	mass	=	26.25	(gm)	density	=	3.31	(gm/cc)	(analysis	in	mole	%)
	cpx	Na0.02Ca0.60Fe''0.28Mg0.94Fe'''0.05Ti0.01Al0.25Si1.85O6
	G	=	-398676	(J)	H	=	-332957	(J)	S	=	55.55	(J/K)	V	=	7.93	(cc)	Cp	=	30.5	(J/K)
	diopside	clinoenstatit	hedenbergite	alumino-buffo	buffonite	essenite	jadeite
	17.06	38.12	28.14	9.63	-8.03	13.28	1.81
clinopyroxene	mass	=	18.85	(gm)	density	=	3.38	(gm/cc)	(analysis	in	mole	%)
	cpx	Na0.01Ca0.30Fe''0.51Mg1.03Fe'''0.06Ti0.01Al0.24Si1.85O6
	G	=	-274058	(J)	H	=	-226501	(J)	S	=	40.2	(J/K)	V	=	5.58	(cc)	Cp	=	21.87	(J/K)
	diopside	clinoenstatit	hedenbergite	alumino-buffo	buffonite	essenite	jadeite
	-36.47	69.23	51.17	9.27	-7.99	13.54	1.26
feldspar	mass	=	36.16	(gm)	density	=	2.68	(gm/cc)	(analysis	in	mole	%)
	K0.01Na0.35Ca0.64Al1.64Si2.36O8
	G	=	-598474	(J)	H	=	-504297	(J)	S	=	79.6	(J/K)	V	=	13.51	(cc)	Cp	=	43.46	(J/K)
	albite	anorthite	sanidine
	35.13	64.13	0.74
spinel	mass	=	5.43	(gm)	density	=	4.76	(gm/cc)	(analysis	in	mole	%)
	Fe''1.13Mg0.15Fe'''1.14Al0.30Cr0.00Ti0.28O4
	G	=	-42492.5	(J)	H	=	-29977.6	(J)	S	=	10.58	(J/K)	V	=	1.14	(cc)	Cp	=	4.96	(J/K)
	chromite	hercynite	magnetite	spinel	ulvospinel
	0	0.25	57.14	14.68	27.94
Viscosity	of	the	System	cannot	be	computed.
System	mass	=	99.12	(gm)	density	=	2.97	(gm/cc)
	G	=	-1.51168e+06	(J)	H	=	-1.25252e+06	(J)	S	=	219.04	(J/K)	V	=	33.33	(cc)	Cp	=	117.69	(J/K)
Oxygen	delta	moles	=	0.00517728	delta	grams	=	0.165667
	G	=	-1377.29	(J)	H	=	150.91	(J)	S	=	1.29	(J/K)	V	=	509.29	(cc)	Cp	=	0.18	(J/K)
**********----------**********
Title:	Dummy	Title
T	=	900	(C)	P	=	5	(kbars)	log(10)	f	O2	=	-12.08	delta	HM	=	-5.23	NNO	=	-0.19	QFM	=	0	COH	=	1.56	IW	=	4.33
Constraint	Flags:	fO2	path	=	QFM	Fractionate	Solids
Liquid	mass	=	11.44	(gm)	density	=	2.38	(gm/cc)	viscosity	=	4.29	(log	10	poise)	(analysis	in	wt	%)
	G	=	-182773	(J)	H	=	-146740	(J)	S	=	30.71	(J/K)	V	=	4.81	(cc)	Cp	=	15.63	(J/K)
	SiO2	TiO2	Al2O3	Fe2O3	Cr2O3	FeO	MnO	MgO	NiO	CoO	CaO	Na2O	K2O	P2O5	H2O	CO2	SO3	Cl2O-1	F2O-1
	66.03	0.15	12.14	0.97	0	3.52	1.62	0.22	0	0	2.86	5.4	2.37	0.35	4.37	0	0	0	0
olivine	mass	=	0.07	(gm)	density	=	4.06	(gm/cc)	(analysis	in	mole	%)
	(Ca0.00Mg0.17Fe''0.70Mn0.13Co0.00Ni0.00)2SiO4
	G	=	-683.5	(J)	H	=	-523.74	(J)	S	=	0.14	(J/K)	V	=	0.02	(cc)	Cp	=	0.07	(J/K)
	tephroite	fayalite	co-olivine	ni-olivine	monticellite	forsterite
	13.2	69.72	0	0	0.83	16.25
feldspar	mass	=	0.31	(gm)	density	=	2.62	(gm/cc)	(analysis	in	mole	%)
	K0.03Na0.66Ca0.31Al1.31Si2.69O8
	G	=	-5153.26	(J)	H	=	-4332.57	(J)	S	=	0.7	(J/K)	V	=	0.12	(cc)	Cp	=	0.38	(J/K)
	albite	anorthite	sanidine
	65.67	31.39	2.93
spinel	mass	=	0.03	(gm)	density	=	4.91	(gm/cc)	(analysis	in	mole	%)
	Fe''1.12Mg0.05Fe'''1.51Al0.16Cr0.00Ti0.16O4
	G	=	-191.44	(J)	H	=	-130.35	(J)	S	=	0.05	(J/K)	V	=	0.01	(cc)	Cp	=	0.02	(J/K)
	chromite	hercynite	magnetite	spinel	ulvospinel
	0	3.14	75.64	4.75	16.47
Total	solids	mass	=	0.41	(gm)	density	=	2.88	(gm/cc)
	G	=	-6028.19	(J)	H	=	-4986.66	(J)	S	=	0.89	(J/K)	V	=	0.14	(cc)	Cp	=	0.47	(J/K)
Summary	of	all	fractionated	phases:	(total	mass	=	87.28	grams)
olivine	mass	=	0.09	(gm)	density	=	4.05	(gm/cc)	(analysis	in	mole	%)
	(Ca0.00Mg0.18Fe''0.69Mn0.13Co0.00Ni0.00)2SiO4
	G	=	-872.23	(J)	H	=	-669.49	(J)	S	=	0.17	(J/K)	V	=	0.02	(cc)	Cp	=	0.09	(J/K)
	tephroite	fayalite	co-olivine	ni-olivine	monticellite	forsterite
	12.81	68.85	0	0	0.85	17.49
orthopyroxene	mass	=	0.15	(gm)	density	=	3.27	(gm/cc)	(analysis	in	mole	%)
	opx	Na0.00Ca0.08Fe''0.29Mg1.55Fe'''0.02Ti0.00Al0.12Si1.93O6
	G	=	-2307.36	(J)	H	=	-1932.47	(J)	S	=	0.32	(J/K)	V	=	0.05	(cc)	Cp	=	0.18	(J/K)
	diopside	clinoenstatit	hedenbergite	alumino-buffo	buffonite	essenite	jadeite
	-28.37	91.83	29.32	4.89	-4.63	6.76	0.19
clinopyroxene	mass	=	26.25	(gm)	density	=	3.31	(gm/cc)	(analysis	in	mole	%)
	cpx	Na0.02Ca0.60Fe''0.28Mg0.94Fe'''0.05Ti0.01Al0.25Si1.85O6
	G	=	-398122	(J)	H	=	-333261	(J)	S	=	55.29	(J/K)	V	=	7.93	(cc)	Cp	=	30.47	(J/K)
	diopside	clinoenstatit	hedenbergite	alumino-buffo	buffonite	essenite	jadeite
	17.06	38.12	28.14	9.63	-8.03	13.28	1.81
clinopyroxene	mass	=	18.85	(gm)	density	=	3.38	(gm/cc)	(analysis	in	mole	%)
	cpx	Na0.01Ca0.30Fe''0.51Mg1.03Fe'''0.06Ti0.01Al0.24Si1.85O6
	G	=	-273657	(J)	H	=	-226719	(J)	S	=	40.01	(J/K)	V	=	5.58	(cc)	Cp	=	21.84	(J/K)
	diopside	clinoenstatit	hedenbergite	alumino-buffo	buffonite	essenite	jadeite
	-36.47	69.23	51.17	9.27	-7.99	13.54	1.26
feldspar	mass	=	36.5	(gm)	density	=	2.68	(gm/cc)	(analysis	in	mole	%)
	K0.01Na0.35Ca0.64Al1.64Si2.36O8
	G	=	-603186	(J)	H	=	-509360	(J)	S	=	79.98	(J/K)	V	=	13.63	(cc)	Cp	=	43.81	(J/K)
	albite	anorthite	sanidine
[truncated: 550 more rows]

## Sheet: FMQ +2
**********----------**********
Title:	Dummy	Title
T	=	1110	(C)	P	=	1	(kbars)	log(10)	f	O2	=	-7.3	delta	HM	=	-3.54	NNO	=	1.36	QFM	=	2	COH	=	4.08	IW	=	5.63
Constraint	Flags:	fO2	path	=	QFM+2	Fractionate	Solids
Liquid	mass	=	85.06	(gm)	density	=	2.43	(gm/cc)	viscosity	=	3.56	(log	10	poise)	(analysis	in	wt	%)
	G	=	-1.39703e+06	(J)	H	=	-1.07446e+06	(J)	S	=	233.21	(J/K)	V	=	35.02	(cc)	Cp	=	120.55	(J/K)
	SiO2	TiO2	Al2O3	Fe2O3	Cr2O3	FeO	MnO	MgO	NiO	CoO	CaO	Na2O	K2O	P2O5	H2O	CO2	SO3	Cl2O-1	F2O-1
	57.2	1.22	17.87	2.32	0	4.37	0.66	1.9	0	0	7.08	4.55	1	0.13	1.7	0	0	0	0
feldspar	mass	=	1.62	(gm)	density	=	2.66	(gm/cc)	(analysis	in	mole	%)
	K0.00Na0.29Ca0.71Al1.71Si2.29O8
	G	=	-27782.3	(J)	H	=	-22447	(J)	S	=	3.86	(J/K)	V	=	0.61	(cc)	Cp	=	1.98	(J/K)
	albite	anorthite	sanidine
	28.94	70.68	0.38
spinel	mass	=	14.11	(gm)	density	=	4.65	(gm/cc)	(analysis	in	mole	%)
	Fe''0.82Mg0.30Fe'''1.49Al0.26Cr0.00Ti0.12O4
	G	=	-116498	(J)	H	=	-75740.8	(J)	S	=	29.47	(J/K)	V	=	3.03	(cc)	Cp	=	13.27	(J/K)
	chromite	hercynite	magnetite	spinel	ulvospinel
	0	-16.99	74.66	29.94	12.38
Total	solids	mass	=	15.73	(gm)	density	=	4.32	(gm/cc)
	G	=	-144280	(J)	H	=	-98187.8	(J)	S	=	33.32	(J/K)	V	=	3.64	(cc)	Cp	=	15.25	(J/K)
Summary	of	all	fractionated	phases:	(total	mass	=	0	grams)
Viscosity	of	the	System:	3.75	(log	10	poise)
System	mass	=	100.79	(gm)	density	=	2.61	(gm/cc)
	G	=	-1.54131e+06	(J)	H	=	-1.17264e+06	(J)	S	=	266.54	(J/K)	V	=	38.66	(cc)	Cp	=	135.8	(J/K)
Oxygen	delta	moles	=	0.0148566	delta	grams	=	0.475394
	G	=	-4702.07	(J)	H	=	539.76	(J)	S	=	3.79	(J/K)	V	=	1708.5	(cc)	Cp	=	0.54	(J/K)
**********----------**********
Title:	Dummy	Title
T	=	1100	(C)	P	=	1	(kbars)	log(10)	f	O2	=	-7.43	delta	HM	=	-3.54	NNO	=	1.37	QFM	=	2	COH	=	4.07	IW	=	5.64
Constraint	Flags:	fO2	path	=	QFM+2	Fractionate	Solids
Liquid	mass	=	81.55	(gm)	density	=	2.42	(gm/cc)	viscosity	=	3.65	(log	10	poise)	(analysis	in	wt	%)
	G	=	-1.34094e+06	(J)	H	=	-1.03426e+06	(J)	S	=	223.34	(J/K)	V	=	33.73	(cc)	Cp	=	115.47	(J/K)
	SiO2	TiO2	Al2O3	Fe2O3	Cr2O3	FeO	MnO	MgO	NiO	CoO	CaO	Na2O	K2O	P2O5	H2O	CO2	SO3	Cl2O-1	F2O-1
	57.91	1.23	17.5	2.2	0	4.07	0.69	1.93	0	0	6.9	4.62	1.04	0.13	1.78	0	0	0	0
feldspar	mass	=	2.81	(gm)	density	=	2.66	(gm/cc)	(analysis	in	mole	%)
	K0.00Na0.30Ca0.69Al1.69Si2.31O8
	G	=	-48221.2	(J)	H	=	-39038.5	(J)	S	=	6.69	(J/K)	V	=	1.06	(cc)	Cp	=	3.44	(J/K)
	albite	anorthite	sanidine
	30.48	69.11	0.41
spinel	mass	=	0.72	(gm)	density	=	4.65	(gm/cc)	(analysis	in	mole	%)
	Fe''0.82Mg0.31Fe'''1.49Al0.25Cr0.00Ti0.13O4
	G	=	-5960.36	(J)	H	=	-3893.5	(J)	S	=	1.51	(J/K)	V	=	0.16	(cc)	Cp	=	0.68	(J/K)
	chromite	hercynite	magnetite	spinel	ulvospinel
	0	-18.46	74.32	30.86	13.29
Total	solids	mass	=	3.54	(gm)	density	=	2.91	(gm/cc)
	G	=	-54181.5	(J)	H	=	-42932	(J)	S	=	8.19	(J/K)	V	=	1.21	(cc)	Cp	=	4.12	(J/K)
Summary	of	all	fractionated	phases:	(total	mass	=	15.72	grams)
feldspar	mass	=	1.62	(gm)	density	=	2.66	(gm/cc)	(analysis	in	mole	%)
	K0.00Na0.29Ca0.71Al1.71Si2.29O8
	G	=	-27696.9	(J)	H	=	-22428.8	(J)	S	=	3.84	(J/K)	V	=	0.61	(cc)	Cp	=	1.98	(J/K)
	albite	anorthite	sanidine
	28.94	70.68	0.38
spinel	mass	=	14.11	(gm)	density	=	4.66	(gm/cc)	(analysis	in	mole	%)
	Fe''0.82Mg0.30Fe'''1.49Al0.26Cr0.00Ti0.12O4
	G	=	-116186	(J)	H	=	-75862	(J)	S	=	29.37	(J/K)	V	=	3.03	(cc)	Cp	=	13.26	(J/K)
	chromite	hercynite	magnetite	spinel	ulvospinel
	0	-16.99	74.66	29.94	12.38
Viscosity	of	the	System:	3.9	(log	10	poise)
System	mass	=	100.81	(gm)	density	=	2.61	(gm/cc)
	G	=	-1.539e+06	(J)	H	=	-1.17549e+06	(J)	S	=	264.73	(J/K)	V	=	38.58	(cc)	Cp	=	134.83	(J/K)
Oxygen	delta	moles	=	0.0155471	delta	grams	=	0.497488
	G	=	-4880.96	(J)	H	=	559.21	(J)	S	=	3.96	(J/K)	V	=	1774.98	(cc)	Cp	=	0.56	(J/K)
**********----------**********
Title:	Dummy	Title
T	=	1090	(C)	P	=	1	(kbars)	log(10)	f	O2	=	-7.56	delta	HM	=	-3.55	NNO	=	1.37	QFM	=	2	COH	=	4.06	IW	=	5.65
Constraint	Flags:	fO2	path	=	QFM+2	Fractionate	Solids
Liquid	mass	=	78.3	(gm)	density	=	2.41	(gm/cc)	viscosity	=	3.74	(log	10	poise)	(analysis	in	wt	%)
	G	=	-1.28875e+06	(J)	H	=	-996811	(J)	S	=	214.17	(J/K)	V	=	32.53	(cc)	Cp	=	110.77	(J/K)
	SiO2	TiO2	Al2O3	Fe2O3	Cr2O3	FeO	MnO	MgO	NiO	CoO	CaO	Na2O	K2O	P2O5	H2O	CO2	SO3	Cl2O-1	F2O-1
	58.6	1.23	17.13	2.09	0	3.78	0.72	1.96	0	0	6.72	4.69	1.08	0.14	1.85	0	0	0	0
feldspar	mass	=	2.63	(gm)	density	=	2.66	(gm/cc)	(analysis	in	mole	%)
	K0.00Na0.32Ca0.68Al1.68Si2.32O8
	G	=	-45002.8	(J)	H	=	-36505.7	(J)	S	=	6.23	(J/K)	V	=	0.99	(cc)	Cp	=	3.21	(J/K)
	albite	anorthite	sanidine
	32.03	67.53	0.44
spinel	mass	=	0.65	(gm)	density	=	4.65	(gm/cc)	(analysis	in	mole	%)
	Fe''0.82Mg0.32Fe'''1.48Al0.24Cr0.00Ti0.14O4
	G	=	-5330.48	(J)	H	=	-3499.19	(J)	S	=	1.34	(J/K)	V	=	0.14	(cc)	Cp	=	0.61	(J/K)
	chromite	hercynite	magnetite	spinel	ulvospinel
	0	-19.96	73.91	31.82	14.23
Total	solids	mass	=	3.28	(gm)	density	=	2.9	(gm/cc)
	G	=	-50333.3	(J)	H	=	-40004.8	(J)	S	=	7.58	(J/K)	V	=	1.13	(cc)	Cp	=	3.82	(J/K)
Summary	of	all	fractionated	phases:	(total	mass	=	19.25	grams)
feldspar	mass	=	4.43	(gm)	density	=	2.66	(gm/cc)	(analysis	in	mole	%)
	K0.00Na0.30Ca0.70Al1.70Si2.30O8
	G	=	-75766.3	(J)	H	=	-61483.5	(J)	S	=	10.48	(J/K)	V	=	1.66	(cc)	Cp	=	5.41	(J/K)
	albite	anorthite	sanidine
	29.92	69.68	0.4
spinel	mass	=	14.83	(gm)	density	=	4.66	(gm/cc)	(analysis	in	mole	%)
	Fe''0.82Mg0.30Fe'''1.49Al0.26Cr0.00Ti0.12O4
	G	=	-121820	(J)	H	=	-79883.3	(J)	S	=	30.76	(J/K)	V	=	3.18	(cc)	Cp	=	13.93	(J/K)
	chromite	hercynite	magnetite	spinel	ulvospinel
	0	-17.06	74.65	29.99	12.43
Viscosity	of	the	System:	4.06	(log	10	poise)
System	mass	=	100.83	(gm)	density	=	2.62	(gm/cc)
	G	=	-1.53667e+06	(J)	H	=	-1.17818e+06	(J)	S	=	262.99	(J/K)	V	=	38.51	(cc)	Cp	=	133.93	(J/K)
Oxygen	delta	moles	=	0.0161535	delta	grams	=	0.516891
	G	=	-5030.19	(J)	H	=	575.18	(J)	S	=	4.11	(J/K)	V	=	1830.77	(cc)	Cp	=	0.58	(J/K)
**********----------**********
Title:	Dummy	Title
T	=	1080	(C)	P	=	1	(kbars)	log(10)	f	O2	=	-7.69	delta	HM	=	-3.55	NNO	=	1.37	QFM	=	2	COH	=	4.05	IW	=	5.67
Constraint	Flags:	fO2	path	=	QFM+2	Fractionate	Solids
Liquid	mass	=	75.28	(gm)	density	=	2.4	(gm/cc)	viscosity	=	3.82	(log	10	poise)	(analysis	in	wt	%)
	G	=	-1.24009e+06	(J)	H	=	-961829	(J)	S	=	205.64	(J/K)	V	=	31.41	(cc)	Cp	=	106.4	(J/K)
	SiO2	TiO2	Al2O3	Fe2O3	Cr2O3	FeO	MnO	MgO	NiO	CoO	CaO	Na2O	K2O	P2O5	H2O	CO2	SO3	Cl2O-1	F2O-1
	59.27	1.24	16.77	1.98	0	3.52	0.74	1.99	0	0	6.55	4.76	1.12	0.15	1.93	0	0	0	0
feldspar	mass	=	2.46	(gm)	density	=	2.65	(gm/cc)	(analysis	in	mole	%)
	K0.00Na0.34Ca0.66Al1.66Si2.34O8
	G	=	-42088.5	(J)	H	=	-34209.8	(J)	S	=	5.82	(J/K)	V	=	0.93	(cc)	Cp	=	3.01	(J/K)
	albite	anorthite	sanidine
	33.58	65.95	0.47
spinel	mass	=	0.58	(gm)	density	=	4.65	(gm/cc)	(analysis	in	mole	%)
	Fe''0.82Mg0.33Fe'''1.47Al0.23Cr0.00Ti0.15O4
	G	=	-4777.82	(J)	H	=	-3152.41	(J)	S	=	1.2	(J/K)	V	=	0.12	(cc)	Cp	=	0.55	(J/K)
	chromite	hercynite	magnetite	spinel	ulvospinel
	0	-21.5	73.44	32.85	15.2
Total	solids	mass	=	3.04	(gm)	density	=	2.89	(gm/cc)
	G	=	-46866.3	(J)	H	=	-37362.2	(J)	S	=	7.02	(J/K)	V	=	1.05	(cc)	Cp	=	3.55	(J/K)
Summary	of	all	fractionated	phases:	(total	mass	=	22.52	grams)
feldspar	mass	=	7.05	(gm)	density	=	2.66	(gm/cc)	(analysis	in	mole	%)
	K0.00Na0.31Ca0.69Al1.69Si2.31O8
	G	=	-120556	(J)	H	=	-98037.3	(J)	S	=	16.64	(J/K)	V	=	2.65	(cc)	Cp	=	8.6	(J/K)
	albite	anorthite	sanidine
	30.71	68.88	0.41
spinel	mass	=	15.47	(gm)	density	=	4.66	(gm/cc)	(analysis	in	mole	%)
	Fe''0.82Mg0.30Fe'''1.49Al0.26Cr0.00Ti0.13O4
	G	=	-126813	(J)	H	=	-83516.2	(J)	S	=	32	(J/K)	V	=	3.32	(cc)	Cp	=	14.53	(J/K)
	chromite	hercynite	magnetite	spinel	ulvospinel
	0	-17.18	74.62	30.06	12.5
Viscosity	of	the	System:	4.22	(log	10	poise)
System	mass	=	100.85	(gm)	density	=	2.62	(gm/cc)
	G	=	-1.53432e+06	(J)	H	=	-1.18075e+06	(J)	S	=	261.3	(J/K)	V	=	38.44	(cc)	Cp	=	133.09	(J/K)
Oxygen	delta	moles	=	0.0166865	delta	grams	=	0.533948
	G	=	-5153.73	(J)	H	=	588.12	(J)	S	=	4.24	(J/K)	V	=	1877.31	(cc)	Cp	=	0.6	(J/K)
**********----------**********
Title:	Dummy	Title
T	=	1070	(C)	P	=	1	(kbars)	log(10)	f	O2	=	-7.83	delta	HM	=	-3.55	NNO	=	1.38	QFM	=	2	COH	=	4.04	IW	=	5.68
Constraint	Flags:	fO2	path	=	QFM+2	Fractionate	Solids
Liquid	mass	=	72.47	(gm)	density	=	2.39	(gm/cc)	viscosity	=	3.9	(log	10	poise)	(analysis	in	wt	%)
	G	=	-1.19461e+06	(J)	H	=	-929090	(J)	S	=	197.69	(J/K)	V	=	30.36	(cc)	Cp	=	102.34	(J/K)
	SiO2	TiO2	Al2O3	Fe2O3	Cr2O3	FeO	MnO	MgO	NiO	CoO	CaO	Na2O	K2O	P2O5	H2O	CO2	SO3	Cl2O-1	F2O-1
	59.91	1.24	16.4	1.87	0	3.27	0.77	2.02	0	0	6.38	4.81	1.16	0.15	2	0	0	0	0
feldspar	mass	=	2.31	(gm)	density	=	2.65	(gm/cc)	(analysis	in	mole	%)
	K0.01Na0.35Ca0.64Al1.64Si2.36O8
	G	=	-39438.6	(J)	H	=	-32120	(J)	S	=	5.45	(J/K)	V	=	0.87	(cc)	Cp	=	2.82	(J/K)
	albite	anorthite	sanidine
	35.12	64.38	0.5
spinel	mass	=	0.52	(gm)	density	=	4.64	(gm/cc)	(analysis	in	mole	%)
	Fe''0.82Mg0.34Fe'''1.46Al0.22Cr0.00Ti0.16O4
	G	=	-4292.11	(J)	H	=	-2846.87	(J)	S	=	1.08	(J/K)	V	=	0.11	(cc)	Cp	=	0.49	(J/K)
	chromite	hercynite	magnetite	spinel	ulvospinel
	0	-23.07	72.92	33.95	16.2
Total	solids	mass	=	2.83	(gm)	density	=	2.88	(gm/cc)
	G	=	-43730.7	(J)	H	=	-34966.9	(J)	S	=	6.52	(J/K)	V	=	0.98	(cc)	Cp	=	3.31	(J/K)
Summary	of	all	fractionated	phases:	(total	mass	=	25.56	grams)
feldspar	mass	=	9.51	(gm)	density	=	2.66	(gm/cc)	(analysis	in	mole	%)
	K0.00Na0.31Ca0.68Al1.68Si2.32O8
	G	=	-162374	(J)	H	=	-132325	(J)	S	=	22.37	(J/K)	V	=	3.58	(cc)	Cp	=	11.59	(J/K)
	albite	anorthite	sanidine
	31.45	68.12	0.43
spinel	mass	=	16.05	(gm)	density	=	4.66	(gm/cc)	(analysis	in	mole	%)
	Fe''0.82Mg0.30Fe'''1.49Al0.26Cr0.00Ti0.13O4
	G	=	-131242	(J)	H	=	-86807.6	(J)	S	=	33.08	(J/K)	V	=	3.44	(cc)	Cp	=	15.06	(J/K)
	chromite	hercynite	magnetite	spinel	ulvospinel
	0	-17.34	74.57	30.17	12.6
Viscosity	of	the	System:	4.37	(log	10	poise)
System	mass	=	100.86	(gm)	density	=	2.63	(gm/cc)
	G	=	-1.53196e+06	(J)	H	=	-1.18319e+06	(J)	S	=	259.66	(J/K)	V	=	38.37	(cc)	Cp	=	132.3	(J/K)
Oxygen	delta	moles	=	0.0171555	delta	grams	=	0.548957
	G	=	-5254.99	(J)	H	=	598.46	(J)	S	=	4.36	(J/K)	V	=	1915.82	(cc)	Cp	=	0.62	(J/K)
**********----------**********
Title:	Dummy	Title
T	=	1060	(C)	P	=	1	(kbars)	log(10)	f	O2	=	-7.96	delta	HM	=	-3.55	NNO	=	1.38	QFM	=	2	COH	=	4.02	IW	=	5.7
Constraint	Flags:	fO2	path	=	QFM+2	Fractionate	Solids
Liquid	mass	=	69.84	(gm)	density	=	2.38	(gm/cc)	viscosity	=	3.97	(log	10	poise)	(analysis	in	wt	%)
	G	=	-1.15203e+06	(J)	H	=	-898392	(J)	S	=	190.26	(J/K)	V	=	29.38	(cc)	Cp	=	98.54	(J/K)
	SiO2	TiO2	Al2O3	Fe2O3	Cr2O3	FeO	MnO	MgO	NiO	CoO	CaO	Na2O	K2O	P2O5	H2O	CO2	SO3	Cl2O-1	F2O-1
	60.54	1.25	16.04	1.77	0	3.04	0.8	2.05	0	0	6.22	4.86	1.2	0.16	2.08	0	0	0	0
feldspar	mass	=	2.17	(gm)	density	=	2.65	(gm/cc)	(analysis	in	mole	%)
	K0.01Na0.37Ca0.63Al1.63Si2.37O8
	G	=	-37019.8	(J)	H	=	-30210.4	(J)	S	=	5.11	(J/K)	V	=	0.82	(cc)	Cp	=	2.65	(J/K)
	albite	anorthite	sanidine
	36.64	62.83	0.53
spinel	mass	=	0.47	(gm)	density	=	4.64	(gm/cc)	(analysis	in	mole	%)
	Fe''0.82Mg0.35Fe'''1.45Al0.21Cr0.00Ti0.17O4
	G	=	-3864.51	(J)	H	=	-2577.21	(J)	S	=	0.97	(J/K)	V	=	0.1	(cc)	Cp	=	0.44	(J/K)
	chromite	hercynite	magnetite	spinel	ulvospinel
	0	-24.69	72.34	35.11	17.24
Total	solids	mass	=	2.64	(gm)	density	=	2.87	(gm/cc)
	G	=	-40884.3	(J)	H	=	-32787.6	(J)	S	=	6.07	(J/K)	V	=	0.92	(cc)	Cp	=	3.09	(J/K)
Summary	of	all	fractionated	phases:	(total	mass	=	28.39	grams)
feldspar	mass	=	11.82	(gm)	density	=	2.66	(gm/cc)	(analysis	in	mole	%)
	K0.00Na0.32Ca0.67Al1.67Si2.33O8
	G	=	-201488	(J)	H	=	-164551	(J)	S	=	27.71	(J/K)	V	=	4.45	(cc)	Cp	=	14.39	(J/K)
	albite	anorthite	sanidine
	32.17	67.39	0.44
spinel	mass	=	16.57	(gm)	density	=	4.66	(gm/cc)	(analysis	in	mole	%)
	Fe''0.82Mg0.30Fe'''1.49Al0.26Cr0.00Ti0.13O4
	G	=	-135176	(J)	H	=	-89798.2	(J)	S	=	34.04	(J/K)	V	=	3.55	(cc)	Cp	=	15.54	(J/K)
	chromite	hercynite	magnetite	spinel	ulvospinel
	0	-17.52	74.52	30.28	12.71
Viscosity	of	the	System:	4.52	(log	10	poise)
System	mass	=	100.87	(gm)	density	=	2.63	(gm/cc)
	G	=	-1.52958e+06	(J)	H	=	-1.18553e+06	(J)	S	=	258.07	(J/K)	V	=	38.3	(cc)	Cp	=	131.57	(J/K)
Oxygen	delta	moles	=	0.0175686	delta	grams	=	0.562176
	G	=	-5336.92	(J)	H	=	606.53	(J)	S	=	4.46	(J/K)	V	=	1947.35	(cc)	Cp	=	0.63	(J/K)
**********----------**********
Title:	Dummy	Title
T	=	1050	(C)	P	=	1	(kbars)	log(10)	f	O2	=	-8.1	delta	HM	=	-3.56	NNO	=	1.38	QFM	=	2	COH	=	4.01	IW	=	5.71
Constraint	Flags:	fO2	path	=	QFM+2	Fractionate	Solids
Liquid	mass	=	67.39	(gm)	density	=	2.37	(gm/cc)	viscosity	=	4.05	(log	10	poise)	(analysis	in	wt	%)
	G	=	-1.11209e+06	(J)	H	=	-869557	(J)	S	=	183.3	(J/K)	V	=	28.45	(cc)	Cp	=	95	(J/K)
	SiO2	TiO2	Al2O3	Fe2O3	Cr2O3	FeO	MnO	MgO	NiO	CoO	CaO	Na2O	K2O	P2O5	H2O	CO2	SO3	Cl2O-1	F2O-1
	61.14	1.25	15.67	1.67	0	2.82	0.83	2.08	0	0	6.06	4.91	1.24	0.16	2.15	0	0	0	0
feldspar	mass	=	2.04	(gm)	density	=	2.65	(gm/cc)	(analysis	in	mole	%)
	K0.01Na0.38Ca0.61Al1.61Si2.39O8
	G	=	-34804.1	(J)	H	=	-28459.2	(J)	S	=	4.8	(J/K)	V	=	0.77	(cc)	Cp	=	2.49	(J/K)
	albite	anorthite	sanidine
	38.14	61.29	0.57
spinel	mass	=	0.42	(gm)	density	=	4.63	(gm/cc)	(analysis	in	mole	%)
	Fe''0.82Mg0.36Fe'''1.43Al0.20Cr0.00Ti0.18O4
	G	=	-3487.48	(J)	H	=	-2338.8	(J)	S	=	0.87	(J/K)	V	=	0.09	(cc)	Cp	=	0.4	(J/K)
	chromite	hercynite	magnetite	spinel	ulvospinel
	0	-26.37	71.7	36.36	18.31
Total	solids	mass	=	2.47	(gm)	density	=	2.86	(gm/cc)
	G	=	-38291.6	(J)	H	=	-30798	(J)	S	=	5.66	(J/K)	V	=	0.86	(cc)	Cp	=	2.89	(J/K)
Summary	of	all	fractionated	phases:	(total	mass	=	31.02	grams)
feldspar	mass	=	13.99	(gm)	density	=	2.66	(gm/cc)	(analysis	in	mole	%)
	K0.00Na0.33Ca0.67Al1.67Si2.33O8
	G	=	-238134	(J)	H	=	-194894	(J)	S	=	32.68	(J/K)	V	=	5.27	(cc)	Cp	=	17.02	(J/K)
	albite	anorthite	sanidine
	32.86	66.68	0.46
spinel	mass	=	17.03	(gm)	density	=	4.67	(gm/cc)	(analysis	in	mole	%)
	Fe''0.82Mg0.30Fe'''1.49Al0.25Cr0.00Ti0.13O4
	G	=	-138673	(J)	H	=	-92523.4	(J)	S	=	34.88	(J/K)	V	=	3.65	(cc)	Cp	=	15.97	(J/K)
	chromite	hercynite	magnetite	spinel	ulvospinel
	0	-17.71	74.46	30.42	12.84
Viscosity	of	the	System:	4.67	(log	10	poise)
System	mass	=	100.88	(gm)	density	=	2.64	(gm/cc)
	G	=	-1.52719e+06	(J)	H	=	-1.18777e+06	(J)	S	=	256.52	(J/K)	V	=	38.23	(cc)	Cp	=	130.88	(J/K)
Oxygen	delta	moles	=	0.0179328	delta	grams	=	0.573828
	G	=	-5402.06	(J)	H	=	612.63	(J)	S	=	4.55	(J/K)	V	=	1972.8	(cc)	Cp	=	0.65	(J/K)
**********----------**********
Title:	Dummy	Title
T	=	1040	(C)	P	=	1	(kbars)	log(10)	f	O2	=	-8.24	delta	HM	=	-3.56	NNO	=	1.39	QFM	=	2	COH	=	4	IW	=	5.72
Constraint	Flags:	fO2	path	=	QFM+2	Fractionate	Solids
Liquid	mass	=	65.1	(gm)	density	=	2.36	(gm/cc)	viscosity	=	4.11	(log	10	poise)	(analysis	in	wt	%)
	G	=	-1.07457e+06	(J)	H	=	-842432	(J)	S	=	176.78	(J/K)	V	=	27.58	(cc)	Cp	=	91.68	(J/K)
	SiO2	TiO2	Al2O3	Fe2O3	Cr2O3	FeO	MnO	MgO	NiO	CoO	CaO	Na2O	K2O	P2O5	H2O	CO2	SO3	Cl2O-1	F2O-1
	61.73	1.25	15.31	1.57	0	2.62	0.86	2.11	0	0	5.91	4.95	1.28	0.17	2.23	0	0	0	0
feldspar	mass	=	1.93	(gm)	density	=	2.64	(gm/cc)	(analysis	in	mole	%)
	K0.01Na0.40Ca0.60Al1.60Si2.40O8
	G	=	-32767.8	(J)	H	=	-26848	(J)	S	=	4.51	(J/K)	V	=	0.73	(cc)	Cp	=	2.35	(J/K)
	albite	anorthite	sanidine
	39.62	59.77	0.61
spinel	mass	=	0.38	(gm)	density	=	4.63	(gm/cc)	(analysis	in	mole	%)
	Fe''0.82Mg0.38Fe'''1.42Al0.19Cr0.00Ti0.19O4
	G	=	-3154.54	(J)	H	=	-2127.74	(J)	S	=	0.78	(J/K)	V	=	0.08	(cc)	Cp	=	0.36	(J/K)
	chromite	hercynite	magnetite	spinel	ulvospinel
	0	-28.11	71	37.69	19.42
Total	solids	mass	=	2.31	(gm)	density	=	2.85	(gm/cc)
	G	=	-35922.3	(J)	H	=	-28975.7	(J)	S	=	5.29	(J/K)	V	=	0.81	(cc)	Cp	=	2.7	(J/K)
Summary	of	all	fractionated	phases:	(total	mass	=	33.49	grams)
feldspar	mass	=	16.03	(gm)	density	=	2.66	(gm/cc)	(analysis	in	mole	%)
	K0.00Na0.34Ca0.66Al1.66Si2.34O8
	G	=	-272519	(J)	H	=	-223510	(J)	S	=	37.32	(J/K)	V	=	6.04	(cc)	Cp	=	19.48	(J/K)
	albite	anorthite	sanidine
	33.54	65.99	0.47
spinel	mass	=	17.45	(gm)	density	=	4.67	(gm/cc)	(analysis	in	mole	%)
	Fe''0.82Mg0.31Fe'''1.49Al0.25Cr0.00Ti0.13O4
	G	=	-141787	(J)	H	=	-95013.8	(J)	S	=	35.62	(J/K)	V	=	3.74	(cc)	Cp	=	16.35	(J/K)
	chromite	hercynite	magnetite	spinel	ulvospinel
	0	-17.92	74.39	30.56	12.97
Viscosity	of	the	System:	4.82	(log	10	poise)
System	mass	=	100.9	(gm)	density	=	2.64	(gm/cc)
	G	=	-1.5248e+06	(J)	H	=	-1.18993e+06	(J)	S	=	255.01	(J/K)	V	=	38.17	(cc)	Cp	=	130.23	(J/K)
Oxygen	delta	moles	=	0.0182541	delta	grams	=	0.584108
	G	=	-5452.59	(J)	H	=	617.03	(J)	S	=	4.62	(J/K)	V	=	1992.96	(cc)	Cp	=	0.66	(J/K)
**********----------**********
Title:	Dummy	Title
T	=	1030	(C)	P	=	1	(kbars)	log(10)	f	O2	=	-8.38	delta	HM	=	-3.56	NNO	=	1.39	QFM	=	2	COH	=	3.99	IW	=	5.74
Constraint	Flags:	fO2	path	=	QFM+2	Fractionate	Solids
Liquid	mass	=	62.86	(gm)	density	=	2.35	(gm/cc)	viscosity	=	4.19	(log	10	poise)	(analysis	in	wt	%)
	G	=	-1.03785e+06	(J)	H	=	-815758	(J)	S	=	170.43	(J/K)	V	=	26.73	(cc)	Cp	=	88.43	(J/K)
	SiO2	TiO2	Al2O3	Fe2O3	Cr2O3	FeO	MnO	MgO	NiO	CoO	CaO	Na2O	K2O	P2O5	H2O	CO2	SO3	Cl2O-1	F2O-1
	62.31	1.25	14.99	1.48	0	2.43	0.89	2.11	0	0	5.73	4.99	1.33	0.17	2.31	0	0	0	0
clinopyroxene	mass	=	0.17	(gm)	density	=	3.29	(gm/cc)	(analysis	in	mole	%)
	cpx	Na0.03Ca0.88Fe''0.13Mg0.77Fe'''0.12Ti0.06Al0.25Si1.77O6
	G	=	-2616.18	(J)	H	=	-2137.4	(J)	S	=	0.37	(J/K)	V	=	0.05	(cc)	Cp	=	0.19	(J/K)
	diopside	clinoenstatit	hedenbergite	alumino-buffo	buffonite	essenite	jadeite
	51.13	9.79	13.24	11.17	1.16	10.82	2.7
feldspar	mass	=	1.76	(gm)	density	=	2.64	(gm/cc)	(analysis	in	mole	%)
	K0.01Na0.41Ca0.58Al1.58Si2.42O8
	G	=	-29794.7	(J)	H	=	-24460.7	(J)	S	=	4.09	(J/K)	V	=	0.66	(cc)	Cp	=	2.13	(J/K)
	albite	anorthite	sanidine
	41.18	58.17	0.65
spinel	mass	=	0.33	(gm)	density	=	4.62	(gm/cc)	(analysis	in	mole	%)
	Fe''0.82Mg0.39Fe'''1.41Al0.18Cr0.00Ti0.21O4
	G	=	-2747.9	(J)	H	=	-1863.59	(J)	S	=	0.68	(J/K)	V	=	0.07	(cc)	Cp	=	0.31	(J/K)
	chromite	hercynite	magnetite	spinel	ulvospinel
	0	-29.58	70.28	38.76	20.54
Total	solids	mass	=	2.25	(gm)	density	=	2.86	(gm/cc)
	G	=	-35158.7	(J)	H	=	-28461.7	(J)	S	=	5.14	(J/K)	V	=	0.79	(cc)	Cp	=	2.64	(J/K)
Summary	of	all	fractionated	phases:	(total	mass	=	35.79	grams)
feldspar	mass	=	17.96	(gm)	density	=	2.66	(gm/cc)	(analysis	in	mole	%)
	K0.00Na0.34Ca0.65Al1.65Si2.35O8
	G	=	-304823	(J)	H	=	-250538	(J)	S	=	41.66	(J/K)	V	=	6.76	(cc)	Cp	=	21.8	(J/K)
	albite	anorthite	sanidine
	34.19	65.32	0.49
spinel	mass	=	17.83	(gm)	density	=	4.67	(gm/cc)	(analysis	in	mole	%)
	Fe''0.82Mg0.31Fe'''1.49Al0.25Cr0.00Ti0.13O4
	G	=	-144561	(J)	H	=	-97296.6	(J)	S	=	36.27	(J/K)	V	=	3.82	(cc)	Cp	=	16.7	(J/K)
	chromite	hercynite	magnetite	spinel	ulvospinel
	0	-18.14	74.32	30.71	13.11
Viscosity	of	the	System:	4.98	(log	10	poise)
System	mass	=	100.9	(gm)	density	=	2.65	(gm/cc)
	G	=	-1.5224e+06	(J)	H	=	-1.19205e+06	(J)	S	=	253.49	(J/K)	V	=	38.1	(cc)	Cp	=	129.57	(J/K)
Oxygen	delta	moles	=	0.0185316	delta	grams	=	0.592988
	G	=	-5488.58	(J)	H	=	619.74	(J)	S	=	4.69	(J/K)	V	=	2007.85	(cc)	Cp	=	0.67	(J/K)
**********----------**********
Title:	Dummy	Title
T	=	1020	(C)	P	=	1	(kbars)	log(10)	f	O2	=	-8.53	delta	HM	=	-3.56	NNO	=	1.39	QFM	=	2	COH	=	3.97	IW	=	5.75
Constraint	Flags:	fO2	path	=	QFM+2	Fractionate	Solids
Liquid	mass	=	60.49	(gm)	density	=	2.34	(gm/cc)	viscosity	=	4.27	(log	10	poise)	(analysis	in	wt	%)
	G	=	-999079	(J)	H	=	-787268	(J)	S	=	163.79	(J/K)	V	=	25.84	(cc)	Cp	=	84.93	(J/K)
	SiO2	TiO2	Al2O3	Fe2O3	Cr2O3	FeO	MnO	MgO	NiO	CoO	CaO	Na2O	K2O	P2O5	H2O	CO2	SO3	Cl2O-1	F2O-1
	62.93	1.24	14.8	1.39	0	2.25	0.93	2.01	0	0	5.43	5.07	1.37	0.18	2.4	0	0	0	0
clinopyroxene	mass	=	0.69	(gm)	density	=	3.29	(gm/cc)	(analysis	in	mole	%)
	cpx	Na0.03Ca0.87Fe''0.13Mg0.77Fe'''0.12Ti0.06Al0.25Si1.77O6
	G	=	-10772.9	(J)	H	=	-8823.34	(J)	S	=	1.51	(J/K)	V	=	0.21	(cc)	Cp	=	0.79	(J/K)
	diopside	clinoenstatit	hedenbergite	alumino-buffo	buffonite	essenite	jadeite
	51.14	9.77	13.16	11.56	1.43	10.17	2.78
feldspar	mass	=	1.44	(gm)	density	=	2.64	(gm/cc)	(analysis	in	mole	%)
	K0.01Na0.43Ca0.56Al1.56Si2.44O8
	G	=	-24408.5	(J)	H	=	-20077.6	(J)	S	=	3.35	(J/K)	V	=	0.55	(cc)	Cp	=	1.75	(J/K)
	albite	anorthite	sanidine
	43.14	56.17	0.7
spinel	mass	=	0.25	(gm)	density	=	4.63	(gm/cc)	(analysis	in	mole	%)
	Fe''0.83Mg0.39Fe'''1.39Al0.18Cr0.00Ti0.22O4
	G	=	-2105.63	(J)	H	=	-1433.59	(J)	S	=	0.52	(J/K)	V	=	0.06	(cc)	Cp	=	0.24	(J/K)
	chromite	hercynite	magnetite	spinel	ulvospinel
	0	-29.88	69.68	38.66	21.53
Total	solids	mass	=	2.38	(gm)	density	=	2.94	(gm/cc)
	G	=	-37287	(J)	H	=	-30334.5	(J)	S	=	5.38	(J/K)	V	=	0.81	(cc)	Cp	=	2.78	(J/K)
Summary	of	all	fractionated	phases:	(total	mass	=	38.04	grams)
clinopyroxene	mass	=	0.16	(gm)	density	=	3.29	(gm/cc)	(analysis	in	mole	%)
	cpx	Na0.03Ca0.88Fe''0.13Mg0.77Fe'''0.12Ti0.06Al0.25Si1.77O6
	G	=	-2577.56	(J)	H	=	-2110.71	(J)	S	=	0.36	(J/K)	V	=	0.05	(cc)	Cp	=	0.19	(J/K)
	diopside	clinoenstatit	hedenbergite	alumino-buffo	buffonite	essenite	jadeite
	51.13	9.79	13.24	11.17	1.16	10.82	2.7
feldspar	mass	=	19.71	(gm)	density	=	2.66	(gm/cc)	(analysis	in	mole	%)
	K0.01Na0.35Ca0.65Al1.65Si2.35O8
	G	=	-334116	(J)	H	=	-275200	(J)	S	=	45.56	(J/K)	V	=	7.42	(cc)	Cp	=	23.91	(J/K)
	albite	anorthite	sanidine
	34.82	64.68	0.5
spinel	mass	=	18.16	(gm)	density	=	4.67	(gm/cc)	(analysis	in	mole	%)
	Fe''0.82Mg0.31Fe'''1.48Al0.25Cr0.00Ti0.13O4
	G	=	-146923	(J)	H	=	-99318.1	(J)	S	=	36.81	(J/K)	V	=	3.89	(cc)	Cp	=	17	(J/K)
	chromite	hercynite	magnetite	spinel	ulvospinel
	0	-18.35	74.25	30.86	13.24
Viscosity	of	the	System:	5.16	(log	10	poise)
System	mass	=	100.91	(gm)	density	=	2.65	(gm/cc)
	G	=	-1.51998e+06	(J)	H	=	-1.19423e+06	(J)	S	=	251.91	(J/K)	V	=	38.01	(cc)	Cp	=	128.81	(J/K)
Oxygen	delta	moles	=	0.0187536	delta	grams	=	0.600094
	G	=	-5506.94	(J)	H	=	620.43	(J)	S	=	4.74	(J/K)	V	=	2016.32	(cc)	Cp	=	0.67	(J/K)
**********----------**********
Title:	Dummy	Title
T	=	1010	(C)	P	=	1	(kbars)	log(10)	f	O2	=	-8.67	delta	HM	=	-3.57	NNO	=	1.4	QFM	=	2	COH	=	3.96	IW	=	5.77
Constraint	Flags:	fO2	path	=	QFM+2	Fractionate	Solids
Liquid	mass	=	58.3	(gm)	density	=	2.33	(gm/cc)	viscosity	=	4.36	(log	10	poise)	(analysis	in	wt	%)
	G	=	-963208	(J)	H	=	-760904	(J)	S	=	157.66	(J/K)	V	=	25.01	(cc)	Cp	=	81.71	(J/K)
	SiO2	TiO2	Al2O3	Fe2O3	Cr2O3	FeO	MnO	MgO	NiO	CoO	CaO	Na2O	K2O	P2O5	H2O	CO2	SO3	Cl2O-1	F2O-1
	63.52	1.23	14.61	1.31	0	2.09	0.96	1.91	0	0	5.14	5.13	1.42	0.19	2.49	0	0	0	0
clinopyroxene	mass	=	0.6	(gm)	density	=	3.29	(gm/cc)	(analysis	in	mole	%)
	cpx	Na0.03Ca0.87Fe''0.13Mg0.77Fe'''0.11Ti0.07Al0.24Si1.77O6
	G	=	-9409.16	(J)	H	=	-7725.53	(J)	S	=	1.31	(J/K)	V	=	0.18	(cc)	Cp	=	0.69	(J/K)
	diopside	clinoenstatit	hedenbergite	alumino-buffo	buffonite	essenite	jadeite
	51.13	9.74	13.07	11.96	1.71	9.53	2.87
feldspar	mass	=	1.37	(gm)	density	=	2.64	(gm/cc)	(analysis	in	mole	%)
	K0.01Na0.45Ca0.54Al1.54Si2.46O8
	G	=	-23152.7	(J)	H	=	-19081.7	(J)	S	=	3.17	(J/K)	V	=	0.52	(cc)	Cp	=	1.67	(J/K)
	albite	anorthite	sanidine
	45.07	54.18	0.75
spinel	mass	=	0.23	(gm)	density	=	4.63	(gm/cc)	(analysis	in	mole	%)
	Fe''0.84Mg0.39Fe'''1.38Al0.17Cr0.00Ti0.23O4
	G	=	-1872.55	(J)	H	=	-1280	(J)	S	=	0.46	(J/K)	V	=	0.05	(cc)	Cp	=	0.21	(J/K)
	chromite	hercynite	magnetite	spinel	ulvospinel
	0	-30.2	69.06	38.6	22.54
Total	solids	mass	=	2.2	(gm)	density	=	2.93	(gm/cc)
	G	=	-34434.4	(J)	H	=	-28087.2	(J)	S	=	4.95	(J/K)	V	=	0.75	(cc)	Cp	=	2.58	(J/K)
Summary	of	all	fractionated	phases:	(total	mass	=	40.42	grams)
clinopyroxene	mass	=	0.85	(gm)	density	=	3.29	(gm/cc)	(analysis	in	mole	%)
	cpx	Na0.03Ca0.87Fe''0.13Mg0.77Fe'''0.12Ti0.06Al0.25Si1.77O6
	G	=	-13296.9	(J)	H	=	-10915.2	(J)	S	=	1.86	(J/K)	V	=	0.26	(cc)	Cp	=	0.98	(J/K)
	diopside	clinoenstatit	hedenbergite	alumino-buffo	buffonite	essenite	jadeite
	51.14	9.77	13.17	11.48	1.38	10.29	2.76
feldspar	mass	=	21.15	(gm)	density	=	2.65	(gm/cc)	(analysis	in	mole	%)
	K0.01Na0.35Ca0.64Al1.64Si2.36O8
	G	=	-357991	(J)	H	=	-295497	(J)	S	=	48.7	(J/K)	V	=	7.97	(cc)	Cp	=	25.74	(J/K)
	albite	anorthite	sanidine
	35.38	64.1	0.51
spinel	mass	=	18.41	(gm)	density	=	4.67	(gm/cc)	(analysis	in	mole	%)
	Fe''0.82Mg0.31Fe'''1.48Al0.25Cr0.00Ti0.13O4
	G	=	-148639	(J)	H	=	-100912	(J)	S	=	37.2	(J/K)	V	=	3.94	(cc)	Cp	=	17.23	(J/K)
	chromite	hercynite	magnetite	spinel	ulvospinel
	0	-18.51	74.19	30.97	13.36
Viscosity	of	the	System:	5.35	(log	10	poise)
System	mass	=	100.92	(gm)	density	=	2.66	(gm/cc)
	G	=	-1.51757e+06	(J)	H	=	-1.19631e+06	(J)	S	=	250.36	(J/K)	V	=	37.93	(cc)	Cp	=	128.23	(J/K)
Oxygen	delta	moles	=	0.0189449	delta	grams	=	0.606213
	G	=	-5515.26	(J)	H	=	619.94	(J)	S	=	4.78	(J/K)	V	=	2021.13	(cc)	Cp	=	0.68	(J/K)
**********----------**********
Title:	Dummy	Title
T	=	1000	(C)	P	=	1	(kbars)	log(10)	f	O2	=	-8.82	delta	HM	=	-3.57	NNO	=	1.4	QFM	=	2	COH	=	3.95	IW	=	5.78
Constraint	Flags:	fO2	path	=	QFM+2	Fractionate	Solids
Liquid	mass	=	56.28	(gm)	density	=	2.32	(gm/cc)	viscosity	=	4.43	(log	10	poise)	(analysis	in	wt	%)
	G	=	-929876	(J)	H	=	-736397	(J)	S	=	151.97	(J/K)	V	=	24.24	(cc)	Cp	=	78.73	(J/K)
	SiO2	TiO2	Al2O3	Fe2O3	Cr2O3	FeO	MnO	MgO	NiO	CoO	CaO	Na2O	K2O	P2O5	H2O	CO2	SO3	Cl2O-1	F2O-1
	64.09	1.22	14.4	1.23	0	1.94	0.99	1.82	0	0	4.87	5.19	1.47	0.2	2.58	0	0	0	0
clinopyroxene	mass	=	0.53	(gm)	density	=	3.3	(gm/cc)	(analysis	in	mole	%)
	cpx	Na0.03Ca0.87Fe''0.13Mg0.78Fe'''0.11Ti0.07Al0.24Si1.77O6
	G	=	-8254.46	(J)	H	=	-6794.2	(J)	S	=	1.15	(J/K)	V	=	0.16	(cc)	Cp	=	0.61	(J/K)
	diopside	clinoenstatit	hedenbergite	alumino-buffo	buffonite	essenite	jadeite
	51.1	9.7	12.96	12.39	1.99	8.9	2.96
feldspar	mass	=	1.3	(gm)	density	=	2.63	(gm/cc)	(analysis	in	mole	%)
	K0.01Na0.47Ca0.52Al1.52Si2.48O8
	G	=	-22016.1	(J)	H	=	-18180.4	(J)	S	=	3.01	(J/K)	V	=	0.49	(cc)	Cp	=	1.59	(J/K)
	albite	anorthite	sanidine
	46.98	52.22	0.8
spinel	mass	=	0.2	(gm)	density	=	4.63	(gm/cc)	(analysis	in	mole	%)
	Fe''0.85Mg0.39Fe'''1.37Al0.16Cr0.00Ti0.24O4
	G	=	-1672.37	(J)	H	=	-1147.85	(J)	S	=	0.41	(J/K)	V	=	0.04	(cc)	Cp	=	0.19	(J/K)
	chromite	hercynite	magnetite	spinel	ulvospinel
	0	-30.55	68.41	38.58	23.55
Total	solids	mass	=	2.03	(gm)	density	=	2.91	(gm/cc)
	G	=	-31943	(J)	H	=	-26122.4	(J)	S	=	4.57	(J/K)	V	=	0.7	(cc)	Cp	=	2.39	(J/K)
Summary	of	all	fractionated	phases:	(total	mass	=	42.61	grams)
clinopyroxene	mass	=	1.45	(gm)	density	=	3.3	(gm/cc)	(analysis	in	mole	%)
	cpx	Na0.03Ca0.87Fe''0.13Mg0.77Fe'''0.11Ti0.07Al0.24Si1.77O6
	G	=	-22639.6	(J)	H	=	-18628.8	(J)	S	=	3.15	(J/K)	V	=	0.44	(cc)	Cp	=	1.67	(J/K)
	diopside	clinoenstatit	hedenbergite	alumino-buffo	buffonite	essenite	jadeite
	51.13	9.76	13.13	11.68	1.52	9.98	2.81
feldspar	mass	=	22.51	(gm)	density	=	2.65	(gm/cc)	(analysis	in	mole	%)
	K0.01Na0.36Ca0.63Al1.63Si2.37O8
	G	=	-380581	(J)	H	=	-314814	(J)	S	=	51.66	(J/K)	V	=	8.48	(cc)	Cp	=	27.37	(J/K)
	albite	anorthite	sanidine
	35.97	63.5	0.53
spinel	mass	=	18.64	(gm)	density	=	4.67	(gm/cc)	(analysis	in	mole	%)
	Fe''0.82Mg0.31Fe'''1.48Al0.25Cr0.00Ti0.13O4
	G	=	-150118	(J)	H	=	-102354	(J)	S	=	37.52	(J/K)	V	=	3.99	(cc)	Cp	=	17.43	(J/K)
	chromite	hercynite	magnetite	spinel	ulvospinel
	0	-18.65	74.12	31.06	13.47
Viscosity	of	the	System:	5.54	(log	10	poise)
System	mass	=	100.92	(gm)	density	=	2.67	(gm/cc)
	G	=	-1.51516e+06	(J)	H	=	-1.19832e+06	(J)	S	=	248.86	(J/K)	V	=	37.85	(cc)	Cp	=	127.59	(J/K)
Oxygen	delta	moles	=	0.0191101	delta	grams	=	0.611499
	G	=	-5515.15	(J)	H	=	618.49	(J)	S	=	4.82	(J/K)	V	=	2022.87	(cc)	Cp	=	0.69	(J/K)
**********----------**********
Title:	Dummy	Title
T	=	990	(C)	P	=	1	(kbars)	log(10)	f	O2	=	-8.97	delta	HM	=	-3.57	NNO	=	1.4	QFM	=	2	COH	=	3.93	IW	=	5.8
Constraint	Flags:	fO2	path	=	QFM+2	Fractionate	Solids
Liquid	mass	=	54.09	(gm)	density	=	2.31	(gm/cc)	viscosity	=	4.51	(log	10	poise)	(analysis	in	wt	%)
	G	=	-893723	(J)	H	=	-709483	(J)	S	=	145.86	(J/K)	V	=	23.4	(cc)	Cp	=	75.52	(J/K)
	SiO2	TiO2	Al2O3	Fe2O3	Cr2O3	FeO	MnO	MgO	NiO	CoO	CaO	Na2O	K2O	P2O5	H2O	CO2	SO3	Cl2O-1	F2O-1
	64.78	1.05	14.16	1.17	0	1.83	1.01	1.74	0	0	4.61	5.24	1.53	0.2	2.68	0	0	0	0
clinopyroxene	mass	=	0.44	(gm)	density	=	3.29	(gm/cc)	(analysis	in	mole	%)
	cpx	Na0.03Ca0.87Fe''0.13Mg0.80Fe'''0.10Ti0.06Al0.22Si1.80O6
	G	=	-6901.72	(J)	H	=	-5695.68	(J)	S	=	0.95	(J/K)	V	=	0.13	(cc)	Cp	=	0.51	(J/K)
	diopside	clinoenstatit	hedenbergite	alumino-buffo	buffonite	essenite	jadeite
	53.24	10.45	13.23	10.22	1.28	8.65	2.94
feldspar	mass	=	1.48	(gm)	density	=	2.63	(gm/cc)	(analysis	in	mole	%)
	K0.01Na0.49Ca0.50Al1.50Si2.50O8
	G	=	-24976.4	(J)	H	=	-20665.8	(J)	S	=	3.41	(J/K)	V	=	0.56	(cc)	Cp	=	1.8	(J/K)
	albite	anorthite	sanidine
	48.68	50.46	0.87
rhm-oxide	mass	=	0.28	(gm)	density	=	4.56	(gm/cc)	(analysis	in	mole	%)
	Mn0.08Fe''0.33Mg0.28Fe'''0.53Al0.08Ti0.69O3
	G	=	-2923.52	(J)	H	=	-2196.28	(J)	S	=	0.58	(J/K)	V	=	0.06	(cc)	Cp	=	0.28	(J/K)
	geikielite	hematite	ilmenite	pyrophanite	corundum
	27.95	26.35	33.24	8.29	4.18
Total	solids	mass	=	2.2	(gm)	density	=	2.9	(gm/cc)
	G	=	-34801.7	(J)	H	=	-28557.8	(J)	S	=	4.94	(J/K)	V	=	0.76	(cc)	Cp	=	2.6	(J/K)
Summary	of	all	fractionated	phases:	(total	mass	=	44.63	grams)
clinopyroxene	mass	=	1.98	(gm)	density	=	3.3	(gm/cc)	(analysis	in	mole	%)
	cpx	Na0.03Ca0.87Fe''0.13Mg0.77Fe'''0.11Ti0.07Al0.24Si1.77O6
	G	=	-30816.3	(J)	H	=	-25417.1	(J)	S	=	4.27	(J/K)	V	=	0.6	(cc)	Cp	=	2.28	(J/K)
	diopside	clinoenstatit	hedenbergite	alumino-buffo	buffonite	essenite	jadeite
	51.12	9.74	13.08	11.87	1.64	9.69	2.85
feldspar	mass	=	23.81	(gm)	density	=	2.65	(gm/cc)	(analysis	in	mole	%)
	K0.01Na0.37Ca0.63Al1.63Si2.37O8
	G	=	-402006	(J)	H	=	-333246	(J)	S	=	54.44	(J/K)	V	=	8.97	(cc)	Cp	=	28.93	(J/K)
	albite	anorthite	sanidine
	36.58	62.88	0.54
spinel	mass	=	18.84	(gm)	density	=	4.68	(gm/cc)	(analysis	in	mole	%)
	Fe''0.82Mg0.31Fe'''1.48Al0.25Cr0.00Ti0.14O4
	G	=	-151395	(J)	H	=	-103666	(J)	S	=	37.79	(J/K)	V	=	4.03	(cc)	Cp	=	17.6	(J/K)
	chromite	hercynite	magnetite	spinel	ulvospinel
	0	-18.78	74.06	31.14	13.57
Viscosity	of	the	System:	5.75	(log	10	poise)
System	mass	=	100.93	(gm)	density	=	2.67	(gm/cc)
	G	=	-1.51274e+06	(J)	H	=	-1.20037e+06	(J)	S	=	247.3	(J/K)	V	=	37.77	(cc)	Cp	=	126.92	(J/K)
Oxygen	delta	moles	=	0.0192381	delta	grams	=	0.615597
	G	=	-5503.63	(J)	H	=	615.74	(J)	S	=	4.84	(J/K)	V	=	2020.43	(cc)	Cp	=	0.69	(J/K)
**********----------**********
Title:	Dummy	Title
T	=	980	(C)	P	=	1	(kbars)	log(10)	f	O2	=	-9.13	delta	HM	=	-3.58	NNO	=	1.41	QFM	=	2	COH	=	3.92	IW	=	5.82
Constraint	Flags:	fO2	path	=	QFM+2	Fractionate	Solids
Liquid	mass	=	52.24	(gm)	density	=	2.3	(gm/cc)	viscosity	=	4.58	(log	10	poise)	(analysis	in	wt	%)
	G	=	-862719	(J)	H	=	-686471	(J)	S	=	140.64	(J/K)	V	=	22.69	(cc)	Cp	=	72.8	(J/K)
	SiO2	TiO2	Al2O3	Fe2O3	Cr2O3	FeO	MnO	MgO	NiO	CoO	CaO	Na2O	K2O	P2O5	H2O	CO2	SO3	Cl2O-1	F2O-1
	65.32	0.95	13.93	1.14	0	1.76	1.04	1.66	0	0	4.35	5.29	1.58	0.21	2.78	0	0	0	0
clinopyroxene	mass	=	0.41	(gm)	density	=	3.28	(gm/cc)	(analysis	in	mole	%)
	cpx	Na0.03Ca0.86Fe''0.14Mg0.81Fe'''0.09Ti0.05Al0.21Si1.81O6
	G	=	-6474.11	(J)	H	=	-5355.4	(J)	S	=	0.89	(J/K)	V	=	0.13	(cc)	Cp	=	0.48	(J/K)
	diopside	clinoenstatit	hedenbergite	alumino-buffo	buffonite	essenite	jadeite
	53.91	10.96	13.54	9.19	1.07	8.36	2.97
feldspar	mass	=	1.27	(gm)	density	=	2.63	(gm/cc)	(analysis	in	mole	%)
	K0.01Na0.50Ca0.49Al1.49Si2.51O8
	G	=	-21475.7	(J)	H	=	-17804.4	(J)	S	=	2.93	(J/K)	V	=	0.49	(cc)	Cp	=	1.55	(J/K)
	albite	anorthite	sanidine
	50.41	48.65	0.94
rhm-oxide	mass	=	0.17	(gm)	density	=	4.58	(gm/cc)	(analysis	in	mole	%)
	Mn0.08Fe''0.33Mg0.27Fe'''0.55Al0.08Ti0.69O3
	G	=	-1739.18	(J)	H	=	-1307.76	(J)	S	=	0.34	(J/K)	V	=	0.04	(cc)	Cp	=	0.17	(J/K)
	geikielite	hematite	ilmenite	pyrophanite	corundum
	27.12	27.34	33.16	8.4	3.98
Total	solids	mass	=	1.86	(gm)	density	=	2.87	(gm/cc)
	G	=	-29689	(J)	H	=	-24467.6	(J)	S	=	4.17	(J/K)	V	=	0.65	(cc)	Cp	=	2.2	(J/K)
Summary	of	all	fractionated	phases:	(total	mass	=	46.83	grams)
clinopyroxene	mass	=	2.42	(gm)	density	=	3.3	(gm/cc)	(analysis	in	mole	%)
	cpx	Na0.03Ca0.87Fe''0.13Mg0.78Fe'''0.11Ti0.07Al0.24Si1.77O6
	G	=	-37631.1	(J)	H	=	-31111.8	(J)	S	=	5.2	(J/K)	V	=	0.73	(cc)	Cp	=	2.78	(J/K)
	diopside	clinoenstatit	hedenbergite	alumino-buffo	buffonite	essenite	jadeite
	51.51	9.87	13.11	11.57	1.58	9.5	2.86
feldspar	mass	=	25.29	(gm)	density	=	2.65	(gm/cc)	(analysis	in	mole	%)
	K0.01Na0.37Ca0.62Al1.62Si2.38O8
	G	=	-426361	(J)	H	=	-354181	(J)	S	=	57.6	(J/K)	V	=	9.53	(cc)	Cp	=	30.69	(J/K)
	albite	anorthite	sanidine
	37.29	62.15	0.56
spinel	mass	=	18.84	(gm)	density	=	4.68	(gm/cc)	(analysis	in	mole	%)
	Fe''0.82Mg0.31Fe'''1.48Al0.25Cr0.00Ti0.14O4
	G	=	-151018	(J)	H	=	-103842	(J)	S	=	37.65	(J/K)	V	=	4.03	(cc)	Cp	=	17.59	(J/K)
	chromite	hercynite	magnetite	spinel	ulvospinel
	0	-18.78	74.06	31.14	13.57
rhm-oxide	mass	=	0.28	(gm)	density	=	4.57	(gm/cc)	(analysis	in	mole	%)
	Mn0.08Fe''0.33Mg0.28Fe'''0.53Al0.08Ti0.69O3
	G	=	-2903.01	(J)	H	=	-2187.97	(J)	S	=	0.57	(J/K)	V	=	0.06	(cc)	Cp	=	0.28	(J/K)
	geikielite	hematite	ilmenite	pyrophanite	corundum
	27.95	26.35	33.24	8.29	4.18
Viscosity	of	the	System:	5.96	(log	10	poise)
System	mass	=	100.93	(gm)	density	=	2.68	(gm/cc)
	G	=	-1.51032e+06	(J)	H	=	-1.20226e+06	(J)	S	=	245.83	(J/K)	V	=	37.69	(cc)	Cp	=	126.35	(J/K)
Oxygen	delta	moles	=	0.0193223	delta	grams	=	0.618291
	G	=	-5479.09	(J)	H	=	611.51	(J)	S	=	4.86	(J/K)	V	=	2013.21	(cc)	Cp	=	0.69	(J/K)
**********----------**********
Title:	Dummy	Title
T	=	970	(C)	P	=	1	(kbars)	log(10)	f	O2	=	-9.28	delta	HM	=	-3.58	NNO	=	1.41	QFM	=	2	COH	=	3.9	IW	=	5.83
Constraint	Flags:	fO2	path	=	QFM+2	Fractionate	Solids
Liquid	mass	=	50.53	(gm)	density	=	2.29	(gm/cc)	viscosity	=	4.64	(log	10	poise)	(analysis	in	wt	%)
	G	=	-833943	(J)	H	=	-665122	(J)	S	=	135.8	(J/K)	V	=	22.02	(cc)	Cp	=	70.29	(J/K)
	SiO2	TiO2	Al2O3	Fe2O3	Cr2O3	FeO	MnO	MgO	NiO	CoO	CaO	Na2O	K2O	P2O5	H2O	CO2	SO3	Cl2O-1	F2O-1
	65.84	0.86	13.7	1.11	0	1.7	1.06	1.59	0	0	4.11	5.32	1.63	0.22	2.87	0	0	0	0
clinopyroxene	mass	=	0.37	(gm)	density	=	3.28	(gm/cc)	(analysis	in	mole	%)
	cpx	Na0.03Ca0.86Fe''0.14Mg0.82Fe'''0.09Ti0.05Al0.19Si1.83O6
	G	=	-5710.87	(J)	H	=	-4735.05	(J)	S	=	0.78	(J/K)	V	=	0.11	(cc)	Cp	=	0.42	(J/K)
	diopside	clinoenstatit	hedenbergite	alumino-buffo	buffonite	essenite	jadeite
	54.4	11.49	13.87	8.28	0.9	8.06	2.99
feldspar	mass	=	1.2	(gm)	density	=	2.62	(gm/cc)	(analysis	in	mole	%)
	K0.01Na0.52Ca0.47Al1.47Si2.53O8
	G	=	-20267.9	(J)	H	=	-16836.4	(J)	S	=	2.76	(J/K)	V	=	0.46	(cc)	Cp	=	1.47	(J/K)
	albite	anorthite	sanidine
	52.13	46.86	1.01
rhm-oxide	mass	=	0.15	(gm)	density	=	4.6	(gm/cc)	(analysis	in	mole	%)
	Mn0.08Fe''0.33Mg0.26Fe'''0.57Al0.08Ti0.68O3
	G	=	-1529.1	(J)	H	=	-1150.59	(J)	S	=	0.3	(J/K)	V	=	0.03	(cc)	Cp	=	0.15	(J/K)
	geikielite	hematite	ilmenite	pyrophanite	corundum
	26.22	28.5	33.03	8.49	3.77
Total	solids	mass	=	1.72	(gm)	density	=	2.85	(gm/cc)
	G	=	-27507.9	(J)	H	=	-22722	(J)	S	=	3.85	(J/K)	V	=	0.6	(cc)	Cp	=	2.04	(J/K)
Summary	of	all	fractionated	phases:	(total	mass	=	48.68	grams)
clinopyroxene	mass	=	2.83	(gm)	density	=	3.3	(gm/cc)	(analysis	in	mole	%)
	cpx	Na0.03Ca0.87Fe''0.13Mg0.78Fe'''0.11Ti0.06Al0.23Si1.78O6
	G	=	-44009.7	(J)	H	=	-36470.9	(J)	S	=	6.06	(J/K)	V	=	0.86	(cc)	Cp	=	3.25	(J/K)
	diopside	clinoenstatit	hedenbergite	alumino-buffo	buffonite	essenite	jadeite
	51.86	10.03	13.17	11.22	1.5	9.33	2.88
feldspar	mass	=	26.56	(gm)	density	=	2.65	(gm/cc)	(analysis	in	mole	%)
	K0.01Na0.38Ca0.61Al1.61Si2.39O8
	G	=	-447189	(J)	H	=	-372269	(J)	S	=	60.27	(J/K)	V	=	10.02	(cc)	Cp	=	32.21	(J/K)
	albite	anorthite	sanidine
	37.92	61.5	0.58
spinel	mass	=	18.84	(gm)	density	=	4.68	(gm/cc)	(analysis	in	mole	%)
	Fe''0.82Mg0.31Fe'''1.48Al0.25Cr0.00Ti0.14O4
	G	=	-150642	(J)	H	=	-104018	(J)	S	=	37.51	(J/K)	V	=	4.03	(cc)	Cp	=	17.58	(J/K)
	chromite	hercynite	magnetite	spinel	ulvospinel
	0	-18.78	74.06	31.14	13.57
rhm-oxide	mass	=	0.45	(gm)	density	=	4.57	(gm/cc)	(analysis	in	mole	%)
	Mn0.08Fe''0.33Mg0.28Fe'''0.53Al0.08Ti0.69O3
	G	=	-4618.39	(J)	H	=	-3489.16	(J)	S	=	0.91	(J/K)	V	=	0.1	(cc)	Cp	=	0.45	(J/K)
	geikielite	hematite	ilmenite	pyrophanite	corundum
	27.64	26.72	33.21	8.33	4.1
Viscosity	of	the	System:	6.18	(log	10	poise)
System	mass	=	100.93	(gm)	density	=	2.68	(gm/cc)
	G	=	-1.50791e+06	(J)	H	=	-1.20409e+06	(J)	S	=	244.39	(J/K)	V	=	37.62	(cc)	Cp	=	125.82	(J/K)
Oxygen	delta	moles	=	0.0193993	delta	grams	=	0.620753
	G	=	-5452.14	(J)	H	=	607	(J)	S	=	4.87	(J/K)	V	=	2005.09	(cc)	Cp	=	0.69	(J/K)
**********----------**********
Title:	Dummy	Title
T	=	960	(C)	P	=	1	(kbars)	log(10)	f	O2	=	-9.44	delta	HM	=	-3.58	NNO	=	1.41	QFM	=	2	COH	=	3.89	IW	=	5.85
Constraint	Flags:	fO2	path	=	QFM+2	Fractionate	Solids
Liquid	mass	=	48.94	(gm)	density	=	2.29	(gm/cc)	viscosity	=	4.7	(log	10	poise)	(analysis	in	wt	%)
	G	=	-807117	(J)	H	=	-645224	(J)	S	=	131.28	(J/K)	V	=	21.39	(cc)	Cp	=	67.96	(J/K)
	SiO2	TiO2	Al2O3	Fe2O3	Cr2O3	FeO	MnO	MgO	NiO	CoO	CaO	Na2O	K2O	P2O5	H2O	CO2	SO3	Cl2O-1	F2O-1
	66.33	0.77	13.47	1.08	0	1.64	1.08	1.52	0	0	3.89	5.35	1.67	0.22	2.96	0	0	0	0
clinopyroxene	mass	=	0.32	(gm)	density	=	3.28	(gm/cc)	(analysis	in	mole	%)
	cpx	Na0.03Ca0.85Fe''0.14Mg0.83Fe'''0.09Ti0.04Al0.18Si1.84O6
	G	=	-5061.66	(J)	H	=	-4206.45	(J)	S	=	0.69	(J/K)	V	=	0.1	(cc)	Cp	=	0.38	(J/K)
	diopside	clinoenstatit	hedenbergite	alumino-buffo	buffonite	essenite	jadeite
	54.72	12.06	14.21	7.45	0.77	7.76	3.02
feldspar	mass	=	1.14	(gm)	density	=	2.62	(gm/cc)	(analysis	in	mole	%)
	K0.01Na0.54Ca0.45Al1.45Si2.55O8
	G	=	-19190.5	(J)	H	=	-15973	(J)	S	=	2.61	(J/K)	V	=	0.44	(cc)	Cp	=	1.39	(J/K)
	albite	anorthite	sanidine
	53.82	45.09	1.09
rhm-oxide	mass	=	0.13	(gm)	density	=	4.62	(gm/cc)	(analysis	in	mole	%)
	Mn0.09Fe''0.33Mg0.25Fe'''0.60Al0.07Ti0.67O3
	G	=	-1351.06	(J)	H	=	-1017.04	(J)	S	=	0.27	(J/K)	V	=	0.03	(cc)	Cp	=	0.13	(J/K)
	geikielite	hematite	ilmenite	pyrophanite	corundum
	25.25	29.83	32.81	8.55	3.56
Total	solids	mass	=	1.6	(gm)	density	=	2.84	(gm/cc)
	G	=	-25603.2	(J)	H	=	-21196.5	(J)	S	=	3.57	(J/K)	V	=	0.56	(cc)	Cp	=	1.9	(J/K)
Summary	of	all	fractionated	phases:	(total	mass	=	50.4	grams)
clinopyroxene	mass	=	3.19	(gm)	density	=	3.29	(gm/cc)	(analysis	in	mole	%)
	cpx	Na0.03Ca0.87Fe''0.13Mg0.79Fe'''0.11Ti0.06Al0.23Si1.78O6
	G	=	-49617.5	(J)	H	=	-41213.8	(J)	S	=	6.81	(J/K)	V	=	0.97	(cc)	Cp	=	3.67	(J/K)
	diopside	clinoenstatit	hedenbergite	alumino-buffo	buffonite	essenite	jadeite
	52.15	10.2	13.25	10.89	1.44	9.19	2.89
feldspar	mass	=	27.76	(gm)	density	=	2.65	(gm/cc)	(analysis	in	mole	%)
	K0.01Na0.39Ca0.61Al1.61Si2.39O8
	G	=	-466784	(J)	H	=	-389404	(J)	S	=	62.75	(J/K)	V	=	10.47	(cc)	Cp	=	33.63	(J/K)
	albite	anorthite	sanidine
	38.54	60.86	0.6
spinel	mass	=	18.84	(gm)	density	=	4.68	(gm/cc)	(analysis	in	mole	%)
	Fe''0.82Mg0.31Fe'''1.48Al0.25Cr0.00Ti0.14O4
	G	=	-150268	(J)	H	=	-104193	(J)	S	=	37.36	(J/K)	V	=	4.02	(cc)	Cp	=	17.56	(J/K)
	chromite	hercynite	magnetite	spinel	ulvospinel
	0	-18.78	74.06	31.14	13.57
rhm-oxide	mass	=	0.6	(gm)	density	=	4.58	(gm/cc)	(analysis	in	mole	%)
	Mn0.08Fe''0.33Mg0.27Fe'''0.54Al0.08Ti0.69O3
	G	=	-6120.84	(J)	H	=	-4634.73	(J)	S	=	1.21	(J/K)	V	=	0.13	(cc)	Cp	=	0.6	(J/K)
	geikielite	hematite	ilmenite	pyrophanite	corundum
	27.29	27.16	33.16	8.37	4.02
Viscosity	of	the	System:	6.42	(log	10	poise)
System	mass	=	100.93	(gm)	density	=	2.69	(gm/cc)
	G	=	-1.50551e+06	(J)	H	=	-1.20587e+06	(J)	S	=	242.99	(J/K)	V	=	37.55	(cc)	Cp	=	125.32	(J/K)
Oxygen	delta	moles	=	0.0194706	delta	grams	=	0.623036
	G	=	-5423.3	(J)	H	=	602.27	(J)	S	=	4.89	(J/K)	V	=	1996.28	(cc)	Cp	=	0.7	(J/K)
**********----------**********
Title:	Dummy	Title
T	=	950	(C)	P	=	1	(kbars)	log(10)	f	O2	=	-9.6	delta	HM	=	-3.59	NNO	=	1.42	QFM	=	2	COH	=	3.87	IW	=	5.87
Constraint	Flags:	fO2	path	=	QFM+2	Fractionate	Solids
Liquid	mass	=	47.39	(gm)	density	=	2.28	(gm/cc)	viscosity	=	4.76	(log	10	poise)	(analysis	in	wt	%)
	G	=	-781027	(J)	H	=	-625798	(J)	S	=	126.91	(J/K)	V	=	20.78	(cc)	Cp	=	65.7	(J/K)
	SiO2	TiO2	Al2O3	Fe2O3	Cr2O3	FeO	MnO	MgO	NiO	CoO	CaO	Na2O	K2O	P2O5	H2O	CO2	SO3	Cl2O-1	F2O-1
	66.81	0.7	13.23	1.06	0	1.57	1.11	1.45	0	0	3.69	5.36	1.72	0.23	3.06	0	0	0	0
orthopyroxene	mass	=	0.06	(gm)	density	=	3.27	(gm/cc)	(analysis	in	mole	%)
	opx	Na0.00Ca0.05Fe''0.34Mg1.56Fe'''0.03Ti0.00Al0.07Si1.95O6
	G	=	-919.31	(J)	H	=	-760.25	(J)	S	=	0.13	(J/K)	V	=	0.02	(cc)	Cp	=	0.07	(J/K)
	diopside	clinoenstatit	hedenbergite	alumino-buffo	buffonite	essenite	jadeite
	-34.32	94.91	34.03	2.38	-1.48	4.26	0.22
clinopyroxene	mass	=	0.23	(gm)	density	=	3.28	(gm/cc)	(analysis	in	mole	%)
	cpx	Na0.03Ca0.85Fe''0.15Mg0.84Fe'''0.08Ti0.04Al0.17Si1.85O6
	G	=	-3521.17	(J)	H	=	-2932.9	(J)	S	=	0.48	(J/K)	V	=	0.07	(cc)	Cp	=	0.26	(J/K)
	diopside	clinoenstatit	hedenbergite	alumino-buffo	buffonite	essenite	jadeite
	55.01	12.42	14.54	6.79	0.69	7.49	3.05
feldspar	mass	=	1.15	(gm)	density	=	2.62	(gm/cc)	(analysis	in	mole	%)
	K0.01Na0.55Ca0.43Al1.43Si2.57O8
	G	=	-19267.5	(J)	H	=	-16069.2	(J)	S	=	2.61	(J/K)	V	=	0.44	(cc)	Cp	=	1.4	(J/K)
	albite	anorthite	sanidine
	55.38	43.45	1.17
rhm-oxide	mass	=	0.12	(gm)	density	=	4.64	(gm/cc)	(analysis	in	mole	%)
	Mn0.09Fe''0.33Mg0.24Fe'''0.63Al0.07Ti0.65O3
	G	=	-1198.81	(J)	H	=	-902.42	(J)	S	=	0.24	(J/K)	V	=	0.03	(cc)	Cp	=	0.12	(J/K)
	geikielite	hematite	ilmenite	pyrophanite	corundum
	24.12	31.38	32.58	8.59	3.34
Total	solids	mass	=	1.55	(gm)	density	=	2.82	(gm/cc)
	G	=	-24906.8	(J)	H	=	-20664.8	(J)	S	=	3.47	(J/K)	V	=	0.55	(cc)	Cp	=	1.85	(J/K)
Summary	of	all	fractionated	phases:	(total	mass	=	51.99	grams)
clinopyroxene	mass	=	3.52	(gm)	density	=	3.29	(gm/cc)	(analysis	in	mole	%)
	cpx	Na0.03Ca0.87Fe''0.13Mg0.79Fe'''0.10Ti0.06Al0.23Si1.79O6
	G	=	-54569.7	(J)	H	=	-45431.8	(J)	S	=	7.47	(J/K)	V	=	1.07	(cc)	Cp	=	4.04	(J/K)
	diopside	clinoenstatit	hedenbergite	alumino-buffo	buffonite	essenite	jadeite
	52.39	10.37	13.34	10.57	1.37	9.06	2.9
feldspar	mass	=	28.9	(gm)	density	=	2.65	(gm/cc)	(analysis	in	mole	%)
	K0.01Na0.39Ca0.60Al1.60Si2.40O8
	G	=	-485278	(J)	H	=	-405689	(J)	S	=	65.07	(J/K)	V	=	10.9	(cc)	Cp	=	34.98	(J/K)
	albite	anorthite	sanidine
	39.15	60.23	0.62
spinel	mass	=	18.84	(gm)	density	=	4.68	(gm/cc)	(analysis	in	mole	%)
	Fe''0.82Mg0.31Fe'''1.48Al0.25Cr0.00Ti0.14O4
	G	=	-149895	(J)	H	=	-104369	(J)	S	=	37.22	(J/K)	V	=	4.02	(cc)	Cp	=	17.55	(J/K)
	chromite	hercynite	magnetite	spinel	ulvospinel
	0	-18.78	74.06	31.14	13.57
rhm-oxide	mass	=	0.73	(gm)	density	=	4.59	(gm/cc)	(analysis	in	mole	%)
	Mn0.08Fe''0.33Mg0.27Fe'''0.55Al0.08Ti0.68O3
	G	=	-7442.74	(J)	H	=	-5648.15	(J)	S	=	1.47	(J/K)	V	=	0.16	(cc)	Cp	=	0.73	(J/K)
	geikielite	hematite	ilmenite	pyrophanite	corundum
	26.92	27.65	33.1	8.4	3.94
Viscosity	of	the	System:	6.69	(log	10	poise)
System	mass	=	100.94	(gm)	density	=	2.69	(gm/cc)
	G	=	-1.50312e+06	(J)	H	=	-1.2076e+06	(J)	S	=	241.61	(J/K)	V	=	37.49	(cc)	Cp	=	124.84	(J/K)
Oxygen	delta	moles	=	0.0195312	delta	grams	=	0.624974
	G	=	-5391.18	(J)	H	=	597.16	(J)	S	=	4.9	(J/K)	V	=	1986.25	(cc)	Cp	=	0.7	(J/K)
**********----------**********
Title:	Dummy	Title
T	=	940	(C)	P	=	1	(kbars)	log(10)	f	O2	=	-9.77	delta	HM	=	-3.59	NNO	=	1.42	QFM	=	2	COH	=	3.86	IW	=	5.88
Constraint	Flags:	fO2	path	=	QFM+2	Fractionate	Solids
Liquid	mass	=	45.83	(gm)	density	=	2.27	(gm/cc)	viscosity	=	4.81	(log	10	poise)	(analysis	in	wt	%)
	G	=	-754623	(J)	H	=	-605990	(J)	S	=	122.52	(J/K)	V	=	20.16	(cc)	Cp	=	63.41	(J/K)
	SiO2	TiO2	Al2O3	Fe2O3	Cr2O3	FeO	MnO	MgO	NiO	CoO	CaO	Na2O	K2O	P2O5	H2O	CO2	SO3	Cl2O-1	F2O-1
	67.28	0.64	12.95	1.03	0	1.51	1.13	1.35	0	0	3.55	5.37	1.78	0.24	3.16	0	0	0	0
orthopyroxene	mass	=	0.17	(gm)	density	=	3.28	(gm/cc)	(analysis	in	mole	%)
	opx	Na0.00Ca0.05Fe''0.35Mg1.55Fe'''0.03Ti0.00Al0.07Si1.95O6
	G	=	-2708.42	(J)	H	=	-2244.31	(J)	S	=	0.38	(J/K)	V	=	0.05	(cc)	Cp	=	0.21	(J/K)
	diopside	clinoenstatit	hedenbergite	alumino-buffo	buffonite	essenite	jadeite
	-35.11	94.89	35.12	2.22	-1.42	4.09	0.22
clinopyroxene	mass	=	0.07	(gm)	density	=	3.28	(gm/cc)	(analysis	in	mole	%)
	cpx	Na0.03Ca0.85Fe''0.15Mg0.84Fe'''0.08Ti0.04Al0.17Si1.86O6
	G	=	-1152.46	(J)	H	=	-962.09	(J)	S	=	0.16	(J/K)	V	=	0.02	(cc)	Cp	=	0.09	(J/K)
	diopside	clinoenstatit	hedenbergite	alumino-buffo	buffonite	essenite	jadeite
	55.5	12.25	14.8	6.33	0.72	7.29	3.1
feldspar	mass	=	1.22	(gm)	density	=	2.62	(gm/cc)	(analysis	in	mole	%)
	K0.01Na0.57Ca0.42Al1.42Si2.58O8
	G	=	-20363	(J)	H	=	-17017.5	(J)	S	=	2.76	(J/K)	V	=	0.46	(cc)	Cp	=	1.48	(J/K)
	albite	anorthite	sanidine
	56.68	42.08	1.24
rhm-oxide	mass	=	0.11	(gm)	density	=	4.66	(gm/cc)	(analysis	in	mole	%)
	Mn0.09Fe''0.32Mg0.23Fe'''0.66Al0.06Ti0.64O3
	G	=	-1065.13	(J)	H	=	-801.38	(J)	S	=	0.22	(J/K)	V	=	0.02	(cc)	Cp	=	0.11	(J/K)
	geikielite	hematite	ilmenite	pyrophanite	corundum
	22.73	33.11	32.43	8.63	3.1
Total	solids	mass	=	1.57	(gm)	density	=	2.79	(gm/cc)
	G	=	-25289	(J)	H	=	-21025.3	(J)	S	=	3.51	(J/K)	V	=	0.56	(cc)	Cp	=	1.89	(J/K)
Summary	of	all	fractionated	phases:	(total	mass	=	53.54	grams)
orthopyroxene	mass	=	0.06	(gm)	density	=	3.27	(gm/cc)	(analysis	in	mole	%)
	opx	Na0.00Ca0.05Fe''0.34Mg1.56Fe'''0.03Ti0.00Al0.07Si1.95O6
	G	=	-884.88	(J)	H	=	-733.51	(J)	S	=	0.12	(J/K)	V	=	0.02	(cc)	Cp	=	0.07	(J/K)
	diopside	clinoenstatit	hedenbergite	alumino-buffo	buffonite	essenite	jadeite
	-34.32	94.91	34.03	2.38	-1.48	4.26	0.22
clinopyroxene	mass	=	3.74	(gm)	density	=	3.29	(gm/cc)	(analysis	in	mole	%)
	cpx	Na0.03Ca0.87Fe''0.13Mg0.79Fe'''0.10Ti0.06Al0.22Si1.79O6
	G	=	-57977	(J)	H	=	-48378.8	(J)	S	=	7.91	(J/K)	V	=	1.13	(cc)	Cp	=	4.29	(J/K)
	diopside	clinoenstatit	hedenbergite	alumino-buffo	buffonite	essenite	jadeite
	52.55	10.49	13.41	10.34	1.33	8.96	2.91
feldspar	mass	=	30.05	(gm)	density	=	2.65	(gm/cc)	(analysis	in	mole	%)
	K0.01Na0.40Ca0.60Al1.60Si2.40O8
	G	=	-503827	(J)	H	=	-422083	(J)	S	=	67.38	(J/K)	V	=	11.34	(cc)	Cp	=	36.33	(J/K)
	albite	anorthite	sanidine
	39.77	59.59	0.64
spinel	mass	=	18.84	(gm)	density	=	4.69	(gm/cc)	(analysis	in	mole	%)
	Fe''0.82Mg0.31Fe'''1.48Al0.25Cr0.00Ti0.14O4
	G	=	-149524	(J)	H	=	-104544	(J)	S	=	37.08	(J/K)	V	=	4.02	(cc)	Cp	=	17.54	(J/K)
	chromite	hercynite	magnetite	spinel	ulvospinel
	0	-18.78	74.06	31.14	13.57
rhm-oxide	mass	=	0.85	(gm)	density	=	4.6	(gm/cc)	(analysis	in	mole	%)
	Mn0.08Fe''0.33Mg0.27Fe'''0.56Al0.08Ti0.68O3
	G	=	-8610.21	(J)	H	=	-6548.22	(J)	S	=	1.7	(J/K)	V	=	0.19	(cc)	Cp	=	0.85	(J/K)
	geikielite	hematite	ilmenite	pyrophanite	corundum
	26.53	28.17	33.03	8.43	3.85
Viscosity	of	the	System:	7.03	(log	10	poise)
System	mass	=	100.94	(gm)	density	=	2.7	(gm/cc)
	G	=	-1.50073e+06	(J)	H	=	-1.2093e+06	(J)	S	=	240.23	(J/K)	V	=	37.42	(cc)	Cp	=	124.38	(J/K)
Oxygen	delta	moles	=	0.0195753	delta	grams	=	0.626385
	G	=	-5354.32	(J)	H	=	591.52	(J)	S	=	4.9	(J/K)	V	=	1974.46	(cc)	Cp	=	0.7	(J/K)
**********----------**********
Title:	Dummy	Title
T	=	930	(C)	P	=	1	(kbars)	log(10)	f	O2	=	-9.93	delta	HM	=	-3.59	NNO	=	1.43	QFM	=	2	COH	=	3.85	IW	=	5.9
Constraint	Flags:	fO2	path	=	QFM+2	Fractionate	Solids
Liquid	mass	=	44.37	(gm)	density	=	2.27	(gm/cc)	viscosity	=	4.85	(log	10	poise)	(analysis	in	wt	%)
	G	=	-729993	(J)	H	=	-587520	(J)	S	=	118.42	(J/K)	V	=	19.58	(cc)	Cp	=	61.29	(J/K)
	SiO2	TiO2	Al2O3	Fe2O3	Cr2O3	FeO	MnO	MgO	NiO	CoO	CaO	Na2O	K2O	P2O5	H2O	CO2	SO3	Cl2O-1	F2O-1
	67.74	0.58	12.68	1	0	1.45	1.16	1.25	0	0	3.41	5.38	1.83	0.25	3.27	0	0	0	0
orthopyroxene	mass	=	0.16	(gm)	density	=	3.28	(gm/cc)	(analysis	in	mole	%)
	opx	Na0.00Ca0.05Fe''0.36Mg1.54Fe'''0.03Ti0.00Al0.06Si1.95O6
	G	=	-2444.69	(J)	H	=	-2029.83	(J)	S	=	0.34	(J/K)	V	=	0.05	(cc)	Cp	=	0.19	(J/K)
	diopside	clinoenstatit	hedenbergite	alumino-buffo	buffonite	essenite	jadeite
	-35.93	94.87	36.21	2.08	-1.37	3.93	0.22
clinopyroxene	mass	=	0.06	(gm)	density	=	3.28	(gm/cc)	(analysis	in	mole	%)
	cpx	Na0.03Ca0.85Fe''0.15Mg0.83Fe'''0.08Ti0.03Al0.16Si1.86O6
	G	=	-995.46	(J)	H	=	-832.91	(J)	S	=	0.14	(J/K)	V	=	0.02	(cc)	Cp	=	0.07	(J/K)
	diopside	clinoenstatit	hedenbergite	alumino-buffo	buffonite	essenite	jadeite
	56	12.07	15.05	5.91	0.74	7.09	3.15
feldspar	mass	=	1.15	(gm)	density	=	2.62	(gm/cc)	(analysis	in	mole	%)
	K0.01Na0.58Ca0.41Al1.41Si2.59O8
	G	=	-19166.1	(J)	H	=	-16049.9	(J)	S	=	2.59	(J/K)	V	=	0.44	(cc)	Cp	=	1.39	(J/K)
	albite	anorthite	sanidine
	57.95	40.73	1.33
rhm-oxide	mass	=	0.1	(gm)	density	=	4.69	(gm/cc)	(analysis	in	mole	%)
	Mn0.09Fe''0.32Mg0.21Fe'''0.70Al0.06Ti0.62O3
	G	=	-951.46	(J)	H	=	-715.17	(J)	S	=	0.2	(J/K)	V	=	0.02	(cc)	Cp	=	0.1	(J/K)
	geikielite	hematite	ilmenite	pyrophanite	corundum
	21.24	35.13	32.14	8.63	2.86
Total	solids	mass	=	1.47	(gm)	density	=	2.78	(gm/cc)
	G	=	-23557.7	(J)	H	=	-19627.8	(J)	S	=	3.27	(J/K)	V	=	0.53	(cc)	Cp	=	1.76	(J/K)
Summary	of	all	fractionated	phases:	(total	mass	=	55.1	grams)
orthopyroxene	mass	=	0.23	(gm)	density	=	3.28	(gm/cc)	(analysis	in	mole	%)
	opx	Na0.00Ca0.05Fe''0.35Mg1.55Fe'''0.03Ti0.00Al0.07Si1.95O6
	G	=	-3555.18	(J)	H	=	-2953.21	(J)	S	=	0.5	(J/K)	V	=	0.07	(cc)	Cp	=	0.28	(J/K)
	diopside	clinoenstatit	hedenbergite	alumino-buffo	buffonite	essenite	jadeite
	-34.91	94.89	34.85	2.26	-1.44	4.13	0.22
clinopyroxene	mass	=	3.81	(gm)	density	=	3.3	(gm/cc)	(analysis	in	mole	%)
	cpx	Na0.03Ca0.87Fe''0.13Mg0.79Fe'''0.10Ti0.06Al0.22Si1.79O6
	G	=	-59014.5	(J)	H	=	-49355.8	(J)	S	=	8.03	(J/K)	V	=	1.16	(cc)	Cp	=	4.37	(J/K)
	diopside	clinoenstatit	hedenbergite	alumino-buffo	buffonite	essenite	jadeite
	52.6	10.53	13.44	10.27	1.32	8.93	2.92
feldspar	mass	=	31.26	(gm)	density	=	2.65	(gm/cc)	(analysis	in	mole	%)
	K0.01Na0.40Ca0.59Al1.59Si2.41O8
	G	=	-523447	(J)	H	=	-439440	(J)	S	=	69.82	(J/K)	V	=	11.8	(cc)	Cp	=	37.76	(J/K)
	albite	anorthite	sanidine
	40.44	58.9	0.66
spinel	mass	=	18.84	(gm)	density	=	4.69	(gm/cc)	(analysis	in	mole	%)
	Fe''0.82Mg0.31Fe'''1.48Al0.25Cr0.00Ti0.14O4
	G	=	-149153	(J)	H	=	-104720	(J)	S	=	36.93	(J/K)	V	=	4.02	(cc)	Cp	=	17.52	(J/K)
	chromite	hercynite	magnetite	spinel	ulvospinel
	0	-18.78	74.06	31.14	13.57
rhm-oxide	mass	=	0.96	(gm)	density	=	4.6	(gm/cc)	(analysis	in	mole	%)
	Mn0.08Fe''0.33Mg0.26Fe'''0.57Al0.08Ti0.68O3
	G	=	-9642.08	(J)	H	=	-7348.43	(J)	S	=	1.91	(J/K)	V	=	0.21	(cc)	Cp	=	0.95	(J/K)
	geikielite	hematite	ilmenite	pyrophanite	corundum
	26.11	28.72	32.96	8.45	3.77
Viscosity	of	the	System:	7.49	(log	10	poise)
System	mass	=	100.94	(gm)	density	=	2.7	(gm/cc)
	G	=	-1.49836e+06	(J)	H	=	-1.21097e+06	(J)	S	=	238.87	(J/K)	V	=	37.36	(cc)	Cp	=	123.94	(J/K)
Oxygen	delta	moles	=	0.0196183	delta	grams	=	0.627762
	G	=	-5316.99	(J)	H	=	585.83	(J)	S	=	4.91	(J/K)	V	=	1962.49	(cc)	Cp	=	0.7	(J/K)
**********----------**********
Title:	Dummy	Title
T	=	920	(C)	P	=	1	(kbars)	log(10)	f	O2	=	-10.1	delta	HM	=	-3.6	NNO	=	1.43	QFM	=	2	COH	=	3.83	IW	=	5.92
Constraint	Flags:	fO2	path	=	QFM+2	Fractionate	Solids
Liquid	mass	=	43.01	(gm)	density	=	2.26	(gm/cc)	viscosity	=	4.9	(log	10	poise)	(analysis	in	wt	%)
	G	=	-706949	(J)	H	=	-570248	(J)	S	=	114.57	(J/K)	V	=	19.03	(cc)	Cp	=	59.3	(J/K)
	SiO2	TiO2	Al2O3	Fe2O3	Cr2O3	FeO	MnO	MgO	NiO	CoO	CaO	Na2O	K2O	P2O5	H2O	CO2	SO3	Cl2O-1	F2O-1
	68.18	0.53	12.4	0.97	0	1.39	1.19	1.17	0	0	3.28	5.38	1.88	0.26	3.37	0	0	0	0
orthopyroxene	mass	=	0.14	(gm)	density	=	3.28	(gm/cc)	(analysis	in	mole	%)
	opx	Na0.00Ca0.05Fe''0.37Mg1.53Fe'''0.02Ti0.00Al0.06Si1.96O6
	G	=	-2207.19	(J)	H	=	-1836.32	(J)	S	=	0.31	(J/K)	V	=	0.04	(cc)	Cp	=	0.18	(J/K)
	diopside	clinoenstatit	hedenbergite	alumino-buffo	buffonite	essenite	jadeite
	-36.77	94.85	37.3	1.95	-1.32	3.77	0.22
clinopyroxene	mass	=	0.06	(gm)	density	=	3.28	(gm/cc)	(analysis	in	mole	%)
	cpx	Na0.03Ca0.85Fe''0.15Mg0.83Fe'''0.08Ti0.03Al0.16Si1.87O6
	G	=	-871.05	(J)	H	=	-730.47	(J)	S	=	0.12	(J/K)	V	=	0.02	(cc)	Cp	=	0.06	(J/K)
	diopside	clinoenstatit	hedenbergite	alumino-buffo	buffonite	essenite	jadeite
	56.49	11.88	15.29	5.5	0.77	6.88	3.2
feldspar	mass	=	1.08	(gm)	density	=	2.61	(gm/cc)	(analysis	in	mole	%)
	K0.01Na0.59Ca0.39Al1.39Si2.61O8
	G	=	-18078.1	(J)	H	=	-15169.7	(J)	S	=	2.44	(J/K)	V	=	0.41	(cc)	Cp	=	1.31	(J/K)
	albite	anorthite	sanidine
	59.19	39.39	1.41
rhm-oxide	mass	=	0.09	(gm)	density	=	4.71	(gm/cc)	(analysis	in	mole	%)
	Mn0.09Fe''0.32Mg0.20Fe'''0.75Al0.05Ti0.60O3
	G	=	-855	(J)	H	=	-641.66	(J)	S	=	0.18	(J/K)	V	=	0.02	(cc)	Cp	=	0.09	(J/K)
	geikielite	hematite	ilmenite	pyrophanite	corundum
	19.61	37.51	31.7	8.57	2.61
Total	solids	mass	=	1.37	(gm)	density	=	2.78	(gm/cc)
	G	=	-22011.3	(J)	H	=	-18378.2	(J)	S	=	3.05	(J/K)	V	=	0.49	(cc)	Cp	=	1.64	(J/K)
Summary	of	all	fractionated	phases:	(total	mass	=	56.56	grams)
orthopyroxene	mass	=	0.39	(gm)	density	=	3.28	(gm/cc)	(analysis	in	mole	%)
	opx	Na0.00Ca0.05Fe''0.35Mg1.55Fe'''0.03Ti0.00Al0.06Si1.95O6
	G	=	-5958.46	(J)	H	=	-4960.35	(J)	S	=	0.84	(J/K)	V	=	0.12	(cc)	Cp	=	0.47	(J/K)
	diopside	clinoenstatit	hedenbergite	alumino-buffo	buffonite	essenite	jadeite
	-35.33	94.88	35.4	2.19	-1.41	4.05	0.22
clinopyroxene	mass	=	3.87	(gm)	density	=	3.3	(gm/cc)	(analysis	in	mole	%)
	cpx	Na0.03Ca0.87Fe''0.13Mg0.80Fe'''0.10Ti0.06Al0.22Si1.80O6
	G	=	-59894.1	(J)	H	=	-50204.2	(J)	S	=	8.12	(J/K)	V	=	1.17	(cc)	Cp	=	4.44	(J/K)
	diopside	clinoenstatit	hedenbergite	alumino-buffo	buffonite	essenite	jadeite
	52.66	10.55	13.47	10.2	1.31	8.9	2.92
feldspar	mass	=	32.4	(gm)	density	=	2.65	(gm/cc)	(analysis	in	mole	%)
	K0.01Na0.41Ca0.58Al1.58Si2.42O8
	G	=	-541848	(J)	H	=	-455843	(J)	S	=	72.08	(J/K)	V	=	12.23	(cc)	Cp	=	39.11	(J/K)
	albite	anorthite	sanidine
	41.06	58.25	0.69
spinel	mass	=	18.84	(gm)	density	=	4.69	(gm/cc)	(analysis	in	mole	%)
	Fe''0.82Mg0.31Fe'''1.48Al0.25Cr0.00Ti0.14O4
	G	=	-148785	(J)	H	=	-104895	(J)	S	=	36.79	(J/K)	V	=	4.02	(cc)	Cp	=	17.51	(J/K)
	chromite	hercynite	magnetite	spinel	ulvospinel
	0	-18.78	74.06	31.14	13.57
rhm-oxide	mass	=	1.06	(gm)	density	=	4.61	(gm/cc)	(analysis	in	mole	%)
	Mn0.08Fe''0.33Mg0.26Fe'''0.59Al0.07Ti0.67O3
	G	=	-10558.6	(J)	H	=	-8063.51	(J)	S	=	2.09	(J/K)	V	=	0.23	(cc)	Cp	=	1.05	(J/K)
	geikielite	hematite	ilmenite	pyrophanite	corundum
	25.66	29.3	32.89	8.46	3.69
Viscosity	of	the	System:	8.27	(log	10	poise)
System	mass	=	100.94	(gm)	density	=	2.71	(gm/cc)
	G	=	-1.496e+06	(J)	H	=	-1.21259e+06	(J)	S	=	237.53	(J/K)	V	=	37.3	(cc)	Cp	=	123.52	(J/K)
Oxygen	delta	moles	=	0.0196611	delta	grams	=	0.629133
	G	=	-5279.47	(J)	H	=	580.1	(J)	S	=	4.91	(J/K)	V	=	1950.43	(cc)	Cp	=	0.7	(J/K)
**********----------**********
Title:	Dummy	Title
T	=	910	(C)	P	=	1	(kbars)	log(10)	f	O2	=	-10.28	delta	HM	=	-3.6	NNO	=	1.44	QFM	=	2	COH	=	3.81	IW	=	5.93
Constraint	Flags:	fO2	path	=	QFM+2	Fractionate	Solids
Liquid	mass	=	41.64	(gm)	density	=	2.25	(gm/cc)	viscosity	=	4.96	(log	10	poise)	(analysis	in	wt	%)
	G	=	-685262	(J)	H	=	-554199	(J)	S	=	110.77	(J/K)	V	=	18.51	(cc)	Cp	=	57.34	(J/K)
	SiO2	TiO2	Al2O3	Fe2O3	Cr2O3	FeO	MnO	MgO	NiO	CoO	CaO	Na2O	K2O	P2O5	H2O	CO2	SO3	Cl2O-1	F2O-1
	68.81	0.52	12.14	0.82	0	1.14	1.23	1.12	0	0	3.17	5.38	1.94	0.26	3.48	0	0	0	0
orthopyroxene	mass	=	0.06	(gm)	density	=	3.28	(gm/cc)	(analysis	in	mole	%)
	opx	Na0.00Ca0.05Fe''0.35Mg1.56Fe'''0.02Ti0.00Al0.06Si1.96O6
	G	=	-850.35	(J)	H	=	-709.84	(J)	S	=	0.12	(J/K)	V	=	0.02	(cc)	Cp	=	0.07	(J/K)
	diopside	clinoenstatit	hedenbergite	alumino-buffo	buffonite	essenite	jadeite
	-34.47	95.07	35.14	1.91	-1.27	3.4	0.21
clinopyroxene	mass	=	0.06	(gm)	density	=	3.27	(gm/cc)	(analysis	in	mole	%)
	cpx	Na0.03Ca0.85Fe''0.14Mg0.85Fe'''0.07Ti0.03Al0.15Si1.88O6
	G	=	-901.66	(J)	H	=	-758.54	(J)	S	=	0.12	(J/K)	V	=	0.02	(cc)	Cp	=	0.07	(J/K)
	diopside	clinoenstatit	hedenbergite	alumino-buffo	buffonite	essenite	jadeite
	59.2	11.39	14.12	5.48	0.61	6.05	3.16
feldspar	mass	=	1.04	(gm)	density	=	2.61	(gm/cc)	(analysis	in	mole	%)
	K0.01Na0.61Ca0.38Al1.38Si2.62O8
	G	=	-17293.7	(J)	H	=	-14540.8	(J)	S	=	2.33	(J/K)	V	=	0.4	(cc)	Cp	=	1.26	(J/K)
	albite	anorthite	sanidine
	60.62	37.88	1.5
spinel	mass	=	0.23	(gm)	density	=	4.76	(gm/cc)	(analysis	in	mole	%)
	Fe''0.89Mg0.28Fe'''1.54Al0.12Cr0.00Ti0.17O4
	G	=	-1707.58	(J)	H	=	-1188.61	(J)	S	=	0.44	(J/K)	V	=	0.05	(cc)	Cp	=	0.21	(J/K)
	chromite	hercynite	magnetite	spinel	ulvospinel
	0	-21.95	77.16	27.77	17.02
Total	solids	mass	=	1.38	(gm)	density	=	2.87	(gm/cc)
	G	=	-20753.2	(J)	H	=	-17197.8	(J)	S	=	3.01	(J/K)	V	=	0.48	(cc)	Cp	=	1.6	(J/K)
Summary	of	all	fractionated	phases:	(total	mass	=	57.92	grams)
orthopyroxene	mass	=	0.53	(gm)	density	=	3.28	(gm/cc)	(analysis	in	mole	%)
	opx	Na0.00Ca0.05Fe''0.36Mg1.54Fe'''0.03Ti0.00Al0.06Si1.95O6
	G	=	-8121.3	(J)	H	=	-6775.71	(J)	S	=	1.14	(J/K)	V	=	0.16	(cc)	Cp	=	0.65	(J/K)
	diopside	clinoenstatit	hedenbergite	alumino-buffo	buffonite	essenite	jadeite
	-35.71	94.87	35.91	2.12	-1.38	3.97	0.22
clinopyroxene	mass	=	3.93	(gm)	density	=	3.3	(gm/cc)	(analysis	in	mole	%)
	cpx	Na0.03Ca0.87Fe''0.13Mg0.80Fe'''0.10Ti0.06Al0.22Si1.80O6
	G	=	-60648.6	(J)	H	=	-50950.8	(J)	S	=	8.2	(J/K)	V	=	1.19	(cc)	Cp	=	4.5	(J/K)
	diopside	clinoenstatit	hedenbergite	alumino-buffo	buffonite	essenite	jadeite
	52.71	10.57	13.49	10.13	1.3	8.87	2.92
feldspar	mass	=	33.48	(gm)	density	=	2.65	(gm/cc)	(analysis	in	mole	%)
	K0.01Na0.42Ca0.58Al1.58Si2.42O8
	G	=	-559140	(J)	H	=	-471378	(J)	S	=	74.18	(J/K)	V	=	12.64	(cc)	Cp	=	40.37	(J/K)
	albite	anorthite	sanidine
	41.65	57.64	0.71
spinel	mass	=	18.84	(gm)	density	=	4.69	(gm/cc)	(analysis	in	mole	%)
	Fe''0.82Mg0.31Fe'''1.48Al0.25Cr0.00Ti0.14O4
	G	=	-148418	(J)	H	=	-105070	(J)	S	=	36.64	(J/K)	V	=	4.01	(cc)	Cp	=	17.49	(J/K)
	chromite	hercynite	magnetite	spinel	ulvospinel
	0	-18.78	74.06	31.14	13.57
rhm-oxide	mass	=	1.15	(gm)	density	=	4.62	(gm/cc)	(analysis	in	mole	%)
	Mn0.08Fe''0.33Mg0.25Fe'''0.60Al0.07Ti0.66O3
	G	=	-11377.2	(J)	H	=	-8706.1	(J)	S	=	2.26	(J/K)	V	=	0.25	(cc)	Cp	=	1.13	(J/K)
	geikielite	hematite	ilmenite	pyrophanite	corundum
	25.2	29.93	32.8	8.47	3.6
Viscosity	of	the	System	cannot	be	computed.
System	mass	=	100.95	(gm)	density	=	2.71	(gm/cc)
	G	=	-1.49372e+06	(J)	H	=	-1.21428e+06	(J)	S	=	236.19	(J/K)	V	=	37.24	(cc)	Cp	=	123.08	(J/K)
Oxygen	delta	moles	=	0.019822	delta	grams	=	0.63428
	G	=	-5273.17	(J)	H	=	577.8	(J)	S	=	4.95	(J/K)	V	=	1949.9	(cc)	Cp	=	0.71	(J/K)
**********----------**********
Title:	Dummy	Title
T	=	900	(C)	P	=	1	(kbars)	log(10)	f	O2	=	-10.45	delta	HM	=	-3.6	NNO	=	1.44	QFM	=	2	COH	=	3.8	IW	=	5.95
Constraint	Flags:	fO2	path	=	QFM+2	Fractionate	Solids
Liquid	mass	=	40.48	(gm)	density	=	2.24	(gm/cc)	viscosity	=	5	(log	10	poise)	(analysis	in	wt	%)
	G	=	-665581	(J)	H	=	-539504	(J)	S	=	107.47	(J/K)	V	=	18.04	(cc)	Cp	=	55.65	(J/K)
	SiO2	TiO2	Al2O3	Fe2O3	Cr2O3	FeO	MnO	MgO	NiO	CoO	CaO	Na2O	K2O	P2O5	H2O	CO2	SO3	Cl2O-1	F2O-1
	69.22	0.5	11.87	0.78	0	1.07	1.26	1.05	0	0	3.05	5.37	1.98	0.27	3.58	0	0	0	0
orthopyroxene	mass	=	0.1	(gm)	density	=	3.28	(gm/cc)	(analysis	in	mole	%)
	opx	Na0.00Ca0.05Fe''0.36Mg1.56Fe'''0.02Ti0.00Al0.05Si1.96O6
	G	=	-1507.99	(J)	H	=	-1261.61	(J)	S	=	0.21	(J/K)	V	=	0.03	(cc)	Cp	=	0.12	(J/K)
	diopside	clinoenstatit	hedenbergite	alumino-buffo	buffonite	essenite	jadeite
	-34.83	95.13	35.65	1.82	-1.22	3.23	0.21
clinopyroxene	mass	=	0.06	(gm)	density	=	3.27	(gm/cc)	(analysis	in	mole	%)
	cpx	Na0.03Ca0.86Fe''0.14Mg0.85Fe'''0.06Ti0.03Al0.14Si1.88O6
	G	=	-905.69	(J)	H	=	-763.72	(J)	S	=	0.12	(J/K)	V	=	0.02	(cc)	Cp	=	0.07	(J/K)
	diopside	clinoenstatit	hedenbergite	alumino-buffo	buffonite	essenite	jadeite
	59.77	11.07	14.09	5.39	0.74	5.72	3.22
feldspar	mass	=	0.94	(gm)	density	=	2.61	(gm/cc)	(analysis	in	mole	%)
	K0.02Na0.62Ca0.37Al1.37Si2.63O8
	G	=	-15684.4	(J)	H	=	-13214.6	(J)	S	=	2.11	(J/K)	V	=	0.36	(cc)	Cp	=	1.14	(J/K)
	albite	anorthite	sanidine
	61.88	36.53	1.59
spinel	mass	=	0.05	(gm)	density	=	4.77	(gm/cc)	(analysis	in	mole	%)
	Fe''0.90Mg0.27Fe'''1.55Al0.11Cr0.00Ti0.17O4
	G	=	-373.12	(J)	H	=	-260.42	(J)	S	=	0.1	(J/K)	V	=	0.01	(cc)	Cp	=	0.05	(J/K)
	chromite	hercynite	magnetite	spinel	ulvospinel
	0	-21.33	77.31	26.86	17.16
rhm-oxide	mass	=	0.03	(gm)	density	=	4.63	(gm/cc)	(analysis	in	mole	%)
	Mn0.11Fe''0.34Mg0.25Fe'''0.55Al0.06Ti0.69O3
	G	=	-251.38	(J)	H	=	-193.27	(J)	S	=	0.05	(J/K)	V	=	0.01	(cc)	Cp	=	0.02	(J/K)
	geikielite	hematite	ilmenite	pyrophanite	corundum
	24.72	27.63	34.11	10.64	2.9
Total	solids	mass	=	1.17	(gm)	density	=	2.76	(gm/cc)
	G	=	-18722.6	(J)	H	=	-15693.6	(J)	S	=	2.58	(J/K)	V	=	0.42	(cc)	Cp	=	1.4	(J/K)
Summary	of	all	fractionated	phases:	(total	mass	=	59.29	grams)
orthopyroxene	mass	=	0.58	(gm)	density	=	3.28	(gm/cc)	(analysis	in	mole	%)
	opx	Na0.00Ca0.05Fe''0.36Mg1.55Fe'''0.03Ti0.00Al0.06Si1.95O6
	G	=	-8926.2	(J)	H	=	-7465.12	(J)	S	=	1.25	(J/K)	V	=	0.18	(cc)	Cp	=	0.71	(J/K)
	diopside	clinoenstatit	hedenbergite	alumino-buffo	buffonite	essenite	jadeite
	-35.6	94.89	35.84	2.1	-1.37	3.92	0.22
clinopyroxene	mass	=	3.98	(gm)	density	=	3.3	(gm/cc)	(analysis	in	mole	%)
	cpx	Na0.03Ca0.86Fe''0.13Mg0.80Fe'''0.10Ti0.06Al0.22Si1.80O6
	G	=	-61432.8	(J)	H	=	-51725.8	(J)	S	=	8.27	(J/K)	V	=	1.21	(cc)	Cp	=	4.56	(J/K)
	diopside	clinoenstatit	hedenbergite	alumino-buffo	buffonite	essenite	jadeite
	52.8	10.58	13.5	10.07	1.29	8.83	2.93
feldspar	mass	=	34.52	(gm)	density	=	2.65	(gm/cc)	(analysis	in	mole	%)
	K0.01Na0.42Ca0.57Al1.57Si2.43O8
	G	=	-575627	(J)	H	=	-486297	(J)	S	=	76.15	(J/K)	V	=	13.03	(cc)	Cp	=	41.58	(J/K)
	albite	anorthite	sanidine
	42.22	57.04	0.73
spinel	mass	=	19.07	(gm)	density	=	4.7	(gm/cc)	(analysis	in	mole	%)
	Fe''0.83Mg0.31Fe'''1.48Al0.25Cr0.00Ti0.14O4
	G	=	-149739	(J)	H	=	-106424	(J)	S	=	36.92	(J/K)	V	=	4.06	(cc)	Cp	=	17.69	(J/K)
	chromite	hercynite	magnetite	spinel	ulvospinel
	0	-18.81	74.1	31.1	13.61
rhm-oxide	mass	=	1.15	(gm)	density	=	4.62	(gm/cc)	(analysis	in	mole	%)
	Mn0.08Fe''0.33Mg0.25Fe'''0.60Al0.07Ti0.66O3
	G	=	-11354.7	(J)	H	=	-8717.44	(J)	S	=	2.25	(J/K)	V	=	0.25	(cc)	Cp	=	1.13	(J/K)
	geikielite	hematite	ilmenite	pyrophanite	corundum
	25.2	29.93	32.8	8.47	3.6
Viscosity	of	the	System	cannot	be	computed.
System	mass	=	100.95	(gm)	density	=	2.71	(gm/cc)
	G	=	-1.49138e+06	(J)	H	=	-1.21583e+06	(J)	S	=	234.89	(J/K)	V	=	37.19	(cc)	Cp	=	122.71	(J/K)
Oxygen	delta	moles	=	0.0198575	delta	grams	=	0.635417
	G	=	-5233.11	(J)	H	=	571.77	(J)	S	=	4.95	(J/K)	V	=	1936.89	(cc)	Cp	=	0.71	(J/K)
**********----------**********
Title:	Dummy	Title
T	=	890	(C)	P	=	1	(kbars)	log(10)	f	O2	=	-10.63	delta	HM	=	-3.61	NNO	=	1.44	QFM	=	2	COH	=	3.78	IW	=	5.97
Constraint	Flags:	fO2	path	=	QFM+2	Fractionate	Solids
Liquid	mass	=	39.36	(gm)	density	=	2.24	(gm/cc)	viscosity	=	5.04	(log	10	poise)	(analysis	in	wt	%)
	G	=	-646585	(J)	H	=	-525290	(J)	S	=	104.28	(J/K)	V	=	17.58	(cc)	Cp	=	54.02	(J/K)
	SiO2	TiO2	Al2O3	Fe2O3	Cr2O3	FeO	MnO	MgO	NiO	CoO	CaO	Na2O	K2O	P2O5	H2O	CO2	SO3	Cl2O-1	F2O-1
	69.63	0.46	11.6	0.74	0	1	1.29	0.99	0	0	2.93	5.35	2.03	0.28	3.68	0	0	0	0
orthopyroxene	mass	=	0.09	(gm)	density	=	3.28	(gm/cc)	(analysis	in	mole	%)
	opx	Na0.00Ca0.05Fe''0.36Mg1.55Fe'''0.02Ti0.00Al0.05Si1.96O6
	G	=	-1417.08	(J)	H	=	-1188.11	(J)	S	=	0.2	(J/K)	V	=	0.03	(cc)	Cp	=	0.11	(J/K)
	diopside	clinoenstatit	hedenbergite	alumino-buffo	buffonite	essenite	jadeite
	-35.32	95.16	36.32	1.71	-1.17	3.07	0.21
clinopyroxene	mass	=	0.05	(gm)	density	=	3.27	(gm/cc)	(analysis	in	mole	%)
	cpx	Na0.03Ca0.86Fe''0.14Mg0.85Fe'''0.06Ti0.03Al0.14Si1.89O6
	G	=	-745.94	(J)	H	=	-630.48	(J)	S	=	0.1	(J/K)	V	=	0.01	(cc)	Cp	=	0.06	(J/K)
	diopside	clinoenstatit	hedenbergite	alumino-buffo	buffonite	essenite	jadeite
	60.47	10.84	14.13	5.09	0.77	5.46	3.26
feldspar	mass	=	0.92	(gm)	density	=	2.61	(gm/cc)	(analysis	in	mole	%)
	K0.02Na0.63Ca0.35Al1.35Si2.65O8
	G	=	-15229.5	(J)	H	=	-12857.5	(J)	S	=	2.04	(J/K)	V	=	0.35	(cc)	Cp	=	1.11	(J/K)
	albite	anorthite	sanidine
	63.07	35.24	1.69
spinel	mass	=	0.03	(gm)	density	=	4.78	(gm/cc)	(analysis	in	mole	%)
	Fe''0.91Mg0.26Fe'''1.56Al0.11Cr0.00Ti0.17O4
	G	=	-210.23	(J)	H	=	-147.03	(J)	S	=	0.05	(J/K)	V	=	0.01	(cc)	Cp	=	0.03	(J/K)
	chromite	hercynite	magnetite	spinel	ulvospinel
	0	-20.44	78.01	25.73	16.7
rhm-oxide	mass	=	0.05	(gm)	density	=	4.64	(gm/cc)	(analysis	in	mole	%)
	Mn0.11Fe''0.34Mg0.24Fe'''0.56Al0.06Ti0.69O3
	G	=	-478.74	(J)	H	=	-368.98	(J)	S	=	0.09	(J/K)	V	=	0.01	(cc)	Cp	=	0.05	(J/K)
	geikielite	hematite	ilmenite	pyrophanite	corundum
	24.25	27.82	34.27	10.89	2.77
Total	solids	mass	=	1.13	(gm)	density	=	2.76	(gm/cc)
	G	=	-18081.5	(J)	H	=	-15192.1	(J)	S	=	2.48	(J/K)	V	=	0.41	(cc)	Cp	=	1.35	(J/K)
Summary	of	all	fractionated	phases:	(total	mass	=	60.45	grams)
orthopyroxene	mass	=	0.68	(gm)	density	=	3.28	(gm/cc)	(analysis	in	mole	%)
	opx	Na0.00Ca0.05Fe''0.36Mg1.55Fe'''0.02Ti0.00Al0.06Si1.95O6
	G	=	-10386.8	(J)	H	=	-8707.45	(J)	S	=	1.44	(J/K)	V	=	0.21	(cc)	Cp	=	0.83	(J/K)
	diopside	clinoenstatit	hedenbergite	alumino-buffo	buffonite	essenite	jadeite
	-35.49	94.93	35.81	2.06	-1.35	3.82	0.22
clinopyroxene	mass	=	4.04	(gm)	density	=	3.3	(gm/cc)	(analysis	in	mole	%)
	cpx	Na0.03Ca0.86Fe''0.14Mg0.80Fe'''0.10Ti0.06Al0.22Si1.80O6
	G	=	-62220.4	(J)	H	=	-52506.7	(J)	S	=	8.35	(J/K)	V	=	1.22	(cc)	Cp	=	4.62	(J/K)
	diopside	clinoenstatit	hedenbergite	alumino-buffo	buffonite	essenite	jadeite
	52.9	10.59	13.51	10	1.29	8.79	2.93
feldspar	mass	=	35.46	(gm)	density	=	2.65	(gm/cc)	(analysis	in	mole	%)
	K0.01Na0.43Ca0.56Al1.56Si2.44O8
	G	=	-590489	(J)	H	=	-499900	(J)	S	=	77.88	(J/K)	V	=	13.39	(cc)	Cp	=	42.67	(J/K)
	albite	anorthite	sanidine
	42.75	56.49	0.76
spinel	mass	=	19.11	(gm)	density	=	4.7	(gm/cc)	(analysis	in	mole	%)
	Fe''0.83Mg0.31Fe'''1.48Al0.25Cr0.00Ti0.14O4
	G	=	-149727	(J)	H	=	-106850	(J)	S	=	36.86	(J/K)	V	=	4.07	(cc)	Cp	=	17.71	(J/K)
	chromite	hercynite	magnetite	spinel	ulvospinel
	0	-18.82	74.11	31.09	13.62
rhm-oxide	mass	=	1.17	(gm)	density	=	4.63	(gm/cc)	(analysis	in	mole	%)
	Mn0.09Fe''0.33Mg0.25Fe'''0.60Al0.07Ti0.67O3
	G	=	-11568.8	(J)	H	=	-8911.22	(J)	S	=	2.28	(J/K)	V	=	0.25	(cc)	Cp	=	1.15	(J/K)
	geikielite	hematite	ilmenite	pyrophanite	corundum
	25.19	29.88	32.82	8.52	3.59
Viscosity	of	the	System	cannot	be	computed.
System	mass	=	100.95	(gm)	density	=	2.72	(gm/cc)
	G	=	-1.48906e+06	(J)	H	=	-1.21736e+06	(J)	S	=	233.59	(J/K)	V	=	37.14	(cc)	Cp	=	122.35	(J/K)
Oxygen	delta	moles	=	0.0198856	delta	grams	=	0.636316
	G	=	-5191	(J)	H	=	565.52	(J)	S	=	4.95	(J/K)	V	=	1923.09	(cc)	Cp	=	0.71	(J/K)
**********----------**********
Title:	Dummy	Title
T	=	880	(C)	P	=	1	(kbars)	log(10)	f	O2	=	-10.81	delta	HM	=	-3.61	NNO	=	1.45	QFM	=	2	COH	=	3.77	IW	=	5.99
Constraint	Flags:	fO2	path	=	QFM+2	Fractionate	Solids
Liquid	mass	=	38.3	(gm)	density	=	2.23	(gm/cc)	viscosity	=	5.07	(log	10	poise)	(analysis	in	wt	%)
	G	=	-628661	(J)	H	=	-511880	(J)	S	=	101.27	(J/K)	V	=	17.15	(cc)	Cp	=	52.49	(J/K)
	SiO2	TiO2	Al2O3	Fe2O3	Cr2O3	FeO	MnO	MgO	NiO	CoO	CaO	Na2O	K2O	P2O5	H2O	CO2	SO3	Cl2O-1	F2O-1
	70.03	0.43	11.34	0.71	0	0.94	1.32	0.92	0	0	2.83	5.33	2.08	0.29	3.79	0	0	0	0
orthopyroxene	mass	=	0.08	(gm)	density	=	3.28	(gm/cc)	(analysis	in	mole	%)
	opx	Na0.00Ca0.05Fe''0.37Mg1.55Fe'''0.02Ti0.00Al0.05Si1.97O6
	G	=	-1270.24	(J)	H	=	-1067.28	(J)	S	=	0.18	(J/K)	V	=	0.03	(cc)	Cp	=	0.1	(J/K)
	diopside	clinoenstatit	hedenbergite	alumino-buffo	buffonite	essenite	jadeite
	-35.82	95.2	37	1.61	-1.12	2.92	0.21
clinopyroxene	mass	=	0.05	(gm)	density	=	3.27	(gm/cc)	(analysis	in	mole	%)
	cpx	Na0.03Ca0.86Fe''0.14Mg0.85Fe'''0.06Ti0.03Al0.13Si1.89O6
	G	=	-699.2	(J)	H	=	-592.35	(J)	S	=	0.09	(J/K)	V	=	0.01	(cc)	Cp	=	0.05	(J/K)
	diopside	clinoenstatit	hedenbergite	alumino-buffo	buffonite	essenite	jadeite
	61.15	10.6	14.17	4.79	0.8	5.19	3.29
feldspar	mass	=	0.87	(gm)	density	=	2.61	(gm/cc)	(analysis	in	mole	%)
	K0.02Na0.64Ca0.34Al1.34Si2.66O8
	G	=	-14448.8	(J)	H	=	-12223.3	(J)	S	=	1.93	(J/K)	V	=	0.33	(cc)	Cp	=	1.05	(J/K)
	albite	anorthite	sanidine
	64.23	33.98	1.79
spinel	mass	=	0.03	(gm)	density	=	4.79	(gm/cc)	(analysis	in	mole	%)
	Fe''0.92Mg0.25Fe'''1.57Al0.10Cr0.00Ti0.16O4
	G	=	-194.37	(J)	H	=	-136.23	(J)	S	=	0.05	(J/K)	V	=	0.01	(cc)	Cp	=	0.02	(J/K)
	chromite	hercynite	magnetite	spinel	ulvospinel
	0	-19.6	78.69	24.65	16.26
rhm-oxide	mass	=	0.04	(gm)	density	=	4.65	(gm/cc)	(analysis	in	mole	%)
	Mn0.11Fe''0.34Mg0.24Fe'''0.56Al0.05Ti0.69O3
	G	=	-427.21	(J)	H	=	-330.08	(J)	S	=	0.08	(J/K)	V	=	0.01	(cc)	Cp	=	0.04	(J/K)
	geikielite	hematite	ilmenite	pyrophanite	corundum
	23.8	28	34.42	11.13	2.65
Total	solids	mass	=	1.07	(gm)	density	=	2.75	(gm/cc)
	G	=	-17039.8	(J)	H	=	-14349.2	(J)	S	=	2.33	(J/K)	V	=	0.39	(cc)	Cp	=	1.27	(J/K)
Summary	of	all	fractionated	phases:	(total	mass	=	61.58	grams)
orthopyroxene	mass	=	0.77	(gm)	density	=	3.28	(gm/cc)	(analysis	in	mole	%)
	opx	Na0.00Ca0.05Fe''0.36Mg1.55Fe'''0.02Ti0.00Al0.06Si1.96O6
	G	=	-11754.7	(J)	H	=	-9877.36	(J)	S	=	1.63	(J/K)	V	=	0.23	(cc)	Cp	=	0.93	(J/K)
	diopside	clinoenstatit	hedenbergite	alumino-buffo	buffonite	essenite	jadeite
	-35.47	94.95	35.87	2.02	-1.33	3.74	0.22
clinopyroxene	mass	=	4.08	(gm)	density	=	3.3	(gm/cc)	(analysis	in	mole	%)
	cpx	Na0.03Ca0.86Fe''0.14Mg0.80Fe'''0.10Ti0.06Al0.22Si1.80O6
	G	=	-62847.7	(J)	H	=	-53154.8	(J)	S	=	8.41	(J/K)	V	=	1.24	(cc)	Cp	=	4.66	(J/K)
	diopside	clinoenstatit	hedenbergite	alumino-buffo	buffonite	essenite	jadeite
	52.98	10.59	13.51	9.95	1.28	8.75	2.93
feldspar	mass	=	36.37	(gm)	density	=	2.65	(gm/cc)	(analysis	in	mole	%)
	K0.01Na0.43Ca0.56Al1.56Si2.44O8
	G	=	-604878	(J)	H	=	-513156	(J)	S	=	79.54	(J/K)	V	=	13.74	(cc)	Cp	=	43.73	(J/K)
	albite	anorthite	sanidine
	43.27	55.95	0.78
spinel	mass	=	19.14	(gm)	density	=	4.7	(gm/cc)	(analysis	in	mole	%)
	Fe''0.83Mg0.31Fe'''1.48Al0.25Cr0.00Ti0.14O4
	G	=	-149553	(J)	H	=	-107163	(J)	S	=	36.76	(J/K)	V	=	4.07	(cc)	Cp	=	17.72	(J/K)
	chromite	hercynite	magnetite	spinel	ulvospinel
	0	-18.82	74.11	31.08	13.63
rhm-oxide	mass	=	1.22	(gm)	density	=	4.63	(gm/cc)	(analysis	in	mole	%)
	Mn0.09Fe''0.33Mg0.25Fe'''0.60Al0.07Ti0.67O3
	G	=	-12009.5	(J)	H	=	-9281.17	(J)	S	=	2.37	(J/K)	V	=	0.26	(cc)	Cp	=	1.2	(J/K)
	geikielite	hematite	ilmenite	pyrophanite	corundum
	25.15	29.8	32.88	8.61	3.56
Viscosity	of	the	System	cannot	be	computed.
System	mass	=	100.95	(gm)	density	=	2.72	(gm/cc)
	G	=	-1.48674e+06	(J)	H	=	-1.21886e+06	(J)	S	=	232.3	(J/K)	V	=	37.08	(cc)	Cp	=	122	(J/K)
Oxygen	delta	moles	=	0.0199108	delta	grams	=	0.637122
	G	=	-5148.05	(J)	H	=	559.17	(J)	S	=	4.95	(J/K)	V	=	1908.97	(cc)	Cp	=	0.71	(J/K)
**********----------**********
Title:	Dummy	Title
T	=	870	(C)	P	=	1	(kbars)	log(10)	f	O2	=	-11	delta	HM	=	-3.61	NNO	=	1.45	QFM	=	2	COH	=	3.75	IW	=	6.01
Constraint	Flags:	fO2	path	=	QFM+2	Fractionate	Solids
Liquid	mass	=	37.31	(gm)	density	=	2.23	(gm/cc)	viscosity	=	5.11	(log	10	poise)	(analysis	in	wt	%)
	G	=	-611717	(J)	H	=	-499206	(J)	S	=	98.42	(J/K)	V	=	16.75	(cc)	Cp	=	51.04	(J/K)
	SiO2	TiO2	Al2O3	Fe2O3	Cr2O3	FeO	MnO	MgO	NiO	CoO	CaO	Na2O	K2O	P2O5	H2O	CO2	SO3	Cl2O-1	F2O-1
	70.41	0.39	11.07	0.68	0	0.88	1.35	0.87	0	0	2.73	5.3	2.13	0.29	3.89	0	0	0	0
orthopyroxene	mass	=	0.07	(gm)	density	=	3.29	(gm/cc)	(analysis	in	mole	%)
	opx	Na0.00Ca0.05Fe''0.38Mg1.54Fe'''0.02Ti0.00Al0.04Si1.97O6
	G	=	-1138.08	(J)	H	=	-958.29	(J)	S	=	0.16	(J/K)	V	=	0.02	(cc)	Cp	=	0.09	(J/K)
	diopside	clinoenstatit	hedenbergite	alumino-buffo	buffonite	essenite	jadeite
	-36.34	95.24	37.68	1.52	-1.07	2.77	0.21
clinopyroxene	mass	=	0.04	(gm)	density	=	3.27	(gm/cc)	(analysis	in	mole	%)
	cpx	Na0.03Ca0.86Fe''0.14Mg0.85Fe'''0.06Ti0.03Al0.13Si1.90O6
	G	=	-661.96	(J)	H	=	-562.1	(J)	S	=	0.09	(J/K)	V	=	0.01	(cc)	Cp	=	0.05	(J/K)
	diopside	clinoenstatit	hedenbergite	alumino-buffo	buffonite	essenite	jadeite
	61.82	10.37	14.2	4.51	0.83	4.94	3.33
feldspar	mass	=	0.83	(gm)	density	=	2.6	(gm/cc)	(analysis	in	mole	%)
	K0.02Na0.65Ca0.33Al1.33Si2.67O8
	G	=	-13725.9	(J)	H	=	-11635.5	(J)	S	=	1.83	(J/K)	V	=	0.32	(cc)	Cp	=	1	(J/K)
	albite	anorthite	sanidine
	65.37	32.73	1.9
spinel	mass	=	0.02	(gm)	density	=	4.8	(gm/cc)	(analysis	in	mole	%)
	Fe''0.92Mg0.24Fe'''1.59Al0.10Cr0.00Ti0.16O4
	G	=	-179.75	(J)	H	=	-126.28	(J)	S	=	0.05	(J/K)	V	=	0.01	(cc)	Cp	=	0.02	(J/K)
	chromite	hercynite	magnetite	spinel	ulvospinel
	0	-18.79	79.34	23.62	15.82
rhm-oxide	mass	=	0.04	(gm)	density	=	4.66	(gm/cc)	(analysis	in	mole	%)
	Mn0.11Fe''0.35Mg0.23Fe'''0.56Al0.05Ti0.69O3
	G	=	-382.11	(J)	H	=	-295.97	(J)	S	=	0.08	(J/K)	V	=	0.01	(cc)	Cp	=	0.04	(J/K)
	geikielite	hematite	ilmenite	pyrophanite	corundum
	23.35	28.18	34.56	11.37	2.53
Total	solids	mass	=	1.01	(gm)	density	=	2.75	(gm/cc)
	G	=	-16087.8	(J)	H	=	-13578.2	(J)	S	=	2.2	(J/K)	V	=	0.37	(cc)	Cp	=	1.2	(J/K)
Summary	of	all	fractionated	phases:	(total	mass	=	62.63	grams)
orthopyroxene	mass	=	0.85	(gm)	density	=	3.29	(gm/cc)	(analysis	in	mole	%)
	opx	Na0.00Ca0.05Fe''0.36Mg1.55Fe'''0.02Ti0.00Al0.06Si1.96O6
	G	=	-12974.2	(J)	H	=	-10927.4	(J)	S	=	1.79	(J/K)	V	=	0.26	(cc)	Cp	=	1.03	(J/K)
	diopside	clinoenstatit	hedenbergite	alumino-buffo	buffonite	essenite	jadeite
	-35.5	94.98	35.98	1.98	-1.31	3.66	0.22
clinopyroxene	mass	=	4.13	(gm)	density	=	3.3	(gm/cc)	(analysis	in	mole	%)
	cpx	Na0.03Ca0.86Fe''0.14Mg0.80Fe'''0.10Ti0.06Al0.22Si1.80O6
	G	=	-63427.9	(J)	H	=	-53765.1	(J)	S	=	8.45	(J/K)	V	=	1.25	(cc)	Cp	=	4.71	(J/K)
	diopside	clinoenstatit	hedenbergite	alumino-buffo	buffonite	essenite	jadeite
	53.07	10.59	13.52	9.89	1.28	8.71	2.94
feldspar	mass	=	37.24	(gm)	density	=	2.65	(gm/cc)	(analysis	in	mole	%)
	K0.01Na0.44Ca0.55Al1.55Si2.45O8
	G	=	-618472	(J)	H	=	-525789	(J)	S	=	81.08	(J/K)	V	=	14.07	(cc)	Cp	=	44.73	(J/K)
	albite	anorthite	sanidine
	43.76	55.43	0.8
spinel	mass	=	19.17	(gm)	density	=	4.7	(gm/cc)	(analysis	in	mole	%)
	Fe''0.83Mg0.31Fe'''1.48Al0.25Cr0.00Ti0.14O4
	G	=	-149364	(J)	H	=	-107465	(J)	S	=	36.65	(J/K)	V	=	4.07	(cc)	Cp	=	17.73	(J/K)
	chromite	hercynite	magnetite	spinel	ulvospinel
	0	-18.82	74.12	31.07	13.63
rhm-oxide	mass	=	1.26	(gm)	density	=	4.63	(gm/cc)	(analysis	in	mole	%)
	Mn0.09Fe''0.33Mg0.25Fe'''0.59Al0.07Ti0.67O3
	G	=	-12398.1	(J)	H	=	-9612.64	(J)	S	=	2.44	(J/K)	V	=	0.27	(cc)	Cp	=	1.24	(J/K)
	geikielite	hematite	ilmenite	pyrophanite	corundum
	25.11	29.74	32.93	8.69	3.53
Viscosity	of	the	System	cannot	be	computed.
System	mass	=	100.95	(gm)	density	=	2.73	(gm/cc)
	G	=	-1.48444e+06	(J)	H	=	-1.22034e+06	(J)	S	=	231.03	(J/K)	V	=	37.03	(cc)	Cp	=	121.67	(J/K)
Oxygen	delta	moles	=	0.0199334	delta	grams	=	0.637844
	G	=	-5104.37	(J)	H	=	552.74	(J)	S	=	4.95	(J/K)	V	=	1894.57	(cc)	Cp	=	0.71	(J/K)
**********----------**********
Title:	Dummy	Title
T	=	860	(C)	P	=	1	(kbars)	log(10)	f	O2	=	-11.18	delta	HM	=	-3.62	NNO	=	1.46	QFM	=	2	COH	=	3.73	IW	=	6.03
Constraint	Flags:	fO2	path	=	QFM+2	Fractionate	Solids
Liquid	mass	=	36.36	(gm)	density	=	2.22	(gm/cc)	viscosity	=	5.14	(log	10	poise)	(analysis	in	wt	%)
	G	=	-595673	(J)	H	=	-487208	(J)	S	=	95.72	(J/K)	V	=	16.36	(cc)	Cp	=	49.67	(J/K)
	SiO2	TiO2	Al2O3	Fe2O3	Cr2O3	FeO	MnO	MgO	NiO	CoO	CaO	Na2O	K2O	P2O5	H2O	CO2	SO3	Cl2O-1	F2O-1
	70.78	0.36	10.81	0.65	0	0.83	1.38	0.81	0	0	2.63	5.27	2.18	0.3	3.99	0	0	0	0
orthopyroxene	mass	=	0.07	(gm)	density	=	3.29	(gm/cc)	(analysis	in	mole	%)
	opx	Na0.00Ca0.05Fe''0.38Mg1.54Fe'''0.02Ti0.00Al0.04Si1.97O6
	G	=	-1018.86	(J)	H	=	-859.74	(J)	S	=	0.14	(J/K)	V	=	0.02	(cc)	Cp	=	0.08	(J/K)
	diopside	clinoenstatit	hedenbergite	alumino-buffo	buffonite	essenite	jadeite
	-36.88	95.28	38.36	1.43	-1.02	2.63	0.21
clinopyroxene	mass	=	0.04	(gm)	density	=	3.27	(gm/cc)	(analysis	in	mole	%)
	cpx	Na0.03Ca0.86Fe''0.14Mg0.85Fe'''0.06Ti0.03Al0.12Si1.90O6
	G	=	-632.38	(J)	H	=	-538.22	(J)	S	=	0.08	(J/K)	V	=	0.01	(cc)	Cp	=	0.05	(J/K)
	diopside	clinoenstatit	hedenbergite	alumino-buffo	buffonite	essenite	jadeite
	62.49	10.14	14.22	4.24	0.87	4.68	3.36
feldspar	mass	=	0.79	(gm)	density	=	2.6	(gm/cc)	(analysis	in	mole	%)
	K0.02Na0.66Ca0.31Al1.31Si2.69O8
	G	=	-13054.9	(J)	H	=	-11089.3	(J)	S	=	1.73	(J/K)	V	=	0.3	(cc)	Cp	=	0.95	(J/K)
	albite	anorthite	sanidine
	66.49	31.5	2.02
spinel	mass	=	0.02	(gm)	density	=	4.82	(gm/cc)	(analysis	in	mole	%)
	Fe''0.93Mg0.23Fe'''1.60Al0.09Cr0.00Ti0.15O4
	G	=	-166.31	(J)	H	=	-117.11	(J)	S	=	0.04	(J/K)	V	=	0	(cc)	Cp	=	0.02	(J/K)
	chromite	hercynite	magnetite	spinel	ulvospinel
	0	-18.02	79.98	22.63	15.4
rhm-oxide	mass	=	0.04	(gm)	density	=	4.66	(gm/cc)	(analysis	in	mole	%)
	Mn0.12Fe''0.35Mg0.23Fe'''0.57Al0.05Ti0.69O3
	G	=	-342.5	(J)	H	=	-265.96	(J)	S	=	0.07	(J/K)	V	=	0.01	(cc)	Cp	=	0.03	(J/K)
	geikielite	hematite	ilmenite	pyrophanite	corundum
	22.92	28.35	34.71	11.61	2.41
Total	solids	mass	=	0.95	(gm)	density	=	2.74	(gm/cc)
	G	=	-15215	(J)	H	=	-12870.4	(J)	S	=	2.07	(J/K)	V	=	0.35	(cc)	Cp	=	1.14	(J/K)
Summary	of	all	fractionated	phases:	(total	mass	=	63.63	grams)
orthopyroxene	mass	=	0.92	(gm)	density	=	3.29	(gm/cc)	(analysis	in	mole	%)
	opx	Na0.00Ca0.05Fe''0.36Mg1.55Fe'''0.02Ti0.00Al0.06Si1.96O6
	G	=	-14060.2	(J)	H	=	-11869.3	(J)	S	=	1.93	(J/K)	V	=	0.28	(cc)	Cp	=	1.12	(J/K)
	diopside	clinoenstatit	hedenbergite	alumino-buffo	buffonite	essenite	jadeite
	-35.57	95	36.11	1.95	-1.29	3.59	0.21
clinopyroxene	mass	=	4.17	(gm)	density	=	3.3	(gm/cc)	(analysis	in	mole	%)
	cpx	Na0.03Ca0.86Fe''0.14Mg0.80Fe'''0.10Ti0.06Al0.21Si1.80O6
	G	=	-63970.4	(J)	H	=	-54345.6	(J)	S	=	8.49	(J/K)	V	=	1.26	(cc)	Cp	=	4.75	(J/K)
	diopside	clinoenstatit	hedenbergite	alumino-buffo	buffonite	essenite	jadeite
	53.15	10.59	13.53	9.84	1.27	8.68	2.94
feldspar	mass	=	38.06	(gm)	density	=	2.65	(gm/cc)	(analysis	in	mole	%)
	K0.01Na0.44Ca0.55Al1.55Si2.45O8
	G	=	-631329	(J)	H	=	-537843	(J)	S	=	82.5	(J/K)	V	=	14.38	(cc)	Cp	=	45.67	(J/K)
	albite	anorthite	sanidine
	44.23	54.94	0.83
spinel	mass	=	19.19	(gm)	density	=	4.71	(gm/cc)	(analysis	in	mole	%)
	Fe''0.83Mg0.31Fe'''1.48Al0.24Cr0.00Ti0.14O4
	G	=	-149161	(J)	H	=	-107758	(J)	S	=	36.54	(J/K)	V	=	4.08	(cc)	Cp	=	17.73	(J/K)
	chromite	hercynite	magnetite	spinel	ulvospinel
	0	-18.82	74.12	31.07	13.63
rhm-oxide	mass	=	1.3	(gm)	density	=	4.63	(gm/cc)	(analysis	in	mole	%)
	Mn0.09Fe''0.33Mg0.25Fe'''0.59Al0.07Ti0.67O3
	G	=	-12741	(J)	H	=	-9910.35	(J)	S	=	2.5	(J/K)	V	=	0.28	(cc)	Cp	=	1.27	(J/K)
	geikielite	hematite	ilmenite	pyrophanite	corundum
	25.06	29.7	32.98	8.77	3.5
Viscosity	of	the	System	cannot	be	computed.
System	mass	=	100.95	(gm)	density	=	2.73	(gm/cc)
	G	=	-1.48215e+06	(J)	H	=	-1.2218e+06	(J)	S	=	229.75	(J/K)	V	=	36.98	(cc)	Cp	=	121.36	(J/K)
Oxygen	delta	moles	=	0.0199536	delta	grams	=	0.638492
	G	=	-5060.05	(J)	H	=	546.24	(J)	S	=	4.95	(J/K)	V	=	1879.9	(cc)	Cp	=	0.71	(J/K)
**********----------**********
Title:	Dummy	Title
T	=	850	(C)	P	=	1	(kbars)	log(10)	f	O2	=	-11.37	delta	HM	=	-3.62	NNO	=	1.46	QFM	=	2	COH	=	3.72	IW	=	6.05
Constraint	Flags:	fO2	path	=	QFM+2	Fractionate	Solids
Liquid	mass	=	35.47	(gm)	density	=	2.22	(gm/cc)	viscosity	=	5.17	(log	10	poise)	(analysis	in	wt	%)
	G	=	-580457	(J)	H	=	-475831	(J)	S	=	93.15	(J/K)	V	=	15.99	(cc)	Cp	=	48.38	(J/K)
	SiO2	TiO2	Al2O3	Fe2O3	Cr2O3	FeO	MnO	MgO	NiO	CoO	CaO	Na2O	K2O	P2O5	H2O	CO2	SO3	Cl2O-1	F2O-1
	71.14	0.34	10.55	0.62	0	0.78	1.41	0.76	0	0	2.53	5.24	2.23	0.31	4.09	0	0	0	0
orthopyroxene	mass	=	0.06	(gm)	density	=	3.29	(gm/cc)	(analysis	in	mole	%)
	opx	Na0.00Ca0.04Fe''0.39Mg1.53Fe'''0.02Ti0.00Al0.04Si1.97O6
	G	=	-911.1	(J)	H	=	-770.45	(J)	S	=	0.13	(J/K)	V	=	0.02	(cc)	Cp	=	0.07	(J/K)
	diopside	clinoenstatit	hedenbergite	alumino-buffo	buffonite	essenite	jadeite
	-37.44	95.33	39.05	1.34	-0.98	2.49	0.21
clinopyroxene	mass	=	0.04	(gm)	density	=	3.27	(gm/cc)	(analysis	in	mole	%)
	cpx	Na0.03Ca0.87Fe''0.14Mg0.85Fe'''0.05Ti0.02Al0.12Si1.91O6
	G	=	-608.99	(J)	H	=	-519.5	(J)	S	=	0.08	(J/K)	V	=	0.01	(cc)	Cp	=	0.05	(J/K)
	diopside	clinoenstatit	hedenbergite	alumino-buffo	buffonite	essenite	jadeite
	63.14	9.9	14.24	3.98	0.9	4.43	3.4
feldspar	mass	=	0.75	(gm)	density	=	2.6	(gm/cc)	(analysis	in	mole	%)
	K0.02Na0.68Ca0.30Al1.30Si2.70O8
	G	=	-12430.3	(J)	H	=	-10580.4	(J)	S	=	1.65	(J/K)	V	=	0.29	(cc)	Cp	=	0.91	(J/K)
	albite	anorthite	sanidine
	67.58	30.28	2.14
spinel	mass	=	0.02	(gm)	density	=	4.83	(gm/cc)	(analysis	in	mole	%)
	Fe''0.93Mg0.22Fe'''1.61Al0.09Cr0.00Ti0.15O4
	G	=	-153.97	(J)	H	=	-108.69	(J)	S	=	0.04	(J/K)	V	=	0	(cc)	Cp	=	0.02	(J/K)
	chromite	hercynite	magnetite	spinel	ulvospinel
	0	-17.28	80.6	21.69	14.99
rhm-oxide	mass	=	0.03	(gm)	density	=	4.67	(gm/cc)	(analysis	in	mole	%)
	Mn0.12Fe''0.35Mg0.22Fe'''0.57Al0.05Ti0.69O3
	G	=	-307.61	(J)	H	=	-239.48	(J)	S	=	0.06	(J/K)	V	=	0.01	(cc)	Cp	=	0.03	(J/K)
	geikielite	hematite	ilmenite	pyrophanite	corundum
	22.49	28.52	34.85	11.84	2.3
Total	solids	mass	=	0.9	(gm)	density	=	2.74	(gm/cc)
	G	=	-14412	(J)	H	=	-12218.5	(J)	S	=	1.95	(J/K)	V	=	0.33	(cc)	Cp	=	1.08	(J/K)
Summary	of	all	fractionated	phases:	(total	mass	=	64.57	grams)
orthopyroxene	mass	=	0.98	(gm)	density	=	3.29	(gm/cc)	(analysis	in	mole	%)
	opx	Na0.00Ca0.05Fe''0.36Mg1.55Fe'''0.02Ti0.00Al0.06Si1.96O6
	G	=	-15025.8	(J)	H	=	-12713.5	(J)	S	=	2.06	(J/K)	V	=	0.3	(cc)	Cp	=	1.19	(J/K)
	diopside	clinoenstatit	hedenbergite	alumino-buffo	buffonite	essenite	jadeite
	-35.65	95.02	36.26	1.91	-1.27	3.53	0.21
clinopyroxene	mass	=	4.21	(gm)	density	=	3.3	(gm/cc)	(analysis	in	mole	%)
	cpx	Na0.03Ca0.86Fe''0.14Mg0.80Fe'''0.10Ti0.06Al0.21Si1.80O6
	G	=	-64483.1	(J)	H	=	-54902.5	(J)	S	=	8.53	(J/K)	V	=	1.27	(cc)	Cp	=	4.79	(J/K)
	diopside	clinoenstatit	hedenbergite	alumino-buffo	buffonite	essenite	jadeite
	53.24	10.58	13.53	9.79	1.27	8.64	2.95
feldspar	mass	=	38.85	(gm)	density	=	2.65	(gm/cc)	(analysis	in	mole	%)
	K0.01Na0.45Ca0.54Al1.54Si2.46O8
	G	=	-643502	(J)	H	=	-549360	(J)	S	=	83.82	(J/K)	V	=	14.68	(cc)	Cp	=	46.58	(J/K)
	albite	anorthite	sanidine
	44.69	54.46	0.85
spinel	mass	=	19.21	(gm)	density	=	4.71	(gm/cc)	(analysis	in	mole	%)
	Fe''0.83Mg0.31Fe'''1.48Al0.24Cr0.00Ti0.14O4
	G	=	-148947	(J)	H	=	-108041	(J)	S	=	36.42	(J/K)	V	=	4.08	(cc)	Cp	=	17.74	(J/K)
	chromite	hercynite	magnetite	spinel	ulvospinel
	0	-18.82	74.13	31.06	13.63
rhm-oxide	mass	=	1.33	(gm)	density	=	4.63	(gm/cc)	(analysis	in	mole	%)
	Mn0.09Fe''0.33Mg0.25Fe'''0.59Al0.07Ti0.67O3
	G	=	-13043.7	(J)	H	=	-10178.4	(J)	S	=	2.55	(J/K)	V	=	0.29	(cc)	Cp	=	1.3	(J/K)
	geikielite	hematite	ilmenite	pyrophanite	corundum
	25	29.66	33.02	8.84	3.47
Viscosity	of	the	System	cannot	be	computed.
System	mass	=	100.95	(gm)	density	=	2.73	(gm/cc)
	G	=	-1.47987e+06	(J)	H	=	-1.22325e+06	(J)	S	=	228.49	(J/K)	V	=	36.94	(cc)	Cp	=	121.05	(J/K)
Oxygen	delta	moles	=	0.0199718	delta	grams	=	0.639075
	G	=	-5015.18	(J)	H	=	539.68	(J)	S	=	4.95	(J/K)	V	=	1865.01	(cc)	Cp	=	0.71	(J/K)
**********----------**********
Title:	Dummy	Title
T	=	840	(C)	P	=	1	(kbars)	log(10)	f	O2	=	-11.57	delta	HM	=	-3.63	NNO	=	1.47	QFM	=	2	COH	=	3.7	IW	=	6.07
Constraint	Flags:	fO2	path	=	QFM+2	Fractionate	Solids
Liquid	mass	=	34.38	(gm)	density	=	2.22	(gm/cc)	viscosity	=	5.22	(log	10	poise)	(analysis	in	wt	%)
	G	=	-561754	(J)	H	=	-461658	(J)	S	=	89.92	(J/K)	V	=	15.51	(cc)	Cp	=	46.77	(J/K)
	SiO2	TiO2	Al2O3	Fe2O3	Cr2O3	FeO	MnO	MgO	NiO	CoO	CaO	Na2O	K2O	P2O5	H2O	CO2	SO3	Cl2O-1	F2O-1
	71.61	0.31	10.22	0.59	0	0.73	1.45	0.71	0	0	2.44	5.19	2.29	0.32	4.14	0	0	0	0
orthopyroxene	mass	=	0.08	(gm)	density	=	3.3	(gm/cc)	(analysis	in	mole	%)
	opx	Na0.00Ca0.04Fe''0.40Mg1.53Fe'''0.01Ti0.00Al0.04Si1.97O6
	G	=	-1180.38	(J)	H	=	-1000.21	(J)	S	=	0.16	(J/K)	V	=	0.02	(cc)	Cp	=	0.09	(J/K)
	diopside	clinoenstatit	hedenbergite	alumino-buffo	buffonite	essenite	jadeite
	-38.16	95.37	39.94	1.24	-0.92	2.33	0.2
clinopyroxene	mass	=	0.01	(gm)	density	=	3.27	(gm/cc)	(analysis	in	mole	%)
	cpx	Na0.03Ca0.87Fe''0.14Mg0.85Fe'''0.05Ti0.02Al0.11Si1.91O6
	G	=	-205.24	(J)	H	=	-175.48	(J)	S	=	0.03	(J/K)	V	=	0	(cc)	Cp	=	0.02	(J/K)
	diopside	clinoenstatit	hedenbergite	alumino-buffo	buffonite	essenite	jadeite
	63.78	9.69	14.32	3.64	0.97	4.16	3.44
feldspar	mass	=	0.93	(gm)	density	=	2.6	(gm/cc)	(analysis	in	mole	%)
	K0.02Na0.69Ca0.29Al1.29Si2.71O8
	G	=	-15434.4	(J)	H	=	-13163.7	(J)	S	=	2.04	(J/K)	V	=	0.36	(cc)	Cp	=	1.13	(J/K)
	albite	anorthite	sanidine
	68.89	28.8	2.31
spinel	mass	=	0.02	(gm)	density	=	4.84	(gm/cc)	(analysis	in	mole	%)
	Fe''0.94Mg0.21Fe'''1.63Al0.08Cr0.00Ti0.15O4
	G	=	-156.85	(J)	H	=	-110.99	(J)	S	=	0.04	(J/K)	V	=	0	(cc)	Cp	=	0.02	(J/K)
	chromite	hercynite	magnetite	spinel	ulvospinel
	0	-16.48	81.27	20.65	14.56
rhm-oxide	mass	=	0.03	(gm)	density	=	4.68	(gm/cc)	(analysis	in	mole	%)
	Mn0.12Fe''0.35Mg0.22Fe'''0.58Al0.04Ti0.69O3
	G	=	-293.08	(J)	H	=	-228.68	(J)	S	=	0.06	(J/K)	V	=	0.01	(cc)	Cp	=	0.03	(J/K)
	geikielite	hematite	ilmenite	pyrophanite	corundum
	21.92	28.85	34.88	12.19	2.17
water	mass	=	0.03	(gm)	density	=	0.22	(gm/cc)
	H2O
	G	=	-652.94	(J)	H	=	-345.88	(J)	S	=	0.28	(J/K)	V	=	0.13	(cc)	Cp	=	0.1	(J/K)
Total	solids	mass	=	1.11	(gm)	density	=	2.09	(gm/cc)
	G	=	-17922.9	(J)	H	=	-15025	(J)	S	=	2.6	(J/K)	V	=	0.53	(cc)	Cp	=	1.39	(J/K)
Summary	of	all	fractionated	phases:	(total	mass	=	65.47	grams)
orthopyroxene	mass	=	1.04	(gm)	density	=	3.29	(gm/cc)	(analysis	in	mole	%)
	opx	Na0.00Ca0.05Fe''0.36Mg1.55Fe'''0.02Ti0.00Al0.06Si1.96O6
	G	=	-15882.5	(J)	H	=	-13469	(J)	S	=	2.17	(J/K)	V	=	0.32	(cc)	Cp	=	1.26	(J/K)
	diopside	clinoenstatit	hedenbergite	alumino-buffo	buffonite	essenite	jadeite
	-35.75	95.03	36.41	1.88	-1.26	3.47	0.21
clinopyroxene	mass	=	4.24	(gm)	density	=	3.3	(gm/cc)	(analysis	in	mole	%)
	cpx	Na0.03Ca0.86Fe''0.14Mg0.80Fe'''0.10Ti0.06Al0.21Si1.80O6
	G	=	-64972	(J)	H	=	-55441.1	(J)	S	=	8.56	(J/K)	V	=	1.28	(cc)	Cp	=	4.82	(J/K)
	diopside	clinoenstatit	hedenbergite	alumino-buffo	buffonite	essenite	jadeite
	53.33	10.58	13.54	9.74	1.26	8.6	2.95
feldspar	mass	=	39.59	(gm)	density	=	2.65	(gm/cc)	(analysis	in	mole	%)
	K0.01Na0.45Ca0.54Al1.54Si2.46O8
	G	=	-655038	(J)	H	=	-560377	(J)	S	=	85.04	(J/K)	V	=	14.96	(cc)	Cp	=	47.43	(J/K)
	albite	anorthite	sanidine
	45.13	53.99	0.88
spinel	mass	=	19.23	(gm)	density	=	4.71	(gm/cc)	(analysis	in	mole	%)
	Fe''0.83Mg0.31Fe'''1.48Al0.24Cr0.00Ti0.14O4
	G	=	-148722	(J)	H	=	-108316	(J)	S	=	36.3	(J/K)	V	=	4.08	(cc)	Cp	=	17.74	(J/K)
	chromite	hercynite	magnetite	spinel	ulvospinel
	0	-18.82	74.14	31.05	13.64
rhm-oxide	mass	=	1.36	(gm)	density	=	4.64	(gm/cc)	(analysis	in	mole	%)
	Mn0.09Fe''0.33Mg0.25Fe'''0.59Al0.07Ti0.67O3
	G	=	-13311.2	(J)	H	=	-10420.2	(J)	S	=	2.6	(J/K)	V	=	0.29	(cc)	Cp	=	1.33	(J/K)
	geikielite	hematite	ilmenite	pyrophanite	corundum
	24.95	29.64	33.06	8.91	3.45
Viscosity	of	the	System	cannot	be	computed.
System	mass	=	100.95	(gm)	density	=	2.73	(gm/cc)
	G	=	-1.4776e+06	(J)	H	=	-1.22471e+06	(J)	S	=	227.19	(J/K)	V	=	36.98	(cc)	Cp	=	120.75	(J/K)
Oxygen	delta	moles	=	0.0199867	delta	grams	=	0.639552
	G	=	-4969.46	(J)	H	=	533.02	(J)	S	=	4.94	(J/K)	V	=	1849.78	(cc)	Cp	=	0.71	(J/K)
**********----------**********
Title:	Dummy	Title
T	=	830	(C)	P	=	1	(kbars)	log(10)	f	O2	=	-11.77	delta	HM	=	-3.63	NNO	=	1.47	QFM	=	2	COH	=	3.68	IW	=	6.09
Constraint	Flags:	fO2	path	=	QFM+2	Fractionate	Solids
Liquid	mass	=	33.17	(gm)	density	=	2.22	(gm/cc)	viscosity	=	5.29	(log	10	poise)	(analysis	in	wt	%)
	G	=	-541136	(J)	H	=	-445930	(J)	S	=	86.3	(J/K)	V	=	14.98	(cc)	Cp	=	44.98	(J/K)
	SiO2	TiO2	Al2O3	Fe2O3	Cr2O3	FeO	MnO	MgO	NiO	CoO	CaO	Na2O	K2O	P2O5	H2O	CO2	SO3	Cl2O-1	F2O-1
	72.17	0.29	9.83	0.56	0	0.68	1.5	0.66	0	0	2.35	5.13	2.36	0.33	4.14	0	0	0	0
orthopyroxene	mass	=	0.08	(gm)	density	=	3.3	(gm/cc)	(analysis	in	mole	%)
	opx	Na0.00Ca0.04Fe''0.41Mg1.52Fe'''0.01Ti0.00Al0.04Si1.98O6
	G	=	-1259.1	(J)	H	=	-1069.06	(J)	S	=	0.17	(J/K)	V	=	0.03	(cc)	Cp	=	0.1	(J/K)
	diopside	clinoenstatit	hedenbergite	alumino-buffo	buffonite	essenite	jadeite
	-39.03	95.39	40.98	1.13	-0.85	2.17	0.2
clinopyroxene	mass	=	0	(gm)	density	=	3.27	(gm/cc)	(analysis	in	mole	%)
	cpx	Na0.03Ca0.87Fe''0.14Mg0.86Fe'''0.05Ti0.02Al0.11Si1.92O6
	G	=	-27.68	(J)	H	=	-23.72	(J)	S	=	0	(J/K)	V	=	0	(cc)	Cp	=	0	(J/K)
	diopside	clinoenstatit	hedenbergite	alumino-buffo	buffonite	essenite	jadeite
	64.39	9.5	14.45	3.26	1.05	3.87	3.48
feldspar	mass	=	1.03	(gm)	density	=	2.6	(gm/cc)	(analysis	in	mole	%)
	K0.03Na0.70Ca0.27Al1.27Si2.73O8
	G	=	-17041.5	(J)	H	=	-14563.3	(J)	S	=	2.25	(J/K)	V	=	0.4	(cc)	Cp	=	1.25	(J/K)
	albite	anorthite	sanidine
	70.35	27.13	2.53
spinel	mass	=	0.02	(gm)	density	=	4.85	(gm/cc)	(analysis	in	mole	%)
	Fe''0.95Mg0.20Fe'''1.64Al0.08Cr0.00Ti0.14O4
	G	=	-153.28	(J)	H	=	-108.7	(J)	S	=	0.04	(J/K)	V	=	0	(cc)	Cp	=	0.02	(J/K)
	chromite	hercynite	magnetite	spinel	ulvospinel
	0	-15.65	81.96	19.58	14.11
rhm-oxide	mass	=	0.03	(gm)	density	=	4.69	(gm/cc)	(analysis	in	mole	%)
	Mn0.13Fe''0.35Mg0.21Fe'''0.59Al0.04Ti0.69O3
	G	=	-271.66	(J)	H	=	-212.4	(J)	S	=	0.05	(J/K)	V	=	0.01	(cc)	Cp	=	0.03	(J/K)
	geikielite	hematite	ilmenite	pyrophanite	corundum
	21.23	29.3	34.82	12.62	2.03
water	mass	=	0.08	(gm)	density	=	0.22	(gm/cc)
	H2O
	G	=	-1765.35	(J)	H	=	-941.78	(J)	S	=	0.75	(J/K)	V	=	0.35	(cc)	Cp	=	0.27	(J/K)
Total	solids	mass	=	1.25	(gm)	density	=	1.58	(gm/cc)
	G	=	-20518.6	(J)	H	=	-16918.9	(J)	S	=	3.26	(J/K)	V	=	0.79	(cc)	Cp	=	1.67	(J/K)
Summary	of	all	fractionated	phases:	(total	mass	=	66.54	grams)
orthopyroxene	mass	=	1.12	(gm)	density	=	3.29	(gm/cc)	(analysis	in	mole	%)
	opx	Na0.00Ca0.05Fe''0.37Mg1.54Fe'''0.02Ti0.00Al0.05Si1.96O6
	G	=	-17007.2	(J)	H	=	-14455.2	(J)	S	=	2.31	(J/K)	V	=	0.34	(cc)	Cp	=	1.35	(J/K)
	diopside	clinoenstatit	hedenbergite	alumino-buffo	buffonite	essenite	jadeite
	-35.92	95.06	36.65	1.84	-1.23	3.39	0.21
clinopyroxene	mass	=	4.25	(gm)	density	=	3.31	(gm/cc)	(analysis	in	mole	%)
	cpx	Na0.03Ca0.86Fe''0.14Mg0.80Fe'''0.10Ti0.05Al0.21Si1.80O6
	G	=	-65057.5	(J)	H	=	-55635.7	(J)	S	=	8.54	(J/K)	V	=	1.29	(cc)	Cp	=	4.83	(J/K)
	diopside	clinoenstatit	hedenbergite	alumino-buffo	buffonite	essenite	jadeite
	53.35	10.57	13.54	9.72	1.26	8.59	2.95
feldspar	mass	=	40.53	(gm)	density	=	2.65	(gm/cc)	(analysis	in	mole	%)
	K0.01Na0.46Ca0.53Al1.53Si2.47O8
	G	=	-669563	(J)	H	=	-573988	(J)	S	=	86.64	(J/K)	V	=	15.32	(cc)	Cp	=	48.52	(J/K)
	albite	anorthite	sanidine
	45.68	53.41	0.91
spinel	mass	=	19.25	(gm)	density	=	4.71	(gm/cc)	(analysis	in	mole	%)
	Fe''0.83Mg0.31Fe'''1.48Al0.24Cr0.00Ti0.14O4
	G	=	-148500	(J)	H	=	-108593	(J)	S	=	36.18	(J/K)	V	=	4.08	(cc)	Cp	=	17.74	(J/K)
	chromite	hercynite	magnetite	spinel	ulvospinel
	0	-18.82	74.14	31.04	13.64
rhm-oxide	mass	=	1.39	(gm)	density	=	4.64	(gm/cc)	(analysis	in	mole	%)
	Mn0.09Fe''0.33Mg0.25Fe'''0.59Al0.07Ti0.67O3
	G	=	-13563.8	(J)	H	=	-10651.5	(J)	S	=	2.64	(J/K)	V	=	0.3	(cc)	Cp	=	1.36	(J/K)
	geikielite	hematite	ilmenite	pyrophanite	corundum
	24.89	29.62	33.1	8.97	3.42
Viscosity	of	the	System	cannot	be	computed.
System	mass	=	100.95	(gm)	density	=	2.72	(gm/cc)
	G	=	-1.47535e+06	(J)	H	=	-1.22617e+06	(J)	S	=	225.87	(J/K)	V	=	37.09	(cc)	Cp	=	120.45	(J/K)
Oxygen	delta	moles	=	0.0199991	delta	grams	=	0.639946
	G	=	-4923.09	(J)	H	=	526.29	(J)	S	=	4.94	(J/K)	V	=	1834.3	(cc)	Cp	=	0.71	(J/K)
**********----------**********
Title:	Dummy	Title
T	=	820	(C)	P	=	1	(kbars)	log(10)	f	O2	=	-11.97	delta	HM	=	-3.63	NNO	=	1.48	QFM	=	2	COH	=	3.66	IW	=	6.11
Constraint	Flags:	fO2	path	=	QFM+2	Fractionate	Solids
Liquid	mass	=	32.06	(gm)	density	=	2.21	(gm/cc)	viscosity	=	5.36	(log	10	poise)	(analysis	in	wt	%)
	G	=	-522215	(J)	H	=	-431513	(J)	S	=	82.97	(J/K)	V	=	14.48	(cc)	Cp	=	43.35	(J/K)
	SiO2	TiO2	Al2O3	Fe2O3	Cr2O3	FeO	MnO	MgO	NiO	CoO	CaO	Na2O	K2O	P2O5	H2O	CO2	SO3	Cl2O-1	F2O-1
	72.71	0.27	9.46	0.54	0	0.63	1.55	0.61	0	0	2.27	5.06	2.42	0.34	4.14	0	0	0	0
orthopyroxene	mass	=	0.07	(gm)	density	=	3.31	(gm/cc)	(analysis	in	mole	%)
	opx	Na0.00Ca0.04Fe''0.42Mg1.51Fe'''0.01Ti0.00Al0.03Si1.98O6
	G	=	-1035.43	(J)	H	=	-880.9	(J)	S	=	0.14	(J/K)	V	=	0.02	(cc)	Cp	=	0.08	(J/K)
	diopside	clinoenstatit	hedenbergite	alumino-buffo	buffonite	essenite	jadeite
	-39.92	95.43	42.03	1.03	-0.79	2.02	0.2
clinopyroxene	mass	=	0.01	(gm)	density	=	3.27	(gm/cc)	(analysis	in	mole	%)
	cpx	Na0.04Ca0.87Fe''0.15Mg0.86Fe'''0.05Ti0.02Al0.10Si1.92O6
	G	=	-176.05	(J)	H	=	-151.2	(J)	S	=	0.02	(J/K)	V	=	0	(cc)	Cp	=	0.01	(J/K)
	diopside	clinoenstatit	hedenbergite	alumino-buffo	buffonite	essenite	jadeite
	64.98	9.3	14.57	2.91	1.12	3.59	3.53
feldspar	mass	=	0.95	(gm)	density	=	2.59	(gm/cc)	(analysis	in	mole	%)
	K0.03Na0.72Ca0.26Al1.26Si2.74O8
	G	=	-15591.9	(J)	H	=	-13351	(J)	S	=	2.05	(J/K)	V	=	0.36	(cc)	Cp	=	1.15	(J/K)
	albite	anorthite	sanidine
	71.72	25.52	2.76
spinel	mass	=	0.02	(gm)	density	=	4.86	(gm/cc)	(analysis	in	mole	%)
	Fe''0.95Mg0.19Fe'''1.65Al0.07Cr0.00Ti0.14O4
	G	=	-138.18	(J)	H	=	-98.23	(J)	S	=	0.04	(J/K)	V	=	0	(cc)	Cp	=	0.02	(J/K)
	chromite	hercynite	magnetite	spinel	ulvospinel
	0	-14.88	82.63	18.57	13.68
rhm-oxide	mass	=	0.03	(gm)	density	=	4.71	(gm/cc)	(analysis	in	mole	%)
	Mn0.13Fe''0.35Mg0.21Fe'''0.60Al0.04Ti0.68O3
	G	=	-240.28	(J)	H	=	-188.25	(J)	S	=	0.05	(J/K)	V	=	0.01	(cc)	Cp	=	0.02	(J/K)
	geikielite	hematite	ilmenite	pyrophanite	corundum
	20.57	29.77	34.74	13.04	1.89
water	mass	=	0.12	(gm)	density	=	0.22	(gm/cc)
	H2O
	G	=	-2782.59	(J)	H	=	-1495	(J)	S	=	1.18	(J/K)	V	=	0.55	(cc)	Cp	=	0.43	(J/K)
Total	solids	mass	=	1.19	(gm)	density	=	1.26	(gm/cc)
	G	=	-19964.4	(J)	H	=	-16164.6	(J)	S	=	3.48	(J/K)	V	=	0.95	(cc)	Cp	=	1.71	(J/K)
Summary	of	all	fractionated	phases:	(total	mass	=	67.69	grams)
orthopyroxene	mass	=	1.2	(gm)	density	=	3.29	(gm/cc)	(analysis	in	mole	%)
	opx	Na0.00Ca0.05Fe''0.37Mg1.54Fe'''0.02Ti0.00Al0.05Si1.96O6
	G	=	-18209.2	(J)	H	=	-15511.2	(J)	S	=	2.47	(J/K)	V	=	0.36	(cc)	Cp	=	1.45	(J/K)
	diopside	clinoenstatit	hedenbergite	alumino-buffo	buffonite	essenite	jadeite
	-36.13	95.08	36.94	1.79	-1.21	3.31	0.21
clinopyroxene	mass	=	4.25	(gm)	density	=	3.31	(gm/cc)	(analysis	in	mole	%)
	cpx	Na0.03Ca0.86Fe''0.14Mg0.80Fe'''0.10Ti0.05Al0.21Si1.80O6
	G	=	-64965.8	(J)	H	=	-55678.4	(J)	S	=	8.5	(J/K)	V	=	1.29	(cc)	Cp	=	4.83	(J/K)
	diopside	clinoenstatit	hedenbergite	alumino-buffo	buffonite	essenite	jadeite
	53.35	10.58	13.54	9.72	1.26	8.59	2.95
feldspar	mass	=	41.56	(gm)	density	=	2.65	(gm/cc)	(analysis	in	mole	%)
	K0.01Na0.46Ca0.53Al1.53Si2.47O8
	G	=	-685678	(J)	H	=	-589010	(J)	S	=	88.43	(J/K)	V	=	15.71	(cc)	Cp	=	49.72	(J/K)
	albite	anorthite	sanidine
	46.3	52.75	0.95
spinel	mass	=	19.27	(gm)	density	=	4.72	(gm/cc)	(analysis	in	mole	%)
	Fe''0.83Mg0.31Fe'''1.48Al0.24Cr0.00Ti0.14O4
	G	=	-148277	(J)	H	=	-108869	(J)	S	=	36.05	(J/K)	V	=	4.09	(cc)	Cp	=	17.74	(J/K)
	chromite	hercynite	magnetite	spinel	ulvospinel
	0	-18.81	74.15	31.03	13.64
rhm-oxide	mass	=	1.42	(gm)	density	=	4.64	(gm/cc)	(analysis	in	mole	%)
	Mn0.09Fe''0.33Mg0.25Fe'''0.59Al0.07Ti0.67O3
	G	=	-13794.7	(J)	H	=	-10866.8	(J)	S	=	2.68	(J/K)	V	=	0.31	(cc)	Cp	=	1.38	(J/K)
	geikielite	hematite	ilmenite	pyrophanite	corundum
	24.82	29.62	33.13	9.04	3.39
Viscosity	of	the	System	cannot	be	computed.
System	mass	=	100.95	(gm)	density	=	2.72	(gm/cc)
	G	=	-1.4731e+06	(J)	H	=	-1.22761e+06	(J)	S	=	224.57	(J/K)	V	=	37.18	(cc)	Cp	=	120.17	(J/K)
Oxygen	delta	moles	=	0.0200104	delta	grams	=	0.640307
	G	=	-4876.47	(J)	H	=	519.54	(J)	S	=	4.94	(J/K)	V	=	1818.7	(cc)	Cp	=	0.7	(J/K)
**********----------**********
Title:	Dummy	Title
T	=	810	(C)	P	=	1	(kbars)	log(10)	f	O2	=	-12.17	delta	HM	=	-3.64	NNO	=	1.48	QFM	=	2	COH	=	3.64	IW	=	6.13
Constraint	Flags:	fO2	path	=	QFM+2	Fractionate	Solids
Liquid	mass	=	31.05	(gm)	density	=	2.21	(gm/cc)	viscosity	=	5.43	(log	10	poise)	(analysis	in	wt	%)
	G	=	-504812	(J)	H	=	-418268	(J)	S	=	79.9	(J/K)	V	=	14.02	(cc)	Cp	=	41.84	(J/K)
	SiO2	TiO2	Al2O3	Fe2O3	Cr2O3	FeO	MnO	MgO	NiO	CoO	CaO	Na2O	K2O	P2O5	H2O	CO2	SO3	Cl2O-1	F2O-1
	73.23	0.25	9.1	0.51	0	0.59	1.59	0.57	0	0	2.19	4.98	2.49	0.35	4.14	0	0	0	0
orthopyroxene	mass	=	0.06	(gm)	density	=	3.31	(gm/cc)	(analysis	in	mole	%)
	opx	Na0.00Ca0.04Fe''0.43Mg1.50Fe'''0.01Ti0.00Al0.03Si1.98O6
	G	=	-845.86	(J)	H	=	-721.07	(J)	S	=	0.12	(J/K)	V	=	0.02	(cc)	Cp	=	0.07	(J/K)
	diopside	clinoenstatit	hedenbergite	alumino-buffo	buffonite	essenite	jadeite
	-40.84	95.47	43.09	0.93	-0.73	1.88	0.2
clinopyroxene	mass	=	0.02	(gm)	density	=	3.27	(gm/cc)	(analysis	in	mole	%)
	cpx	Na0.04Ca0.87Fe''0.15Mg0.86Fe'''0.05Ti0.02Al0.09Si1.93O6
	G	=	-297.15	(J)	H	=	-255.77	(J)	S	=	0.04	(J/K)	V	=	0.01	(cc)	Cp	=	0.02	(J/K)
	diopside	clinoenstatit	hedenbergite	alumino-buffo	buffonite	essenite	jadeite
	65.55	9.1	14.68	2.58	1.2	3.32	3.57
feldspar	mass	=	0.87	(gm)	density	=	2.59	(gm/cc)	(analysis	in	mole	%)
	K0.03Na0.73Ca0.24Al1.24Si2.76O8
	G	=	-14295.7	(J)	H	=	-12265.5	(J)	S	=	1.87	(J/K)	V	=	0.34	(cc)	Cp	=	1.05	(J/K)
	albite	anorthite	sanidine
	73.01	23.98	3
spinel	mass	=	0.02	(gm)	density	=	4.87	(gm/cc)	(analysis	in	mole	%)
	Fe''0.96Mg0.18Fe'''1.67Al0.07Cr0.00Ti0.13O4
	G	=	-124.98	(J)	H	=	-89.07	(J)	S	=	0.03	(J/K)	V	=	0	(cc)	Cp	=	0.02	(J/K)
	chromite	hercynite	magnetite	spinel	ulvospinel
	0	-14.15	83.27	17.62	13.26
rhm-oxide	mass	=	0.02	(gm)	density	=	4.72	(gm/cc)	(analysis	in	mole	%)
	Mn0.13Fe''0.35Mg0.20Fe'''0.60Al0.04Ti0.68O3
	G	=	-213.5	(J)	H	=	-167.62	(J)	S	=	0.04	(J/K)	V	=	0	(cc)	Cp	=	0.02	(J/K)
	geikielite	hematite	ilmenite	pyrophanite	corundum
	19.91	30.23	34.63	13.46	1.76
water	mass	=	0.16	(gm)	density	=	0.23	(gm/cc)
	H2O
	G	=	-3714.5	(J)	H	=	-2009.91	(J)	S	=	1.57	(J/K)	V	=	0.72	(cc)	Cp	=	0.58	(J/K)
Total	solids	mass	=	1.15	(gm)	density	=	1.05	(gm/cc)
	G	=	-19491.7	(J)	H	=	-15509	(J)	S	=	3.68	(J/K)	V	=	1.09	(cc)	Cp	=	1.76	(J/K)
Summary	of	all	fractionated	phases:	(total	mass	=	68.75	grams)
orthopyroxene	mass	=	1.26	(gm)	density	=	3.3	(gm/cc)	(analysis	in	mole	%)
	opx	Na0.00Ca0.05Fe''0.37Mg1.54Fe'''0.02Ti0.00Al0.05Si1.96O6
	G	=	-19186.2	(J)	H	=	-16379.8	(J)	S	=	2.59	(J/K)	V	=	0.38	(cc)	Cp	=	1.53	(J/K)
	diopside	clinoenstatit	hedenbergite	alumino-buffo	buffonite	essenite	jadeite
	-36.32	95.1	37.21	1.75	-1.19	3.24	0.21
clinopyroxene	mass	=	4.26	(gm)	density	=	3.31	(gm/cc)	(analysis	in	mole	%)
	cpx	Na0.03Ca0.86Fe''0.14Mg0.80Fe'''0.10Ti0.05Al0.21Si1.80O6
	G	=	-65022.9	(J)	H	=	-55848.7	(J)	S	=	8.47	(J/K)	V	=	1.29	(cc)	Cp	=	4.83	(J/K)
	diopside	clinoenstatit	hedenbergite	alumino-buffo	buffonite	essenite	jadeite
	53.38	10.57	13.54	9.71	1.26	8.58	2.95
feldspar	mass	=	42.5	(gm)	density	=	2.64	(gm/cc)	(analysis	in	mole	%)
	K0.01Na0.47Ca0.52Al1.52Si2.48O8
	G	=	-700327	(J)	H	=	-602831	(J)	S	=	90.01	(J/K)	V	=	16.07	(cc)	Cp	=	50.82	(J/K)
	albite	anorthite	sanidine
	46.88	52.13	0.99
spinel	mass	=	19.29	(gm)	density	=	4.72	(gm/cc)	(analysis	in	mole	%)
	Fe''0.83Mg0.31Fe'''1.48Al0.24Cr0.00Ti0.14O4
	G	=	-148040	(J)	H	=	-109133	(J)	S	=	35.92	(J/K)	V	=	4.09	(cc)	Cp	=	17.74	(J/K)
	chromite	hercynite	magnetite	spinel	ulvospinel
	0	-18.81	74.16	31.02	13.64
rhm-oxide	mass	=	1.44	(gm)	density	=	4.64	(gm/cc)	(analysis	in	mole	%)
	Mn0.09Fe''0.33Mg0.25Fe'''0.59Al0.07Ti0.67O3
	G	=	-13993.9	(J)	H	=	-11058.2	(J)	S	=	2.71	(J/K)	V	=	0.31	(cc)	Cp	=	1.4	(J/K)
	geikielite	hematite	ilmenite	pyrophanite	corundum
	24.75	29.62	33.16	9.11	3.37
Viscosity	of	the	System	cannot	be	computed.
System	mass	=	100.95	(gm)	density	=	2.71	(gm/cc)
	G	=	-1.47087e+06	(J)	H	=	-1.22903e+06	(J)	S	=	223.28	(J/K)	V	=	37.25	(cc)	Cp	=	119.92	(J/K)
Oxygen	delta	moles	=	0.0200207	delta	grams	=	0.640639
	G	=	-4829.65	(J)	H	=	512.76	(J)	S	=	4.93	(J/K)	V	=	1802.99	(cc)	Cp	=	0.7	(J/K)
**********----------**********
Title:	Dummy	Title
T	=	800	(C)	P	=	1	(kbars)	log(10)	f	O2	=	-12.38	delta	HM	=	-3.64	NNO	=	1.49	QFM	=	2	COH	=	3.62	IW	=	6.15
Constraint	Flags:	fO2	path	=	QFM+2	Fractionate	Solids
Liquid	mass	=	30.11	(gm)	density	=	2.21	(gm/cc)	viscosity	=	5.5	(log	10	poise)	(analysis	in	wt	%)
	G	=	-488771	(J)	H	=	-406076	(J)	S	=	77.06	(J/K)	V	=	13.6	(cc)	Cp	=	40.46	(J/K)
	SiO2	TiO2	Al2O3	Fe2O3	Cr2O3	FeO	MnO	MgO	NiO	CoO	CaO	Na2O	K2O	P2O5	H2O	CO2	SO3	Cl2O-1	F2O-1
	73.73	0.23	8.76	0.48	0	0.55	1.64	0.53	0	0	2.11	4.91	2.55	0.37	4.14	0	0	0	0
orthopyroxene	mass	=	0.05	(gm)	density	=	3.32	(gm/cc)	(analysis	in	mole	%)
	opx	Na0.00Ca0.04Fe''0.44Mg1.49Fe'''0.01Ti0.00Al0.03Si1.98O6
	G	=	-685.04	(J)	H	=	-585.14	(J)	S	=	0.09	(J/K)	V	=	0.01	(cc)	Cp	=	0.06	(J/K)
	diopside	clinoenstatit	hedenbergite	alumino-buffo	buffonite	essenite	jadeite
	-41.78	95.52	44.15	0.85	-0.67	1.74	0.2
clinopyroxene	mass	=	0.03	(gm)	density	=	3.27	(gm/cc)	(analysis	in	mole	%)
	cpx	Na0.04Ca0.87Fe''0.15Mg0.86Fe'''0.04Ti0.02Al0.09Si1.93O6
	G	=	-395.34	(J)	H	=	-341.04	(J)	S	=	0.05	(J/K)	V	=	0.01	(cc)	Cp	=	0.03	(J/K)
	diopside	clinoenstatit	hedenbergite	alumino-buffo	buffonite	essenite	jadeite
	66.1	8.89	14.78	2.28	1.28	3.07	3.61
feldspar	mass	=	0.8	(gm)	density	=	2.59	(gm/cc)	(analysis	in	mole	%)
	K0.03Na0.74Ca0.22Al1.22Si2.78O8
	G	=	-13133.9	(J)	H	=	-11291.3	(J)	S	=	1.72	(J/K)	V	=	0.31	(cc)	Cp	=	0.97	(J/K)
	albite	anorthite	sanidine
	74.24	22.49	3.27
spinel	mass	=	0.02	(gm)	density	=	4.88	(gm/cc)	(analysis	in	mole	%)
	Fe''0.96Mg0.17Fe'''1.68Al0.07Cr0.00Ti0.13O4
	G	=	-113.43	(J)	H	=	-81.06	(J)	S	=	0.03	(J/K)	V	=	0	(cc)	Cp	=	0.01	(J/K)
	chromite	hercynite	magnetite	spinel	ulvospinel
	0	-13.46	83.89	16.73	12.85
rhm-oxide	mass	=	0.02	(gm)	density	=	4.73	(gm/cc)	(analysis	in	mole	%)
	Mn0.14Fe''0.35Mg0.19Fe'''0.61Al0.03Ti0.68O3
	G	=	-190.52	(J)	H	=	-149.89	(J)	S	=	0.04	(J/K)	V	=	0	(cc)	Cp	=	0.02	(J/K)
	geikielite	hematite	ilmenite	pyrophanite	corundum
	19.27	30.71	34.51	13.87	1.64
water	mass	=	0.2	(gm)	density	=	0.23	(gm/cc)
	H2O
	G	=	-4569.85	(J)	H	=	-2490.43	(J)	S	=	1.94	(J/K)	V	=	0.88	(cc)	Cp	=	0.72	(J/K)
Total	solids	mass	=	1.11	(gm)	density	=	0.91	(gm/cc)
	G	=	-19088.1	(J)	H	=	-14938.9	(J)	S	=	3.87	(J/K)	V	=	1.22	(cc)	Cp	=	1.81	(J/K)
Summary	of	all	fractionated	phases:	(total	mass	=	69.73	grams)
orthopyroxene	mass	=	1.32	(gm)	density	=	3.3	(gm/cc)	(analysis	in	mole	%)
	opx	Na0.00Ca0.05Fe''0.37Mg1.54Fe'''0.02Ti0.00Al0.05Si1.96O6
	G	=	-19972.9	(J)	H	=	-17089.3	(J)	S	=	2.69	(J/K)	V	=	0.4	(cc)	Cp	=	1.59	(J/K)
	diopside	clinoenstatit	hedenbergite	alumino-buffo	buffonite	essenite	jadeite
	-36.51	95.11	37.45	1.72	-1.17	3.19	0.21
clinopyroxene	mass	=	4.28	(gm)	density	=	3.31	(gm/cc)	(analysis	in	mole	%)
	cpx	Na0.03Ca0.86Fe''0.14Mg0.80Fe'''0.10Ti0.05Al0.21Si1.80O6
	G	=	-65201.2	(J)	H	=	-56123.6	(J)	S	=	8.46	(J/K)	V	=	1.29	(cc)	Cp	=	4.84	(J/K)
	diopside	clinoenstatit	hedenbergite	alumino-buffo	buffonite	essenite	jadeite
	53.43	10.57	13.55	9.68	1.26	8.56	2.95
feldspar	mass	=	43.37	(gm)	density	=	2.64	(gm/cc)	(analysis	in	mole	%)
	K0.01Na0.47Ca0.52Al1.52Si2.48O8
	G	=	-713666	(J)	H	=	-615576	(J)	S	=	91.4	(J/K)	V	=	16.4	(cc)	Cp	=	51.84	(J/K)
	albite	anorthite	sanidine
	47.41	51.56	1.03
spinel	mass	=	19.3	(gm)	density	=	4.72	(gm/cc)	(analysis	in	mole	%)
	Fe''0.83Mg0.31Fe'''1.48Al0.24Cr0.00Ti0.14O4
	G	=	-147791	(J)	H	=	-109389	(J)	S	=	35.78	(J/K)	V	=	4.09	(cc)	Cp	=	17.74	(J/K)
	chromite	hercynite	magnetite	spinel	ulvospinel
	0	-18.81	74.17	31	13.64
rhm-oxide	mass	=	1.46	(gm)	density	=	4.65	(gm/cc)	(analysis	in	mole	%)
	Mn0.09Fe''0.33Mg0.25Fe'''0.59Al0.07Ti0.67O3
	G	=	-14166.1	(J)	H	=	-11229.1	(J)	S	=	2.74	(J/K)	V	=	0.31	(cc)	Cp	=	1.42	(J/K)
	geikielite	hematite	ilmenite	pyrophanite	corundum
	24.68	29.63	33.18	9.17	3.35
Viscosity	of	the	System	cannot	be	computed.
System	mass	=	100.95	(gm)	density	=	2.71	(gm/cc)
	G	=	-1.46866e+06	(J)	H	=	-1.23042e+06	(J)	S	=	221.99	(J/K)	V	=	37.32	(cc)	Cp	=	119.7	(J/K)
Oxygen	delta	moles	=	0.0200304	delta	grams	=	0.640948
	G	=	-4782.66	(J)	H	=	505.96	(J)	S	=	4.93	(J/K)	V	=	1787.21	(cc)	Cp	=	0.7	(J/K)
**********----------**********
Title:	Dummy	Title
T	=	790	(C)	P	=	1	(kbars)	log(10)	f	O2	=	-12.6	delta	HM	=	-3.65	NNO	=	1.49	QFM	=	2	COH	=	3.6	IW	=	6.17
Constraint	Flags:	fO2	path	=	QFM+2	Fractionate	Solids
Liquid	mass	=	29.25	(gm)	density	=	2.21	(gm/cc)	viscosity	=	5.56	(log	10	poise)	(analysis	in	wt	%)
	G	=	-473953	(J)	H	=	-394832	(J)	S	=	74.42	(J/K)	V	=	13.21	(cc)	Cp	=	39.18	(J/K)
	SiO2	TiO2	Al2O3	Fe2O3	Cr2O3	FeO	MnO	MgO	NiO	CoO	CaO	Na2O	K2O	P2O5	H2O	CO2	SO3	Cl2O-1	F2O-1
	74.21	0.22	8.43	0.46	0	0.51	1.68	0.49	0	0	2.04	4.83	2.61	0.38	4.14	0	0	0	0
orthopyroxene	mass	=	0.04	(gm)	density	=	3.32	(gm/cc)	(analysis	in	mole	%)
	opx	Na0.00Ca0.04Fe''0.45Mg1.48Fe'''0.01Ti0.00Al0.03Si1.98O6
	G	=	-548.49	(J)	H	=	-469.43	(J)	S	=	0.07	(J/K)	V	=	0.01	(cc)	Cp	=	0.04	(J/K)
	diopside	clinoenstatit	hedenbergite	alumino-buffo	buffonite	essenite	jadeite
	-42.76	95.58	45.22	0.77	-0.62	1.62	0.19
clinopyroxene	mass	=	0.03	(gm)	density	=	3.27	(gm/cc)	(analysis	in	mole	%)
	cpx	Na0.04Ca0.88Fe''0.15Mg0.86Fe'''0.04Ti0.02Al0.08Si1.94O6
	G	=	-474.29	(J)	H	=	-410.05	(J)	S	=	0.06	(J/K)	V	=	0.01	(cc)	Cp	=	0.04	(J/K)
	diopside	clinoenstatit	hedenbergite	alumino-buffo	buffonite	essenite	jadeite
	66.64	8.68	14.87	1.99	1.35	2.82	3.65
feldspar	mass	=	0.74	(gm)	density	=	2.59	(gm/cc)	(analysis	in	mole	%)
	K0.04Na0.75Ca0.21Al1.21Si2.79O8
	G	=	-12090.2	(J)	H	=	-10414.9	(J)	S	=	1.58	(J/K)	V	=	0.29	(cc)	Cp	=	0.89	(J/K)
	albite	anorthite	sanidine
	75.38	21.06	3.56
spinel	mass	=	0.02	(gm)	density	=	4.9	(gm/cc)	(analysis	in	mole	%)
	Fe''0.97Mg0.16Fe'''1.69Al0.06Cr0.00Ti0.12O4
	G	=	-103.34	(J)	H	=	-74.05	(J)	S	=	0.03	(J/K)	V	=	0	(cc)	Cp	=	0.01	(J/K)
	chromite	hercynite	magnetite	spinel	ulvospinel
	0	-12.82	84.49	15.89	12.44
rhm-oxide	mass	=	0.02	(gm)	density	=	4.74	(gm/cc)	(analysis	in	mole	%)
	Mn0.14Fe''0.34Mg0.19Fe'''0.62Al0.03Ti0.67O3
	G	=	-170.7	(J)	H	=	-134.59	(J)	S	=	0.03	(J/K)	V	=	0	(cc)	Cp	=	0.02	(J/K)
	geikielite	hematite	ilmenite	pyrophanite	corundum
	18.64	31.2	34.37	14.28	1.52
water	mass	=	0.24	(gm)	density	=	0.24	(gm/cc)
	H2O
	G	=	-5356.38	(J)	H	=	-2940.04	(J)	S	=	2.27	(J/K)	V	=	1.02	(cc)	Cp	=	0.86	(J/K)
Total	solids	mass	=	1.08	(gm)	density	=	0.81	(gm/cc)
	G	=	-18743.4	(J)	H	=	-14443	(J)	S	=	4.05	(J/K)	V	=	1.33	(cc)	Cp	=	1.87	(J/K)
Summary	of	all	fractionated	phases:	(total	mass	=	70.63	grams)
orthopyroxene	mass	=	1.36	(gm)	density	=	3.3	(gm/cc)	(analysis	in	mole	%)
	opx	Na0.00Ca0.05Fe''0.38Mg1.54Fe'''0.02Ti0.00Al0.05Si1.96O6
	G	=	-20598	(J)	H	=	-17663.3	(J)	S	=	2.76	(J/K)	V	=	0.41	(cc)	Cp	=	1.64	(J/K)
	diopside	clinoenstatit	hedenbergite	alumino-buffo	buffonite	essenite	jadeite
	-36.68	95.12	37.66	1.69	-1.15	3.14	0.21
clinopyroxene	mass	=	4.3	(gm)	density	=	3.31	(gm/cc)	(analysis	in	mole	%)
	cpx	Na0.03Ca0.86Fe''0.14Mg0.80Fe'''0.10Ti0.05Al0.21Si1.81O6
	G	=	-65477.7	(J)	H	=	-56483.9	(J)	S	=	8.46	(J/K)	V	=	1.3	(cc)	Cp	=	4.86	(J/K)
	diopside	clinoenstatit	hedenbergite	alumino-buffo	buffonite	essenite	jadeite
	53.5	10.56	13.56	9.64	1.26	8.53	2.96
feldspar	mass	=	44.16	(gm)	density	=	2.64	(gm/cc)	(analysis	in	mole	%)
	K0.01Na0.48Ca0.51Al1.51Si2.49O8
	G	=	-725832	(J)	H	=	-627357	(J)	S	=	92.63	(J/K)	V	=	16.7	(cc)	Cp	=	52.78	(J/K)
	albite	anorthite	sanidine
	47.9	51.03	1.07
spinel	mass	=	19.32	(gm)	density	=	4.72	(gm/cc)	(analysis	in	mole	%)
	Fe''0.83Mg0.31Fe'''1.48Al0.24Cr0.00Ti0.14O4
	G	=	-147532	(J)	H	=	-109637	(J)	S	=	35.64	(J/K)	V	=	4.09	(cc)	Cp	=	17.73	(J/K)
	chromite	hercynite	magnetite	spinel	ulvospinel
	0	-18.8	74.17	30.99	13.64
rhm-oxide	mass	=	1.48	(gm)	density	=	4.65	(gm/cc)	(analysis	in	mole	%)
	Mn0.09Fe''0.33Mg0.25Fe'''0.59Al0.07Ti0.67O3
	G	=	-14315.2	(J)	H	=	-11382.5	(J)	S	=	2.76	(J/K)	V	=	0.32	(cc)	Cp	=	1.44	(J/K)
	geikielite	hematite	ilmenite	pyrophanite	corundum
	24.61	29.64	33.19	9.23	3.32
Viscosity	of	the	System	cannot	be	computed.
System	mass	=	100.95	(gm)	density	=	2.7	(gm/cc)
	G	=	-1.46645e+06	(J)	H	=	-1.2318e+06	(J)	S	=	220.71	(J/K)	V	=	37.37	(cc)	Cp	=	119.5	(J/K)
Oxygen	delta	moles	=	0.0200394	delta	grams	=	0.641236
	G	=	-4735.54	(J)	H	=	499.15	(J)	S	=	4.92	(J/K)	V	=	1771.35	(cc)	Cp	=	0.7	(J/K)
**********----------**********
Title:	Dummy	Title
T	=	780	(C)	P	=	1	(kbars)	log(10)	f	O2	=	-12.81	delta	HM	=	-3.65	NNO	=	1.5	QFM	=	2	COH	=	3.59	IW	=	6.2
Constraint	Flags:	fO2	path	=	QFM+2	Fractionate	Solids
Liquid	mass	=	27.37	(gm)	density	=	2.21	(gm/cc)	viscosity	=	5.58	(log	10	poise)	(analysis	in	wt	%)
	G	=	-442415	(J)	H	=	-369425	(J)	S	=	69.31	(J/K)	V	=	12.36	(cc)	Cp	=	36.58	(J/K)
	SiO2	TiO2	Al2O3	Fe2O3	Cr2O3	FeO	MnO	MgO	NiO	CoO	CaO	Na2O	K2O	P2O5	H2O	CO2	SO3	Cl2O-1	F2O-1
	74.38	0.2	8.15	0.44	0	0.47	1.79	0.46	0	0	1.96	4.83	2.76	0.4	4.16	0	0	0	0
orthopyroxene	mass	=	0.02	(gm)	density	=	3.33	(gm/cc)	(analysis	in	mole	%)
	opx	Na0.00Ca0.04Fe''0.46Mg1.48Fe'''0.01Ti0.00Al0.02Si1.98O6
	G	=	-278.2	(J)	H	=	-238.61	(J)	S	=	0.04	(J/K)	V	=	0.01	(cc)	Cp	=	0.02	(J/K)
	diopside	clinoenstatit	hedenbergite	alumino-buffo	buffonite	essenite	jadeite
	-43.29	95.66	45.82	0.69	-0.56	1.48	0.19
clinopyroxene	mass	=	0.08	(gm)	density	=	3.27	(gm/cc)	(analysis	in	mole	%)
	cpx	Na0.04Ca0.88Fe''0.15Mg0.86Fe'''0.04Ti0.02Al0.08Si1.94O6
	G	=	-1230.15	(J)	H	=	-1065.93	(J)	S	=	0.16	(J/K)	V	=	0.02	(cc)	Cp	=	0.09	(J/K)
	diopside	clinoenstatit	hedenbergite	alumino-buffo	buffonite	essenite	jadeite
	67.36	8.45	14.79	1.67	1.45	2.55	3.73
feldspar	mass	=	1.03	(gm)	density	=	2.58	(gm/cc)	(analysis	in	mole	%)
	K0.04Na0.77Ca0.19Al1.19Si2.81O8
	G	=	-16781.8	(J)	H	=	-14484.4	(J)	S	=	2.18	(J/K)	V	=	0.4	(cc)	Cp	=	1.24	(J/K)
	albite	anorthite	sanidine
	76.67	19.14	4.18
quartz	mass	=	0.65	(gm)	density	=	2.54	(gm/cc)
	SiO2
	G	=	-10654.1	(J)	H	=	-9291.2	(J)	S	=	1.29	(J/K)	V	=	0.26	(cc)	Cp	=	0.75	(J/K)
spinel	mass	=	0.02	(gm)	density	=	4.9	(gm/cc)	(analysis	in	mole	%)
	Fe''0.97Mg0.15Fe'''1.70Al0.06Cr0.00Ti0.12O4
	G	=	-141.13	(J)	H	=	-101.44	(J)	S	=	0.04	(J/K)	V	=	0	(cc)	Cp	=	0.02	(J/K)
	chromite	hercynite	magnetite	spinel	ulvospinel
	0	-12.38	85.2	15.26	11.93
rhm-oxide	mass	=	0.02	(gm)	density	=	4.76	(gm/cc)	(analysis	in	mole	%)
	Mn0.15Fe''0.34Mg0.18Fe'''0.64Al0.03Ti0.67O3
	G	=	-213.1	(J)	H	=	-168.35	(J)	S	=	0.04	(J/K)	V	=	0	(cc)	Cp	=	0.02	(J/K)
	geikielite	hematite	ilmenite	pyrophanite	corundum
	18.04	31.9	33.64	15.03	1.4
water	mass	=	0.31	(gm)	density	=	0.24	(gm/cc)
	H2O
	G	=	-6978.23	(J)	H	=	-3857.87	(J)	S	=	2.96	(J/K)	V	=	1.31	(cc)	Cp	=	1.14	(J/K)
Total	solids	mass	=	2.13	(gm)	density	=	1.07	(gm/cc)
	G	=	-36276.7	(J)	H	=	-29207.8	(J)	S	=	6.71	(J/K)	V	=	2	(cc)	Cp	=	3.29	(J/K)
Summary	of	all	fractionated	phases:	(total	mass	=	71.46	grams)
orthopyroxene	mass	=	1.4	(gm)	density	=	3.3	(gm/cc)	(analysis	in	mole	%)
	opx	Na0.00Ca0.05Fe''0.38Mg1.54Fe'''0.02Ti0.00Al0.05Si1.96O6
	G	=	-21086.2	(J)	H	=	-18122	(J)	S	=	2.81	(J/K)	V	=	0.42	(cc)	Cp	=	1.68	(J/K)
	diopside	clinoenstatit	hedenbergite	alumino-buffo	buffonite	essenite	jadeite
	-36.83	95.14	37.85	1.67	-1.14	3.1	0.21
clinopyroxene	mass	=	4.33	(gm)	density	=	3.31	(gm/cc)	(analysis	in	mole	%)
	cpx	Na0.03Ca0.86Fe''0.14Mg0.80Fe'''0.10Ti0.05Al0.21Si1.81O6
	G	=	-65833.2	(J)	H	=	-56913.6	(J)	S	=	8.47	(J/K)	V	=	1.31	(cc)	Cp	=	4.89	(J/K)
	diopside	clinoenstatit	hedenbergite	alumino-buffo	buffonite	essenite	jadeite
	53.59	10.54	13.56	9.59	1.26	8.49	2.96
feldspar	mass	=	44.9	(gm)	density	=	2.64	(gm/cc)	(analysis	in	mole	%)
	K0.01Na0.48Ca0.51Al1.51Si2.49O8
	G	=	-736942	(J)	H	=	-638270	(J)	S	=	93.69	(J/K)	V	=	16.98	(cc)	Cp	=	53.66	(J/K)
	albite	anorthite	sanidine
	48.36	50.53	1.12
spinel	mass	=	19.33	(gm)	density	=	4.72	(gm/cc)	(analysis	in	mole	%)
	Fe''0.83Mg0.31Fe'''1.48Al0.24Cr0.00Ti0.14O4
	G	=	-147264	(J)	H	=	-109877	(J)	S	=	35.5	(J/K)	V	=	4.09	(cc)	Cp	=	17.73	(J/K)
	chromite	hercynite	magnetite	spinel	ulvospinel
	0	-18.8	74.18	30.98	13.64
rhm-oxide	mass	=	1.5	(gm)	density	=	4.65	(gm/cc)	(analysis	in	mole	%)
	Mn0.09Fe''0.33Mg0.25Fe'''0.59Al0.07Ti0.67O3
	G	=	-14444.4	(J)	H	=	-11520.8	(J)	S	=	2.78	(J/K)	V	=	0.32	(cc)	Cp	=	1.45	(J/K)
	geikielite	hematite	ilmenite	pyrophanite	corundum
	24.55	29.66	33.21	9.28	3.3
Viscosity	of	the	System	cannot	be	computed.
System	mass	=	100.95	(gm)	density	=	2.69	(gm/cc)
	G	=	-1.46426e+06	(J)	H	=	-1.23334e+06	(J)	S	=	219.27	(J/K)	V	=	37.49	(cc)	Cp	=	119.28	(J/K)
Oxygen	delta	moles	=	0.0200556	delta	grams	=	0.641756
	G	=	-4690.13	(J)	H	=	492.52	(J)	S	=	4.92	(J/K)	V	=	1756.11	(cc)	Cp	=	0.7	(J/K)
**********----------**********
Title:	Dummy	Title
T	=	770	(C)	P	=	1	(kbars)	log(10)	f	O2	=	-13.04	delta	HM	=	-3.65	NNO	=	1.5	QFM	=	2	COH	=	3.57	IW	=	6.22
Constraint	Flags:	fO2	path	=	QFM+2	Fractionate	Solids
Liquid	mass	=	24.45	(gm)	density	=	2.22	(gm/cc)	viscosity	=	5.55	(log	10	poise)	(analysis	in	wt	%)
	G	=	-394023	(J)	H	=	-329685	(J)	S	=	61.68	(J/K)	V	=	11.04	(cc)	Cp	=	32.63	(J/K)
	SiO2	TiO2	Al2O3	Fe2O3	Cr2O3	FeO	MnO	MgO	NiO	CoO	CaO	Na2O	K2O	P2O5	H2O	CO2	SO3	Cl2O-1	F2O-1
	74.26	0.18	7.89	0.42	0	0.43	1.92	0.4	0	0	1.94	4.91	3.04	0.45	4.18	0	0	0	0
olivine	mass	=	0.08	(gm)	density	=	3.74	(gm/cc)	(analysis	in	mole	%)
	(Ca0.00Mg0.44Fe''0.28Mn0.28Co0.00Ni0.00)2SiO4
	G	=	-994.6	(J)	H	=	-824.57	(J)	S	=	0.16	(J/K)	V	=	0.02	(cc)	Cp	=	0.09	(J/K)
	tephroite	fayalite	co-olivine	ni-olivine	monticellite	forsterite
	28.44	27.98	0	0	0.38	43.2
clinopyroxene	mass	=	0.07	(gm)	density	=	3.27	(gm/cc)	(analysis	in	mole	%)
	cpx	Na0.04Ca0.89Fe''0.15Mg0.85Fe'''0.04Ti0.02Al0.08Si1.95O6
	G	=	-1086.29	(J)	H	=	-943.35	(J)	S	=	0.14	(J/K)	V	=	0.02	(cc)	Cp	=	0.08	(J/K)
	diopside	clinoenstatit	hedenbergite	alumino-buffo	buffonite	essenite	jadeite
	68.42	7.56	14.73	1.39	1.68	2.34	3.89
feldspar	mass	=	1.34	(gm)	density	=	2.58	(gm/cc)	(analysis	in	mole	%)
	K0.05Na0.78Ca0.17Al1.17Si2.83O8
	G	=	-21962.6	(J)	H	=	-18991.5	(J)	S	=	2.85	(J/K)	V	=	0.52	(cc)	Cp	=	1.64	(J/K)
	albite	anorthite	sanidine
	77.62	16.98	5.4
quartz	mass	=	1.28	(gm)	density	=	2.54	(gm/cc)
	SiO2
	G	=	-20949.1	(J)	H	=	-18306.2	(J)	S	=	2.53	(J/K)	V	=	0.5	(cc)	Cp	=	1.48	(J/K)
spinel	mass	=	0.01	(gm)	density	=	4.92	(gm/cc)	(analysis	in	mole	%)
	Fe''0.97Mg0.14Fe'''1.72Al0.05Cr0.00Ti0.11O4
	G	=	-46.03	(J)	H	=	-33.16	(J)	S	=	0.01	(J/K)	V	=	0	(cc)	Cp	=	0.01	(J/K)
	chromite	hercynite	magnetite	spinel	ulvospinel
	0	-11.6	85.96	14.24	11.39
rhm-oxide	mass	=	0.03	(gm)	density	=	4.78	(gm/cc)	(analysis	in	mole	%)
	Mn0.16Fe''0.33Mg0.17Fe'''0.67Al0.02Ti0.65O3
	G	=	-253.71	(J)	H	=	-200.58	(J)	S	=	0.05	(J/K)	V	=	0.01	(cc)	Cp	=	0.03	(J/K)
	geikielite	hematite	ilmenite	pyrophanite	corundum
	16.78	33.3	32.76	15.91	1.24
water	mass	=	0.43	(gm)	density	=	0.24	(gm/cc)
	H2O
	G	=	-9500.25	(J)	H	=	-5290.19	(J)	S	=	4.04	(J/K)	V	=	1.75	(cc)	Cp	=	1.58	(J/K)
Total	solids	mass	=	3.24	(gm)	density	=	1.14	(gm/cc)
	G	=	-54792.6	(J)	H	=	-44589.6	(J)	S	=	9.78	(J/K)	V	=	2.83	(cc)	Cp	=	4.9	(J/K)
Summary	of	all	fractionated	phases:	(total	mass	=	73.26	grams)
orthopyroxene	mass	=	1.41	(gm)	density	=	3.3	(gm/cc)	(analysis	in	mole	%)
	opx	Na0.00Ca0.05Fe''0.38Mg1.54Fe'''0.02Ti0.00Al0.05Si1.96O6
	G	=	-21303.9	(J)	H	=	-18350.1	(J)	S	=	2.83	(J/K)	V	=	0.43	(cc)	Cp	=	1.7	(J/K)
	diopside	clinoenstatit	hedenbergite	alumino-buffo	buffonite	essenite	jadeite
	-36.9	95.14	37.94	1.65	-1.13	3.08	0.21
clinopyroxene	mass	=	4.41	(gm)	density	=	3.31	(gm/cc)	(analysis	in	mole	%)
	cpx	Na0.03Ca0.87Fe''0.14Mg0.80Fe'''0.10Ti0.05Al0.21Si1.81O6
	G	=	-66943.6	(J)	H	=	-57999.8	(J)	S	=	8.57	(J/K)	V	=	1.33	(cc)	Cp	=	4.97	(J/K)
	diopside	clinoenstatit	hedenbergite	alumino-buffo	buffonite	essenite	jadeite
	53.83	10.51	13.59	9.44	1.27	8.39	2.98
feldspar	mass	=	45.92	(gm)	density	=	2.64	(gm/cc)	(analysis	in	mole	%)
	K0.01Na0.49Ca0.50Al1.50Si2.50O8
	G	=	-752730	(J)	H	=	-653265	(J)	S	=	95.35	(J/K)	V	=	17.37	(cc)	Cp	=	54.91	(J/K)
	albite	anorthite	sanidine
	49	49.82	1.18
quartz	mass	=	0.65	(gm)	density	=	2.54	(gm/cc)
	SiO2
	G	=	-10631.3	(J)	H	=	-9290.13	(J)	S	=	1.29	(J/K)	V	=	0.26	(cc)	Cp	=	0.75	(J/K)
spinel	mass	=	19.35	(gm)	density	=	4.73	(gm/cc)	(analysis	in	mole	%)
	Fe''0.83Mg0.31Fe'''1.48Al0.24Cr0.00Ti0.14O4
	G	=	-147036	(J)	H	=	-110145	(J)	S	=	35.36	(J/K)	V	=	4.09	(cc)	Cp	=	17.73	(J/K)
	chromite	hercynite	magnetite	spinel	ulvospinel
	0	-18.79	74.19	30.97	13.63
rhm-oxide	mass	=	1.52	(gm)	density	=	4.66	(gm/cc)	(analysis	in	mole	%)
	Mn0.09Fe''0.33Mg0.24Fe'''0.59Al0.07Ti0.67O3
	G	=	-14615.8	(J)	H	=	-11693.1	(J)	S	=	2.8	(J/K)	V	=	0.33	(cc)	Cp	=	1.47	(J/K)
	geikielite	hematite	ilmenite	pyrophanite	corundum
	24.45	29.69	33.21	9.36	3.28
Viscosity	of	the	System	cannot	be	computed.
System	mass	=	100.95	(gm)	density	=	2.68	(gm/cc)
	G	=	-1.46208e+06	(J)	H	=	-1.23502e+06	(J)	S	=	217.67	(J/K)	V	=	37.67	(cc)	Cp	=	119.06	(J/K)
Oxygen	delta	moles	=	0.0200411	delta	grams	=	0.64129
	G	=	-4637.59	(J)	H	=	485.14	(J)	S	=	4.91	(J/K)	V	=	1738.18	(cc)	Cp	=	0.7	(J/K)
**********----------**********
Title:	Dummy	Title
T	=	760	(C)	P	=	1	(kbars)	log(10)	f	O2	=	-13.26	delta	HM	=	-3.66	NNO	=	1.51	QFM	=	2	COH	=	3.54	IW	=	6.24
Constraint	Flags:	fO2	path	=	QFM+2	Fractionate	Solids
Liquid	mass	=	21.97	(gm)	density	=	2.22	(gm/cc)	viscosity	=	5.55	(log	10	poise)	(analysis	in	wt	%)
	G	=	-353025	(J)	H	=	-296023	(J)	S	=	55.17	(J/K)	V	=	9.91	(cc)	Cp	=	29.27	(J/K)
	SiO2	TiO2	Al2O3	Fe2O3	Cr2O3	FeO	MnO	MgO	NiO	CoO	CaO	Na2O	K2O	P2O5	H2O	CO2	SO3	Cl2O-1	F2O-1
	74.19	0.17	7.62	0.38	0	0.38	1.98	0.33	0	0	1.96	4.99	3.31	0.5	4.2	0	0	0	0
olivine	mass	=	0.13	(gm)	density	=	3.79	(gm/cc)	(analysis	in	mole	%)
	(Ca0.00Mg0.38Fe''0.29Mn0.33Co0.00Ni0.00)2SiO4
	G	=	-1469.5	(J)	H	=	-1215.97	(J)	S	=	0.25	(J/K)	V	=	0.03	(cc)	Cp	=	0.13	(J/K)
	tephroite	fayalite	co-olivine	ni-olivine	monticellite	forsterite
	32.71	29.04	0	0	0.43	37.82
clinopyroxene	mass	=	0.03	(gm)	density	=	3.27	(gm/cc)	(analysis	in	mole	%)
	cpx	Na0.04Ca0.90Fe''0.15Mg0.84Fe'''0.04Ti0.02Al0.07Si1.95O6
	G	=	-441.27	(J)	H	=	-384.05	(J)	S	=	0.06	(J/K)	V	=	0.01	(cc)	Cp	=	0.03	(J/K)
	diopside	clinoenstatit	hedenbergite	alumino-buffo	buffonite	essenite	jadeite
	69.63	6.25	14.67	1.27	1.96	2.14	4.08
feldspar	mass	=	1.16	(gm)	density	=	2.58	(gm/cc)	(analysis	in	mole	%)
	K0.07Na0.78Ca0.15Al1.15Si2.85O8
	G	=	-18864.5	(J)	H	=	-16343.3	(J)	S	=	2.44	(J/K)	V	=	0.45	(cc)	Cp	=	1.41	(J/K)
	albite	anorthite	sanidine
	77.94	15.06	7
quartz	mass	=	1.06	(gm)	density	=	2.54	(gm/cc)
	SiO2
	G	=	-17338.3	(J)	H	=	-15181.6	(J)	S	=	2.09	(J/K)	V	=	0.42	(cc)	Cp	=	1.23	(J/K)
rhm-oxide	mass	=	0.02	(gm)	density	=	4.79	(gm/cc)	(analysis	in	mole	%)
	Mn0.17Fe''0.33Mg0.16Fe'''0.65Al0.02Ti0.66O3
	G	=	-177.01	(J)	H	=	-140.44	(J)	S	=	0.04	(J/K)	V	=	0	(cc)	Cp	=	0.02	(J/K)
	geikielite	hematite	ilmenite	pyrophanite	corundum
	16.25	32.47	33.18	16.95	1.16
water	mass	=	0.53	(gm)	density	=	0.25	(gm/cc)
	H2O
	G	=	-11671.2	(J)	H	=	-6546.35	(J)	S	=	4.96	(J/K)	V	=	2.12	(cc)	Cp	=	1.97	(J/K)
Total	solids	mass	=	2.92	(gm)	density	=	0.96	(gm/cc)
	G	=	-49961.8	(J)	H	=	-39811.6	(J)	S	=	9.82	(J/K)	V	=	3.04	(cc)	Cp	=	4.79	(J/K)
Summary	of	all	fractionated	phases:	(total	mass	=	76.06	grams)
olivine	mass	=	0.08	(gm)	density	=	3.74	(gm/cc)	(analysis	in	mole	%)
	(Ca0.00Mg0.44Fe''0.28Mn0.28Co0.00Ni0.00)2SiO4
	G	=	-972.19	(J)	H	=	-808.17	(J)	S	=	0.16	(J/K)	V	=	0.02	(cc)	Cp	=	0.09	(J/K)
	tephroite	fayalite	co-olivine	ni-olivine	monticellite	forsterite
	28.44	27.98	0	0	0.38	43.2
orthopyroxene	mass	=	1.41	(gm)	density	=	3.3	(gm/cc)	(analysis	in	mole	%)
	opx	Na0.00Ca0.05Fe''0.38Mg1.54Fe'''0.02Ti0.00Al0.05Si1.96O6
	G	=	-21275.7	(J)	H	=	-18367	(J)	S	=	2.82	(J/K)	V	=	0.43	(cc)	Cp	=	1.69	(J/K)
	diopside	clinoenstatit	hedenbergite	alumino-buffo	buffonite	essenite	jadeite
	-36.9	95.14	37.94	1.65	-1.13	3.08	0.21
clinopyroxene	mass	=	4.48	(gm)	density	=	3.31	(gm/cc)	(analysis	in	mole	%)
	cpx	Na0.03Ca0.87Fe''0.14Mg0.80Fe'''0.10Ti0.05Al0.21Si1.81O6
	G	=	-67909.3	(J)	H	=	-58964.2	(J)	S	=	8.66	(J/K)	V	=	1.35	(cc)	Cp	=	5.04	(J/K)
	diopside	clinoenstatit	hedenbergite	alumino-buffo	buffonite	essenite	jadeite
	54.06	10.46	13.6	9.32	1.27	8.29	2.99
feldspar	mass	=	47.26	(gm)	density	=	2.64	(gm/cc)	(analysis	in	mole	%)
	K0.01Na0.50Ca0.49Al1.49Si2.51O8
	G	=	-773679	(J)	H	=	-672783	(J)	S	=	97.66	(J/K)	V	=	17.89	(cc)	Cp	=	56.58	(J/K)
	albite	anorthite	sanidine
	49.82	48.87	1.31
quartz	mass	=	1.92	(gm)	density	=	2.54	(gm/cc)
	SiO2
	G	=	-31532.5	(J)	H	=	-27610.1	(J)	S	=	3.8	(J/K)	V	=	0.76	(cc)	Cp	=	2.23	(J/K)
spinel	mass	=	19.35	(gm)	density	=	4.73	(gm/cc)	(analysis	in	mole	%)
	Fe''0.83Mg0.31Fe'''1.48Al0.24Cr0.00Ti0.14O4
	G	=	-146714	(J)	H	=	-110345	(J)	S	=	35.2	(J/K)	V	=	4.09	(cc)	Cp	=	17.71	(J/K)
	chromite	hercynite	magnetite	spinel	ulvospinel
	0	-18.79	74.19	30.97	13.63
rhm-oxide	mass	=	1.55	(gm)	density	=	4.66	(gm/cc)	(analysis	in	mole	%)
	Mn0.09Fe''0.33Mg0.24Fe'''0.60Al0.06Ti0.67O3
	G	=	-14827.6	(J)	H	=	-11897.9	(J)	S	=	2.84	(J/K)	V	=	0.33	(cc)	Cp	=	1.49	(J/K)
	geikielite	hematite	ilmenite	pyrophanite	corundum
	24.33	29.75	33.21	9.47	3.24
Viscosity	of	the	System	cannot	be	computed.
System	mass	=	100.95	(gm)	density	=	2.67	(gm/cc)
	G	=	-1.4599e+06	(J)	H	=	-1.23661e+06	(J)	S	=	216.12	(J/K)	V	=	37.82	(cc)	Cp	=	118.9	(J/K)
Oxygen	delta	moles	=	0.0200025	delta	grams	=	0.640055
	G	=	-4579.68	(J)	H	=	477.21	(J)	S	=	4.89	(J/K)	V	=	1718.2	(cc)	Cp	=	0.7	(J/K)
**********----------**********
Title:	Dummy	Title
T	=	750	(C)	P	=	1	(kbars)	log(10)	f	O2	=	-13.49	delta	HM	=	-3.66	NNO	=	1.51	QFM	=	2	COH	=	3.52	IW	=	6.27
Constraint	Flags:	fO2	path	=	QFM+2	Fractionate	Solids
Liquid	mass	=	19.97	(gm)	density	=	2.22	(gm/cc)	viscosity	=	5.55	(log	10	poise)	(analysis	in	wt	%)
	G	=	-320115	(J)	H	=	-269016	(J)	S	=	49.94	(J/K)	V	=	9.01	(cc)	Cp	=	26.58	(J/K)
	SiO2	TiO2	Al2O3	Fe2O3	Cr2O3	FeO	MnO	MgO	NiO	CoO	CaO	Na2O	K2O	P2O5	H2O	CO2	SO3	Cl2O-1	F2O-1
	74.11	0.17	7.37	0.35	0	0.33	2.03	0.26	0	0	1.99	5.06	3.57	0.55	4.22	0	0	0	0
olivine	mass	=	0.1	(gm)	density	=	3.84	(gm/cc)	(analysis	in	mole	%)
	(Ca0.00Mg0.33Fe''0.30Mn0.37Co0.00Ni0.00)2SiO4
	G	=	-1123.55	(J)	H	=	-928.48	(J)	S	=	0.19	(J/K)	V	=	0.03	(cc)	Cp	=	0.1	(J/K)
	tephroite	fayalite	co-olivine	ni-olivine	monticellite	forsterite
[truncated: 14 more rows]

## Sheet: FMQ +1
**********----------**********
Title:	Dummy	Title
T	=	1110	(C)	P	=	1	(kbars)	log(10)	f	O2	=	-8.3	delta	HM	=	-4.54	NNO	=	0.36	QFM	=	1	COH	=	3.08	IW	=	4.63
Constraint	Flags:	fO2	path	=	QFM+1	Fractionate	Solids
Liquid	mass	=	100.11	(gm)	density	=	2.61	(gm/cc)	viscosity	=	2.61	(log	10	poise)	(analysis	in	wt	%)
	G	=	-1.52951e+06	(J)	H	=	-1.15632e+06	(J)	S	=	269.81	(J/K)	V	=	38.37	(cc)	Cp	=	140.62	(J/K)
	SiO2	TiO2	Al2O3	Fe2O3	Cr2O3	FeO	MnO	MgO	NiO	CoO	CaO	Na2O	K2O	P2O5	H2O	CO2	SO3	Cl2O-1	F2O-1
	49.41	1.69	16.57	3.61	0	13.22	0.56	2.41	0	0	6.25	3.92	0.85	0.11	1.4	0	0	0	0
Total	solids	mass	=	0	(gm)	density	=	0	(gm/cc)
	G	=	0	(J)	H	=	0	(J)	S	=	0	(J/K)	V	=	0	(cc)	Cp	=	0	(J/K)
Summary	of	all	fractionated	phases:	(total	mass	=	0	grams)
Viscosity	of	the	System:	2.61	(log	10	poise)
System	mass	=	100.11	(gm)	density	=	2.61	(gm/cc)
	G	=	-1.52951e+06	(J)	H	=	-1.15632e+06	(J)	S	=	269.81	(J/K)	V	=	38.37	(cc)	Cp	=	140.62	(J/K)
Oxygen	delta	moles	=	3.46945e-17	delta	grams	=	1.11018e-15
	G	=	0	(J)	H	=	0	(J)	S	=	0	(J/K)	V	=	0	(cc)	Cp	=	0	(J/K)
**********----------**********
Title:	Dummy	Title
T	=	1100	(C)	P	=	1	(kbars)	log(10)	f	O2	=	-8.43	delta	HM	=	-4.54	NNO	=	0.37	QFM	=	1	COH	=	3.07	IW	=	4.64
Constraint	Flags:	fO2	path	=	QFM+1	Fractionate	Solids
Liquid	mass	=	87.12	(gm)	density	=	2.48	(gm/cc)	viscosity	=	3.31	(log	10	poise)	(analysis	in	wt	%)
	G	=	-1.39669e+06	(J)	H	=	-1.07151e+06	(J)	S	=	236.81	(J/K)	V	=	35.07	(cc)	Cp	=	122.99	(J/K)
	SiO2	TiO2	Al2O3	Fe2O3	Cr2O3	FeO	MnO	MgO	NiO	CoO	CaO	Na2O	K2O	P2O5	H2O	CO2	SO3	Cl2O-1	F2O-1
	55.12	1.08	17.18	2.41	0	7.54	0.64	2.22	0	0	6.71	4.39	0.97	0.13	1.61	0	0	0	0
feldspar	mass	=	2.88	(gm)	density	=	2.66	(gm/cc)	(analysis	in	mole	%)
	K0.00Na0.30Ca0.70Al1.70Si2.30O8
	G	=	-49330.1	(J)	H	=	-39941.6	(J)	S	=	6.84	(J/K)	V	=	1.08	(cc)	Cp	=	3.52	(J/K)
	albite	anorthite	sanidine
	29.66	69.91	0.43
spinel	mass	=	10.49	(gm)	density	=	4.68	(gm/cc)	(analysis	in	mole	%)
	Fe''0.95Mg0.24Fe'''1.34Al0.28Cr0.00Ti0.19O4
	G	=	-87136.7	(J)	H	=	-57043.6	(J)	S	=	21.92	(J/K)	V	=	2.24	(cc)	Cp	=	9.82	(J/K)
	chromite	hercynite	magnetite	spinel	ulvospinel
	0	-9.98	66.76	24.15	19.07
Total	solids	mass	=	13.37	(gm)	density	=	4.02	(gm/cc)
	G	=	-136467	(J)	H	=	-96985.2	(J)	S	=	28.75	(J/K)	V	=	3.32	(cc)	Cp	=	13.34	(J/K)
Summary	of	all	fractionated	phases:	(total	mass	=	0	grams)
Viscosity	of	the	System:	3.48	(log	10	poise)
System	mass	=	100.48	(gm)	density	=	2.62	(gm/cc)
	G	=	-1.53316e+06	(J)	H	=	-1.1685e+06	(J)	S	=	265.57	(J/K)	V	=	38.39	(cc)	Cp	=	136.33	(J/K)
Oxygen	delta	moles	=	0.0115906	delta	grams	=	0.370885
	G	=	-3638.83	(J)	H	=	416.9	(J)	S	=	2.95	(J/K)	V	=	1323.27	(cc)	Cp	=	0.42	(J/K)
**********----------**********
Title:	Dummy	Title
T	=	1090	(C)	P	=	1	(kbars)	log(10)	f	O2	=	-8.56	delta	HM	=	-4.55	NNO	=	0.37	QFM	=	1	COH	=	3.06	IW	=	4.65
Constraint	Flags:	fO2	path	=	QFM+1	Fractionate	Solids
Liquid	mass	=	82.92	(gm)	density	=	2.47	(gm/cc)	viscosity	=	3.43	(log	10	poise)	(analysis	in	wt	%)
	G	=	-1.33329e+06	(J)	H	=	-1.02627e+06	(J)	S	=	225.23	(J/K)	V	=	33.6	(cc)	Cp	=	117	(J/K)
	SiO2	TiO2	Al2O3	Fe2O3	Cr2O3	FeO	MnO	MgO	NiO	CoO	CaO	Na2O	K2O	P2O5	H2O	CO2	SO3	Cl2O-1	F2O-1
	56.05	1.03	16.82	2.29	0	7	0.68	2.26	0	0	6.54	4.48	1.02	0.13	1.69	0	0	0	0
feldspar	mass	=	3.02	(gm)	density	=	2.66	(gm/cc)	(analysis	in	mole	%)
	K0.00Na0.31Ca0.68Al1.68Si2.32O8
	G	=	-51628.8	(J)	H	=	-41885.4	(J)	S	=	7.15	(J/K)	V	=	1.14	(cc)	Cp	=	3.68	(J/K)
	albite	anorthite	sanidine
	31.3	68.23	0.47
spinel	mass	=	1.23	(gm)	density	=	4.68	(gm/cc)	(analysis	in	mole	%)
	Fe''0.95Mg0.25Fe'''1.34Al0.27Cr0.00Ti0.20O4
	G	=	-10171.8	(J)	H	=	-6682.4	(J)	S	=	2.56	(J/K)	V	=	0.26	(cc)	Cp	=	1.15	(J/K)
	chromite	hercynite	magnetite	spinel	ulvospinel
	0	-11.24	66.93	24.73	19.58
Total	solids	mass	=	4.25	(gm)	density	=	3.04	(gm/cc)
	G	=	-61800.6	(J)	H	=	-48567.8	(J)	S	=	9.71	(J/K)	V	=	1.4	(cc)	Cp	=	4.83	(J/K)
Summary	of	all	fractionated	phases:	(total	mass	=	13.36	grams)
feldspar	mass	=	2.88	(gm)	density	=	2.66	(gm/cc)	(analysis	in	mole	%)
	K0.00Na0.30Ca0.70Al1.70Si2.30O8
	G	=	-49215	(J)	H	=	-39938.8	(J)	S	=	6.8	(J/K)	V	=	1.08	(cc)	Cp	=	3.51	(J/K)
	albite	anorthite	sanidine
	29.66	69.91	0.43
spinel	mass	=	10.49	(gm)	density	=	4.68	(gm/cc)	(analysis	in	mole	%)
	Fe''0.95Mg0.24Fe'''1.34Al0.28Cr0.00Ti0.19O4
	G	=	-86900.2	(J)	H	=	-57130.1	(J)	S	=	21.84	(J/K)	V	=	2.24	(cc)	Cp	=	9.81	(J/K)
	chromite	hercynite	magnetite	spinel	ulvospinel
	0	-9.98	66.76	24.15	19.07
Viscosity	of	the	System:	3.67	(log	10	poise)
System	mass	=	100.52	(gm)	density	=	2.62	(gm/cc)
	G	=	-1.53121e+06	(J)	H	=	-1.1719e+06	(J)	S	=	263.58	(J/K)	V	=	38.32	(cc)	Cp	=	135.16	(J/K)
Oxygen	delta	moles	=	0.0128838	delta	grams	=	0.412267
	G	=	-4012.03	(J)	H	=	458.75	(J)	S	=	3.28	(J/K)	V	=	1460.21	(cc)	Cp	=	0.47	(J/K)
**********----------**********
Title:	Dummy	Title
T	=	1080	(C)	P	=	1	(kbars)	log(10)	f	O2	=	-8.69	delta	HM	=	-4.55	NNO	=	0.37	QFM	=	1	COH	=	3.05	IW	=	4.67
Constraint	Flags:	fO2	path	=	QFM+1	Fractionate	Solids
Liquid	mass	=	79.1	(gm)	density	=	2.45	(gm/cc)	viscosity	=	3.53	(log	10	poise)	(analysis	in	wt	%)
	G	=	-1.2753e+06	(J)	H	=	-984797	(J)	S	=	214.69	(J/K)	V	=	32.26	(cc)	Cp	=	111.56	(J/K)
	SiO2	TiO2	Al2O3	Fe2O3	Cr2O3	FeO	MnO	MgO	NiO	CoO	CaO	Na2O	K2O	P2O5	H2O	CO2	SO3	Cl2O-1	F2O-1
	56.95	0.98	16.45	2.18	0	6.5	0.71	2.31	0	0	6.38	4.57	1.07	0.14	1.77	0	0	0	0
feldspar	mass	=	2.78	(gm)	density	=	2.66	(gm/cc)	(analysis	in	mole	%)
	K0.01Na0.33Ca0.67Al1.67Si2.33O8
	G	=	-47567.3	(J)	H	=	-38666.8	(J)	S	=	6.58	(J/K)	V	=	1.05	(cc)	Cp	=	3.4	(J/K)
	albite	anorthite	sanidine
	32.93	66.56	0.5
spinel	mass	=	1.07	(gm)	density	=	4.68	(gm/cc)	(analysis	in	mole	%)
	Fe''0.95Mg0.25Fe'''1.34Al0.26Cr0.00Ti0.20O4
	G	=	-8843.3	(J)	H	=	-5831.04	(J)	S	=	2.23	(J/K)	V	=	0.23	(cc)	Cp	=	1	(J/K)
	chromite	hercynite	magnetite	spinel	ulvospinel
	0	-12.46	67.08	25.33	20.05
Total	solids	mass	=	3.86	(gm)	density	=	3.02	(gm/cc)
	G	=	-56410.6	(J)	H	=	-44497.8	(J)	S	=	8.8	(J/K)	V	=	1.28	(cc)	Cp	=	4.4	(J/K)
Summary	of	all	fractionated	phases:	(total	mass	=	17.6	grams)
feldspar	mass	=	5.89	(gm)	density	=	2.66	(gm/cc)	(analysis	in	mole	%)
	K0.00Na0.30Ca0.69Al1.69Si2.31O8
	G	=	-100658	(J)	H	=	-81858.1	(J)	S	=	13.89	(J/K)	V	=	2.21	(cc)	Cp	=	7.18	(J/K)
	albite	anorthite	sanidine
	30.5	69.05	0.45
spinel	mass	=	11.71	(gm)	density	=	4.68	(gm/cc)	(analysis	in	mole	%)
	Fe''0.95Mg0.24Fe'''1.34Al0.28Cr0.00Ti0.19O4
	G	=	-96810.8	(J)	H	=	-63910.4	(J)	S	=	24.31	(J/K)	V	=	2.5	(cc)	Cp	=	10.96	(J/K)
	chromite	hercynite	magnetite	spinel	ulvospinel
	0	-10.11	66.78	24.21	19.12
Viscosity	of	the	System:	3.86	(log	10	poise)
System	mass	=	100.56	(gm)	density	=	2.63	(gm/cc)
	G	=	-1.52918e+06	(J)	H	=	-1.17506e+06	(J)	S	=	261.7	(J/K)	V	=	38.25	(cc)	Cp	=	134.1	(J/K)
Oxygen	delta	moles	=	0.0140025	delta	grams	=	0.448063
	G	=	-4324.75	(J)	H	=	493.52	(J)	S	=	3.56	(J/K)	V	=	1575.35	(cc)	Cp	=	0.51	(J/K)
**********----------**********
Title:	Dummy	Title
T	=	1070	(C)	P	=	1	(kbars)	log(10)	f	O2	=	-8.83	delta	HM	=	-4.55	NNO	=	0.38	QFM	=	1	COH	=	3.04	IW	=	4.68
Constraint	Flags:	fO2	path	=	QFM+1	Fractionate	Solids
Liquid	mass	=	75.62	(gm)	density	=	2.44	(gm/cc)	viscosity	=	3.63	(log	10	poise)	(analysis	in	wt	%)
	G	=	-1.22209e+06	(J)	H	=	-946678	(J)	S	=	205.05	(J/K)	V	=	31.02	(cc)	Cp	=	106.59	(J/K)
	SiO2	TiO2	Al2O3	Fe2O3	Cr2O3	FeO	MnO	MgO	NiO	CoO	CaO	Na2O	K2O	P2O5	H2O	CO2	SO3	Cl2O-1	F2O-1
	57.81	0.93	16.09	2.07	0	6.04	0.74	2.35	0	0	6.22	4.64	1.11	0.15	1.85	0	0	0	0
feldspar	mass	=	2.57	(gm)	density	=	2.65	(gm/cc)	(analysis	in	mole	%)
	K0.01Na0.35Ca0.65Al1.65Si2.35O8
	G	=	-43944.1	(J)	H	=	-35792.4	(J)	S	=	6.07	(J/K)	V	=	0.97	(cc)	Cp	=	3.14	(J/K)
	albite	anorthite	sanidine
	34.55	64.92	0.54
spinel	mass	=	0.94	(gm)	density	=	4.68	(gm/cc)	(analysis	in	mole	%)
	Fe''0.95Mg0.26Fe'''1.34Al0.25Cr0.00Ti0.20O4
	G	=	-7709.5	(J)	H	=	-5102.86	(J)	S	=	1.94	(J/K)	V	=	0.2	(cc)	Cp	=	0.88	(J/K)
	chromite	hercynite	magnetite	spinel	ulvospinel
	0	-13.64	67.23	25.94	20.47
Total	solids	mass	=	3.51	(gm)	density	=	3	(gm/cc)
	G	=	-51653.6	(J)	H	=	-40895.2	(J)	S	=	8.01	(J/K)	V	=	1.17	(cc)	Cp	=	4.02	(J/K)
Summary	of	all	fractionated	phases:	(total	mass	=	21.45	grams)
feldspar	mass	=	8.67	(gm)	density	=	2.66	(gm/cc)	(analysis	in	mole	%)
	K0.00Na0.31Ca0.68Al1.68Si2.32O8
	G	=	-147974	(J)	H	=	-120593	(J)	S	=	20.39	(J/K)	V	=	3.26	(cc)	Cp	=	10.57	(J/K)
	albite	anorthite	sanidine
	31.28	68.25	0.47
spinel	mass	=	12.78	(gm)	density	=	4.68	(gm/cc)	(analysis	in	mole	%)
	Fe''0.95Mg0.24Fe'''1.34Al0.28Cr0.00Ti0.19O4
	G	=	-105372	(J)	H	=	-69849.3	(J)	S	=	26.45	(J/K)	V	=	2.73	(cc)	Cp	=	11.95	(J/K)
	chromite	hercynite	magnetite	spinel	ulvospinel
	0	-10.3	66.8	24.3	19.2
Viscosity	of	the	System:	4.04	(log	10	poise)
System	mass	=	100.59	(gm)	density	=	2.63	(gm/cc)
	G	=	-1.52709e+06	(J)	H	=	-1.17801e+06	(J)	S	=	259.89	(J/K)	V	=	38.18	(cc)	Cp	=	133.13	(J/K)
Oxygen	delta	moles	=	0.0149729	delta	grams	=	0.479115
	G	=	-4586.41	(J)	H	=	522.32	(J)	S	=	3.8	(J/K)	V	=	1672.08	(cc)	Cp	=	0.54	(J/K)
**********----------**********
Title:	Dummy	Title
T	=	1060	(C)	P	=	1	(kbars)	log(10)	f	O2	=	-8.96	delta	HM	=	-4.55	NNO	=	0.38	QFM	=	1	COH	=	3.02	IW	=	4.7
Constraint	Flags:	fO2	path	=	QFM+1	Fractionate	Solids
Liquid	mass	=	72.44	(gm)	density	=	2.42	(gm/cc)	viscosity	=	3.72	(log	10	poise)	(analysis	in	wt	%)
	G	=	-1.17312e+06	(J)	H	=	-911533	(J)	S	=	196.21	(J/K)	V	=	29.88	(cc)	Cp	=	102.05	(J/K)
	SiO2	TiO2	Al2O3	Fe2O3	Cr2O3	FeO	MnO	MgO	NiO	CoO	CaO	Na2O	K2O	P2O5	H2O	CO2	SO3	Cl2O-1	F2O-1
	58.63	0.88	15.73	1.97	0	5.61	0.77	2.4	0	0	6.06	4.71	1.16	0.15	1.93	0	0	0	0
feldspar	mass	=	2.39	(gm)	density	=	2.65	(gm/cc)	(analysis	in	mole	%)
	K0.01Na0.36Ca0.63Al1.63Si2.37O8
	G	=	-40703.1	(J)	H	=	-33218.5	(J)	S	=	5.61	(J/K)	V	=	0.9	(cc)	Cp	=	2.91	(J/K)
	albite	anorthite	sanidine
	36.13	63.29	0.58
spinel	mass	=	0.82	(gm)	density	=	4.68	(gm/cc)	(analysis	in	mole	%)
	Fe''0.94Mg0.27Fe'''1.35Al0.24Cr0.00Ti0.21O4
	G	=	-6741.07	(J)	H	=	-4479.4	(J)	S	=	1.7	(J/K)	V	=	0.18	(cc)	Cp	=	0.77	(J/K)
	chromite	hercynite	magnetite	spinel	ulvospinel
	0	-14.8	67.37	26.57	20.86
Total	solids	mass	=	3.21	(gm)	density	=	2.98	(gm/cc)
	G	=	-47444.2	(J)	H	=	-37697.9	(J)	S	=	7.31	(J/K)	V	=	1.08	(cc)	Cp	=	3.68	(J/K)
Summary	of	all	fractionated	phases:	(total	mass	=	24.96	grams)
feldspar	mass	=	11.24	(gm)	density	=	2.66	(gm/cc)	(analysis	in	mole	%)
	K0.00Na0.32Ca0.67Al1.67Si2.33O8
	G	=	-191608	(J)	H	=	-156484	(J)	S	=	26.35	(J/K)	V	=	4.23	(cc)	Cp	=	13.69	(J/K)
	albite	anorthite	sanidine
	32.03	67.49	0.48
spinel	mass	=	13.72	(gm)	density	=	4.68	(gm/cc)	(analysis	in	mole	%)
	Fe''0.95Mg0.24Fe'''1.34Al0.28Cr0.00Ti0.19O4
	G	=	-112780	(J)	H	=	-75068.7	(J)	S	=	28.29	(J/K)	V	=	2.93	(cc)	Cp	=	12.82	(J/K)
	chromite	hercynite	magnetite	spinel	ulvospinel
	0	-10.53	66.83	24.41	19.29
Viscosity	of	the	System:	4.22	(log	10	poise)
System	mass	=	100.62	(gm)	density	=	2.64	(gm/cc)
	G	=	-1.52495e+06	(J)	H	=	-1.18078e+06	(J)	S	=	258.16	(J/K)	V	=	38.12	(cc)	Cp	=	132.24	(J/K)
Oxygen	delta	moles	=	0.0158174	delta	grams	=	0.506137
	G	=	-4804.93	(J)	H	=	546.07	(J)	S	=	4.01	(J/K)	V	=	1753.23	(cc)	Cp	=	0.57	(J/K)
**********----------**********
Title:	Dummy	Title
T	=	1050	(C)	P	=	1	(kbars)	log(10)	f	O2	=	-9.1	delta	HM	=	-4.56	NNO	=	0.38	QFM	=	1	COH	=	3.01	IW	=	4.71
Constraint	Flags:	fO2	path	=	QFM+1	Fractionate	Solids
Liquid	mass	=	69.53	(gm)	density	=	2.41	(gm/cc)	viscosity	=	3.81	(log	10	poise)	(analysis	in	wt	%)
	G	=	-1.12791e+06	(J)	H	=	-879040	(J)	S	=	188.09	(J/K)	V	=	28.83	(cc)	Cp	=	97.89	(J/K)
	SiO2	TiO2	Al2O3	Fe2O3	Cr2O3	FeO	MnO	MgO	NiO	CoO	CaO	Na2O	K2O	P2O5	H2O	CO2	SO3	Cl2O-1	F2O-1
	59.41	0.84	15.36	1.87	0	5.22	0.81	2.45	0	0	5.91	4.77	1.2	0.16	2.01	0	0	0	0
feldspar	mass	=	2.22	(gm)	density	=	2.65	(gm/cc)	(analysis	in	mole	%)
	K0.01Na0.38Ca0.62Al1.62Si2.38O8
	G	=	-37795	(J)	H	=	-30906.7	(J)	S	=	5.21	(J/K)	V	=	0.84	(cc)	Cp	=	2.7	(J/K)
	albite	anorthite	sanidine
	37.7	61.68	0.62
spinel	mass	=	0.72	(gm)	density	=	4.68	(gm/cc)	(analysis	in	mole	%)
	Fe''0.94Mg0.27Fe'''1.35Al0.23Cr0.00Ti0.21O4
	G	=	-5912.32	(J)	H	=	-3944.5	(J)	S	=	1.49	(J/K)	V	=	0.15	(cc)	Cp	=	0.68	(J/K)
	chromite	hercynite	magnetite	spinel	ulvospinel
	0	-15.93	67.5	27.21	21.22
Total	solids	mass	=	2.94	(gm)	density	=	2.96	(gm/cc)
	G	=	-43707.3	(J)	H	=	-34851.2	(J)	S	=	6.69	(J/K)	V	=	0.99	(cc)	Cp	=	3.38	(J/K)
Summary	of	all	fractionated	phases:	(total	mass	=	28.17	grams)
feldspar	mass	=	13.63	(gm)	density	=	2.66	(gm/cc)	(analysis	in	mole	%)
	K0.01Na0.33Ca0.67Al1.67Si2.33O8
	G	=	-231946	(J)	H	=	-189830	(J)	S	=	31.83	(J/K)	V	=	5.13	(cc)	Cp	=	16.58	(J/K)
	albite	anorthite	sanidine
	32.75	66.75	0.5
spinel	mass	=	14.54	(gm)	density	=	4.69	(gm/cc)	(analysis	in	mole	%)
	Fe''0.95Mg0.25Fe'''1.34Al0.28Cr0.00Ti0.19O4
	G	=	-119204	(J)	H	=	-79672.1	(J)	S	=	29.88	(J/K)	V	=	3.1	(cc)	Cp	=	13.58	(J/K)
	chromite	hercynite	magnetite	spinel	ulvospinel
	0	-10.77	66.86	24.54	19.38
Viscosity	of	the	System:	4.39	(log	10	poise)
System	mass	=	100.64	(gm)	density	=	2.64	(gm/cc)
	G	=	-1.52277e+06	(J)	H	=	-1.18339e+06	(J)	S	=	256.49	(J/K)	V	=	38.06	(cc)	Cp	=	131.42	(J/K)
Oxygen	delta	moles	=	0.0165546	delta	grams	=	0.529729
	G	=	-4986.9	(J)	H	=	565.55	(J)	S	=	4.2	(J/K)	V	=	1821.19	(cc)	Cp	=	0.6	(J/K)
**********----------**********
Title:	Dummy	Title
T	=	1040	(C)	P	=	1	(kbars)	log(10)	f	O2	=	-9.24	delta	HM	=	-4.56	NNO	=	0.39	QFM	=	1	COH	=	3	IW	=	4.72
Constraint	Flags:	fO2	path	=	QFM+1	Fractionate	Solids
Liquid	mass	=	66.25	(gm)	density	=	2.4	(gm/cc)	viscosity	=	3.92	(log	10	poise)	(analysis	in	wt	%)
	G	=	-1.0771e+06	(J)	H	=	-841896	(J)	S	=	179.11	(J/K)	V	=	27.65	(cc)	Cp	=	93.12	(J/K)
	SiO2	TiO2	Al2O3	Fe2O3	Cr2O3	FeO	MnO	MgO	NiO	CoO	CaO	Na2O	K2O	P2O5	H2O	CO2	SO3	Cl2O-1	F2O-1
	60.25	0.79	15.19	1.75	0	4.81	0.85	2.34	0	0	5.61	4.88	1.26	0.17	2.11	0	0	0	0
clinopyroxene	mass	=	0.84	(gm)	density	=	3.28	(gm/cc)	(analysis	in	mole	%)
	cpx	Na0.02Ca0.80Fe''0.22Mg0.81Fe'''0.08Ti0.02Al0.20Si1.85O6
	G	=	-13053.3	(J)	H	=	-10614.4	(J)	S	=	1.86	(J/K)	V	=	0.26	(cc)	Cp	=	0.97	(J/K)
	diopside	clinoenstatit	hedenbergite	alumino-buffo	buffonite	essenite	jadeite
	42.81	17.78	22.03	6.86	-2.34	10.64	2.21
feldspar	mass	=	1.84	(gm)	density	=	2.64	(gm/cc)	(analysis	in	mole	%)
	K0.01Na0.40Ca0.60Al1.60Si2.40O8
	G	=	-31189.7	(J)	H	=	-25554.3	(J)	S	=	4.29	(J/K)	V	=	0.69	(cc)	Cp	=	2.23	(J/K)
	albite	anorthite	sanidine
	39.7	59.63	0.67
spinel	mass	=	0.63	(gm)	density	=	4.69	(gm/cc)	(analysis	in	mole	%)
	Fe''0.95Mg0.27Fe'''1.35Al0.22Cr0.00Ti0.22O4
	G	=	-5098.29	(J)	H	=	-3411.78	(J)	S	=	1.28	(J/K)	V	=	0.13	(cc)	Cp	=	0.59	(J/K)
	chromite	hercynite	magnetite	spinel	ulvospinel
	0	-16.13	67.56	26.95	21.62
Total	solids	mass	=	3.3	(gm)	density	=	3.05	(gm/cc)
	G	=	-49341.3	(J)	H	=	-39580.5	(J)	S	=	7.43	(J/K)	V	=	1.08	(cc)	Cp	=	3.79	(J/K)
Summary	of	all	fractionated	phases:	(total	mass	=	31.11	grams)
feldspar	mass	=	15.85	(gm)	density	=	2.66	(gm/cc)	(analysis	in	mole	%)
	K0.01Na0.33Ca0.66Al1.66Si2.34O8
	G	=	-269325	(J)	H	=	-220892	(J)	S	=	36.88	(J/K)	V	=	5.96	(cc)	Cp	=	19.26	(J/K)
	albite	anorthite	sanidine
	33.44	66.04	0.52
spinel	mass	=	15.26	(gm)	density	=	4.69	(gm/cc)	(analysis	in	mole	%)
	Fe''0.95Mg0.25Fe'''1.34Al0.27Cr0.00Ti0.19O4
	G	=	-124786	(J)	H	=	-83747.3	(J)	S	=	31.25	(J/K)	V	=	3.26	(cc)	Cp	=	14.24	(J/K)
	chromite	hercynite	magnetite	spinel	ulvospinel
	0	-11.02	66.89	24.66	19.46
Viscosity	of	the	System:	4.6	(log	10	poise)
System	mass	=	100.66	(gm)	density	=	2.65	(gm/cc)
	G	=	-1.52055e+06	(J)	H	=	-1.18612e+06	(J)	S	=	254.68	(J/K)	V	=	37.96	(cc)	Cp	=	130.41	(J/K)
Oxygen	delta	moles	=	0.0171855	delta	grams	=	0.549916
	G	=	-5133.41	(J)	H	=	580.91	(J)	S	=	4.35	(J/K)	V	=	1876.3	(cc)	Cp	=	0.62	(J/K)
**********----------**********
Title:	Dummy	Title
T	=	1030	(C)	P	=	1	(kbars)	log(10)	f	O2	=	-9.38	delta	HM	=	-4.56	NNO	=	0.39	QFM	=	1	COH	=	2.99	IW	=	4.74
Constraint	Flags:	fO2	path	=	QFM+1	Fractionate	Solids
Liquid	mass	=	63.21	(gm)	density	=	2.38	(gm/cc)	viscosity	=	4.03	(log	10	poise)	(analysis	in	wt	%)
	G	=	-1.0296e+06	(J)	H	=	-807070	(J)	S	=	170.77	(J/K)	V	=	26.55	(cc)	Cp	=	88.68	(J/K)
	SiO2	TiO2	Al2O3	Fe2O3	Cr2O3	FeO	MnO	MgO	NiO	CoO	CaO	Na2O	K2O	P2O5	H2O	CO2	SO3	Cl2O-1	F2O-1
	61.05	0.75	15.04	1.64	0	4.44	0.89	2.21	0	0	5.29	4.98	1.32	0.17	2.21	0	0	0	0
clinopyroxene	mass	=	0.86	(gm)	density	=	3.28	(gm/cc)	(analysis	in	mole	%)
	cpx	Na0.02Ca0.79Fe''0.22Mg0.82Fe'''0.08Ti0.02Al0.19Si1.86O6
	G	=	-13384.7	(J)	H	=	-10909.4	(J)	S	=	1.9	(J/K)	V	=	0.26	(cc)	Cp	=	1	(J/K)
	diopside	clinoenstatit	hedenbergite	alumino-buffo	buffonite	essenite	jadeite
	42.4	18.51	22.36	6.6	-2.24	10.12	2.25
feldspar	mass	=	1.67	(gm)	density	=	2.64	(gm/cc)	(analysis	in	mole	%)
	K0.01Na0.42Ca0.57Al1.57Si2.43O8
	G	=	-28392.1	(J)	H	=	-23306.7	(J)	S	=	3.9	(J/K)	V	=	0.63	(cc)	Cp	=	2.03	(J/K)
	albite	anorthite	sanidine
	41.79	57.49	0.72
spinel	mass	=	0.53	(gm)	density	=	4.7	(gm/cc)	(analysis	in	mole	%)
	Fe''0.95Mg0.27Fe'''1.35Al0.21Cr0.00Ti0.22O4
	G	=	-4307.37	(J)	H	=	-2890.97	(J)	S	=	1.09	(J/K)	V	=	0.11	(cc)	Cp	=	0.5	(J/K)
	chromite	hercynite	magnetite	spinel	ulvospinel
	0	-16.13	67.59	26.53	22.01
Total	solids	mass	=	3.07	(gm)	density	=	3.04	(gm/cc)
	G	=	-46084.2	(J)	H	=	-37107	(J)	S	=	6.89	(J/K)	V	=	1.01	(cc)	Cp	=	3.53	(J/K)
Summary	of	all	fractionated	phases:	(total	mass	=	34.4	grams)
clinopyroxene	mass	=	0.84	(gm)	density	=	3.28	(gm/cc)	(analysis	in	mole	%)
	cpx	Na0.02Ca0.80Fe''0.22Mg0.81Fe'''0.08Ti0.02Al0.20Si1.85O6
	G	=	-13000	(J)	H	=	-10595.9	(J)	S	=	1.84	(J/K)	V	=	0.25	(cc)	Cp	=	0.97	(J/K)
	diopside	clinoenstatit	hedenbergite	alumino-buffo	buffonite	essenite	jadeite
	42.81	17.78	22.03	6.86	-2.34	10.64	2.21
feldspar	mass	=	17.68	(gm)	density	=	2.66	(gm/cc)	(analysis	in	mole	%)
	K0.01Na0.34Ca0.65Al1.65Si2.35O8
	G	=	-300058	(J)	H	=	-246623	(J)	S	=	41.01	(J/K)	V	=	6.66	(cc)	Cp	=	21.46	(J/K)
	albite	anorthite	sanidine
	34.09	65.37	0.53
spinel	mass	=	15.89	(gm)	density	=	4.69	(gm/cc)	(analysis	in	mole	%)
	Fe''0.95Mg0.25Fe'''1.34Al0.27Cr0.00Ti0.20O4
	G	=	-129543	(J)	H	=	-87295.5	(J)	S	=	32.42	(J/K)	V	=	3.39	(cc)	Cp	=	14.81	(J/K)
	chromite	hercynite	magnetite	spinel	ulvospinel
	0	-11.22	66.92	24.75	19.55
Viscosity	of	the	System:	4.82	(log	10	poise)
System	mass	=	100.68	(gm)	density	=	2.66	(gm/cc)
	G	=	-1.51829e+06	(J)	H	=	-1.18869e+06	(J)	S	=	252.92	(J/K)	V	=	37.86	(cc)	Cp	=	129.46	(J/K)
Oxygen	delta	moles	=	0.0177113	delta	grams	=	0.566739
	G	=	-5245.63	(J)	H	=	592.31	(J)	S	=	4.48	(J/K)	V	=	1918.98	(cc)	Cp	=	0.64	(J/K)
**********----------**********
Title:	Dummy	Title
T	=	1020	(C)	P	=	1	(kbars)	log(10)	f	O2	=	-9.53	delta	HM	=	-4.56	NNO	=	0.39	QFM	=	1	COH	=	2.97	IW	=	4.75
Constraint	Flags:	fO2	path	=	QFM+1	Fractionate	Solids
Liquid	mass	=	60.38	(gm)	density	=	2.37	(gm/cc)	viscosity	=	4.13	(log	10	poise)	(analysis	in	wt	%)
	G	=	-984964	(J)	H	=	-774192	(J)	S	=	162.99	(J/K)	V	=	25.51	(cc)	Cp	=	84.55	(J/K)
	SiO2	TiO2	Al2O3	Fe2O3	Cr2O3	FeO	MnO	MgO	NiO	CoO	CaO	Na2O	K2O	P2O5	H2O	CO2	SO3	Cl2O-1	F2O-1
	61.81	0.72	14.86	1.54	0	4.1	0.93	2.07	0	0	5.02	5.08	1.37	0.18	2.32	0	0	0	0
orthopyroxene	mass	=	0.12	(gm)	density	=	3.31	(gm/cc)	(analysis	in	mole	%)
	opx	Na0.00Ca0.07Fe''0.46Mg1.41Fe'''0.03Ti0.00Al0.08Si1.94O6
	G	=	-1845.17	(J)	H	=	-1492.83	(J)	S	=	0.27	(J/K)	V	=	0.04	(cc)	Cp	=	0.15	(J/K)
	diopside	clinoenstatit	hedenbergite	alumino-buffo	buffonite	essenite	jadeite
	-44.81	92.9	45.95	2.89	-2.38	5.25	0.2
clinopyroxene	mass	=	0.61	(gm)	density	=	3.28	(gm/cc)	(analysis	in	mole	%)
	cpx	Na0.02Ca0.79Fe''0.23Mg0.82Fe'''0.08Ti0.02Al0.18Si1.86O6
	G	=	-9435.25	(J)	H	=	-7708.56	(J)	S	=	1.34	(J/K)	V	=	0.19	(cc)	Cp	=	0.71	(J/K)
	diopside	clinoenstatit	hedenbergite	alumino-buffo	buffonite	essenite	jadeite
	42.33	18.86	22.59	6.39	-2.12	9.66	2.29
feldspar	mass	=	1.67	(gm)	density	=	2.64	(gm/cc)	(analysis	in	mole	%)
	K0.01Na0.44Ca0.55Al1.55Si2.45O8
	G	=	-28365.5	(J)	H	=	-23329.9	(J)	S	=	3.89	(J/K)	V	=	0.63	(cc)	Cp	=	2.03	(J/K)
	albite	anorthite	sanidine
	43.74	55.48	0.77
spinel	mass	=	0.45	(gm)	density	=	4.7	(gm/cc)	(analysis	in	mole	%)
	Fe''0.96Mg0.26Fe'''1.35Al0.20Cr0.00Ti0.22O4
	G	=	-3617.76	(J)	H	=	-2434.81	(J)	S	=	0.91	(J/K)	V	=	0.1	(cc)	Cp	=	0.42	(J/K)
	chromite	hercynite	magnetite	spinel	ulvospinel
	0	-16.05	67.62	25.99	22.45
Total	solids	mass	=	2.85	(gm)	density	=	3	(gm/cc)
	G	=	-43263.7	(J)	H	=	-34966.1	(J)	S	=	6.42	(J/K)	V	=	0.95	(cc)	Cp	=	3.3	(J/K)
Summary	of	all	fractionated	phases:	(total	mass	=	37.46	grams)
clinopyroxene	mass	=	1.7	(gm)	density	=	3.29	(gm/cc)	(analysis	in	mole	%)
	cpx	Na0.02Ca0.80Fe''0.22Mg0.81Fe'''0.08Ti0.02Al0.19Si1.85O6
	G	=	-26312.7	(J)	H	=	-21496.6	(J)	S	=	3.72	(J/K)	V	=	0.52	(cc)	Cp	=	1.97	(J/K)
	diopside	clinoenstatit	hedenbergite	alumino-buffo	buffonite	essenite	jadeite
	42.6	18.15	22.2	6.73	-2.29	10.38	2.23
feldspar	mass	=	19.35	(gm)	density	=	2.66	(gm/cc)	(analysis	in	mole	%)
	K0.01Na0.35Ca0.65Al1.65Si2.35O8
	G	=	-327957	(J)	H	=	-270126	(J)	S	=	44.72	(J/K)	V	=	7.29	(cc)	Cp	=	23.47	(J/K)
	albite	anorthite	sanidine
	34.76	64.69	0.55
spinel	mass	=	16.42	(gm)	density	=	4.69	(gm/cc)	(analysis	in	mole	%)
	Fe''0.95Mg0.25Fe'''1.34Al0.27Cr0.00Ti0.20O4
	G	=	-133498	(J)	H	=	-90327.7	(J)	S	=	33.38	(J/K)	V	=	3.5	(cc)	Cp	=	15.3	(J/K)
	chromite	hercynite	magnetite	spinel	ulvospinel
	0	-11.37	66.94	24.81	19.63
Viscosity	of	the	System:	5.04	(log	10	poise)
System	mass	=	100.69	(gm)	density	=	2.67	(gm/cc)
	G	=	-1.516e+06	(J)	H	=	-1.19111e+06	(J)	S	=	251.24	(J/K)	V	=	37.77	(cc)	Cp	=	128.59	(J/K)
Oxygen	delta	moles	=	0.0181374	delta	grams	=	0.580374
	G	=	-5325.98	(J)	H	=	600.04	(J)	S	=	4.58	(J/K)	V	=	1950.06	(cc)	Cp	=	0.65	(J/K)
**********----------**********
Title:	Dummy	Title
T	=	1010	(C)	P	=	1	(kbars)	log(10)	f	O2	=	-9.67	delta	HM	=	-4.57	NNO	=	0.4	QFM	=	1	COH	=	2.96	IW	=	4.77
Constraint	Flags:	fO2	path	=	QFM+1	Fractionate	Solids
Liquid	mass	=	57.63	(gm)	density	=	2.35	(gm/cc)	viscosity	=	4.22	(log	10	poise)	(analysis	in	wt	%)
	G	=	-941229	(J)	H	=	-741731	(J)	S	=	155.47	(J/K)	V	=	24.49	(cc)	Cp	=	80.56	(J/K)
	SiO2	TiO2	Al2O3	Fe2O3	Cr2O3	FeO	MnO	MgO	NiO	CoO	CaO	Na2O	K2O	P2O5	H2O	CO2	SO3	Cl2O-1	F2O-1
	62.52	0.69	14.62	1.45	0	3.8	0.97	1.92	0	0	4.81	5.16	1.43	0.19	2.43	0	0	0	0
orthopyroxene	mass	=	0.34	(gm)	density	=	3.31	(gm/cc)	(analysis	in	mole	%)
	opx	Na0.00Ca0.07Fe''0.47Mg1.41Fe'''0.03Ti0.00Al0.08Si1.94O6
	G	=	-5211.52	(J)	H	=	-4225.73	(J)	S	=	0.77	(J/K)	V	=	0.1	(cc)	Cp	=	0.42	(J/K)
	diopside	clinoenstatit	hedenbergite	alumino-buffo	buffonite	essenite	jadeite
	-45.37	92.95	46.69	2.79	-2.3	5.04	0.2
clinopyroxene	mass	=	0.28	(gm)	density	=	3.28	(gm/cc)	(analysis	in	mole	%)
	cpx	Na0.02Ca0.79Fe''0.23Mg0.82Fe'''0.07Ti0.02Al0.18Si1.86O6
	G	=	-4305.6	(J)	H	=	-3526.36	(J)	S	=	0.61	(J/K)	V	=	0.08	(cc)	Cp	=	0.32	(J/K)
	diopside	clinoenstatit	hedenbergite	alumino-buffo	buffonite	essenite	jadeite
	43.16	18.25	22.54	6.32	-1.93	9.3	2.36
feldspar	mass	=	1.77	(gm)	density	=	2.63	(gm/cc)	(analysis	in	mole	%)
	K0.01Na0.45Ca0.54Al1.54Si2.46O8
	G	=	-29907	(J)	H	=	-24646.5	(J)	S	=	4.1	(J/K)	V	=	0.67	(cc)	Cp	=	2.16	(J/K)
	albite	anorthite	sanidine
	45.43	53.74	0.83
spinel	mass	=	0.38	(gm)	density	=	4.71	(gm/cc)	(analysis	in	mole	%)
	Fe''0.98Mg0.25Fe'''1.35Al0.19Cr0.00Ti0.23O4
	G	=	-2992.37	(J)	H	=	-2018.59	(J)	S	=	0.76	(J/K)	V	=	0.08	(cc)	Cp	=	0.35	(J/K)
	chromite	hercynite	magnetite	spinel	ulvospinel
	0	-15.76	67.62	25.16	22.98
Total	solids	mass	=	2.76	(gm)	density	=	2.94	(gm/cc)
	G	=	-42416.5	(J)	H	=	-34417.2	(J)	S	=	6.23	(J/K)	V	=	0.94	(cc)	Cp	=	3.24	(J/K)
Summary	of	all	fractionated	phases:	(total	mass	=	40.31	grams)
orthopyroxene	mass	=	0.12	(gm)	density	=	3.31	(gm/cc)	(analysis	in	mole	%)
	opx	Na0.00Ca0.07Fe''0.46Mg1.41Fe'''0.03Ti0.00Al0.08Si1.94O6
	G	=	-1809.31	(J)	H	=	-1467.42	(J)	S	=	0.27	(J/K)	V	=	0.04	(cc)	Cp	=	0.14	(J/K)
	diopside	clinoenstatit	hedenbergite	alumino-buffo	buffonite	essenite	jadeite
	-44.81	92.9	45.95	2.89	-2.38	5.25	0.2
clinopyroxene	mass	=	2.3	(gm)	density	=	3.29	(gm/cc)	(analysis	in	mole	%)
	cpx	Na0.02Ca0.79Fe''0.22Mg0.81Fe'''0.08Ti0.02Al0.19Si1.85O6
	G	=	-35662.9	(J)	H	=	-29203.5	(J)	S	=	5.03	(J/K)	V	=	0.7	(cc)	Cp	=	2.67	(J/K)
	diopside	clinoenstatit	hedenbergite	alumino-buffo	buffonite	essenite	jadeite
	42.53	18.34	22.3	6.64	-2.24	10.19	2.25
feldspar	mass	=	21.02	(gm)	density	=	2.65	(gm/cc)	(analysis	in	mole	%)
	K0.01Na0.35Ca0.64Al1.64Si2.36O8
	G	=	-355792	(J)	H	=	-293674	(J)	S	=	48.41	(J/K)	V	=	7.92	(cc)	Cp	=	25.58	(J/K)
	albite	anorthite	sanidine
	35.48	63.96	0.57
spinel	mass	=	16.87	(gm)	density	=	4.7	(gm/cc)	(analysis	in	mole	%)
	Fe''0.95Mg0.25Fe'''1.34Al0.27Cr0.00Ti0.20O4
	G	=	-136757	(J)	H	=	-92907.9	(J)	S	=	34.17	(J/K)	V	=	3.59	(cc)	Cp	=	15.71	(J/K)
	chromite	hercynite	magnetite	spinel	ulvospinel
	0	-11.5	66.96	24.84	19.7
Viscosity	of	the	System:	5.27	(log	10	poise)
System	mass	=	100.7	(gm)	density	=	2.67	(gm/cc)
	G	=	-1.51367e+06	(J)	H	=	-1.1934e+06	(J)	S	=	249.59	(J/K)	V	=	37.68	(cc)	Cp	=	127.9	(J/K)
Oxygen	delta	moles	=	0.0184649	delta	grams	=	0.590855
	G	=	-5375.53	(J)	H	=	604.24	(J)	S	=	4.66	(J/K)	V	=	1969.93	(cc)	Cp	=	0.66	(J/K)
**********----------**********
Title:	Dummy	Title
T	=	1000	(C)	P	=	1	(kbars)	log(10)	f	O2	=	-9.82	delta	HM	=	-4.57	NNO	=	0.4	QFM	=	1	COH	=	2.95	IW	=	4.78
Constraint	Flags:	fO2	path	=	QFM+1	Fractionate	Solids
Liquid	mass	=	55.15	(gm)	density	=	2.34	(gm/cc)	viscosity	=	4.31	(log	10	poise)	(analysis	in	wt	%)
	G	=	-901506	(J)	H	=	-712240	(J)	S	=	148.66	(J/K)	V	=	23.56	(cc)	Cp	=	76.95	(J/K)
	SiO2	TiO2	Al2O3	Fe2O3	Cr2O3	FeO	MnO	MgO	NiO	CoO	CaO	Na2O	K2O	P2O5	H2O	CO2	SO3	Cl2O-1	F2O-1
	63.2	0.67	14.37	1.37	0	3.52	1.02	1.78	0	0	4.62	5.23	1.49	0.2	2.54	0	0	0	0
orthopyroxene	mass	=	0.3	(gm)	density	=	3.32	(gm/cc)	(analysis	in	mole	%)
	opx	Na0.00Ca0.07Fe''0.47Mg1.40Fe'''0.03Ti0.00Al0.08Si1.95O6
	G	=	-4566.4	(J)	H	=	-3710.9	(J)	S	=	0.67	(J/K)	V	=	0.09	(cc)	Cp	=	0.37	(J/K)
	diopside	clinoenstatit	hedenbergite	alumino-buffo	buffonite	essenite	jadeite
	-45.93	93.01	47.41	2.69	-2.22	4.84	0.2
clinopyroxene	mass	=	0.23	(gm)	density	=	3.29	(gm/cc)	(analysis	in	mole	%)
	cpx	Na0.02Ca0.80Fe''0.22Mg0.82Fe'''0.07Ti0.02Al0.18Si1.87O6
	G	=	-3543.95	(J)	H	=	-2909.72	(J)	S	=	0.5	(J/K)	V	=	0.07	(cc)	Cp	=	0.26	(J/K)
	diopside	clinoenstatit	hedenbergite	alumino-buffo	buffonite	essenite	jadeite
	43.98	17.66	22.49	6.24	-1.74	8.95	2.42
feldspar	mass	=	1.64	(gm)	density	=	2.63	(gm/cc)	(analysis	in	mole	%)
	K0.01Na0.47Ca0.52Al1.52Si2.48O8
	G	=	-27770	(J)	H	=	-22930.9	(J)	S	=	3.8	(J/K)	V	=	0.62	(cc)	Cp	=	2	(J/K)
	albite	anorthite	sanidine
	47.09	52.02	0.89
spinel	mass	=	0.33	(gm)	density	=	4.72	(gm/cc)	(analysis	in	mole	%)
	Fe''0.99Mg0.24Fe'''1.35Al0.18Cr0.00Ti0.24O4
	G	=	-2570.42	(J)	H	=	-1738.26	(J)	S	=	0.65	(J/K)	V	=	0.07	(cc)	Cp	=	0.3	(J/K)
	chromite	hercynite	magnetite	spinel	ulvospinel
	0	-15.48	67.59	24.38	23.51
Total	solids	mass	=	2.5	(gm)	density	=	2.93	(gm/cc)
	G	=	-38450.8	(J)	H	=	-31289.8	(J)	S	=	5.62	(J/K)	V	=	0.85	(cc)	Cp	=	2.94	(J/K)
Summary	of	all	fractionated	phases:	(total	mass	=	43.06	grams)
orthopyroxene	mass	=	0.46	(gm)	density	=	3.31	(gm/cc)	(analysis	in	mole	%)
	opx	Na0.00Ca0.07Fe''0.47Mg1.41Fe'''0.03Ti0.00Al0.08Si1.94O6
	G	=	-6977.43	(J)	H	=	-5671.88	(J)	S	=	1.03	(J/K)	V	=	0.14	(cc)	Cp	=	0.56	(J/K)
	diopside	clinoenstatit	hedenbergite	alumino-buffo	buffonite	essenite	jadeite
	-45.22	92.94	46.5	2.81	-2.32	5.09	0.2
clinopyroxene	mass	=	2.58	(gm)	density	=	3.29	(gm/cc)	(analysis	in	mole	%)
	cpx	Na0.02Ca0.79Fe''0.22Mg0.81Fe'''0.08Ti0.02Al0.19Si1.86O6
	G	=	-39877.6	(J)	H	=	-32731.4	(J)	S	=	5.61	(J/K)	V	=	0.78	(cc)	Cp	=	2.98	(J/K)
	diopside	clinoenstatit	hedenbergite	alumino-buffo	buffonite	essenite	jadeite
	42.6	18.33	22.33	6.61	-2.21	10.09	2.26
feldspar	mass	=	22.78	(gm)	density	=	2.65	(gm/cc)	(analysis	in	mole	%)
	K0.01Na0.36Ca0.63Al1.63Si2.37O8
	G	=	-385130	(J)	H	=	-318559	(J)	S	=	52.29	(J/K)	V	=	8.59	(cc)	Cp	=	27.7	(J/K)
	albite	anorthite	sanidine
	36.25	63.16	0.59
spinel	mass	=	17.24	(gm)	density	=	4.7	(gm/cc)	(analysis	in	mole	%)
	Fe''0.95Mg0.25Fe'''1.34Al0.27Cr0.00Ti0.20O4
	G	=	-139383	(J)	H	=	-95075.2	(J)	S	=	34.8	(J/K)	V	=	3.67	(cc)	Cp	=	16.04	(J/K)
	chromite	hercynite	magnetite	spinel	ulvospinel
	0	-11.59	66.97	24.85	19.77
Viscosity	of	the	System:	5.5	(log	10	poise)
System	mass	=	100.71	(gm)	density	=	2.68	(gm/cc)
	G	=	-1.51133e+06	(J)	H	=	-1.19557e+06	(J)	S	=	248.01	(J/K)	V	=	37.6	(cc)	Cp	=	127.17	(J/K)
Oxygen	delta	moles	=	0.018741	delta	grams	=	0.59969
	G	=	-5408.64	(J)	H	=	606.55	(J)	S	=	4.72	(J/K)	V	=	1983.8	(cc)	Cp	=	0.67	(J/K)
**********----------**********
Title:	Dummy	Title
T	=	990	(C)	P	=	1	(kbars)	log(10)	f	O2	=	-9.97	delta	HM	=	-4.57	NNO	=	0.4	QFM	=	1	COH	=	2.93	IW	=	4.8
Constraint	Flags:	fO2	path	=	QFM+1	Fractionate	Solids
Liquid	mass	=	52.9	(gm)	density	=	2.33	(gm/cc)	viscosity	=	4.38	(log	10	poise)	(analysis	in	wt	%)
	G	=	-865216	(J)	H	=	-685291	(J)	S	=	142.44	(J/K)	V	=	22.71	(cc)	Cp	=	73.67	(J/K)
	SiO2	TiO2	Al2O3	Fe2O3	Cr2O3	FeO	MnO	MgO	NiO	CoO	CaO	Na2O	K2O	P2O5	H2O	CO2	SO3	Cl2O-1	F2O-1
	63.84	0.65	14.12	1.3	0	3.26	1.06	1.65	0	0	4.43	5.29	1.55	0.21	2.65	0	0	0	0
orthopyroxene	mass	=	0.27	(gm)	density	=	3.32	(gm/cc)	(analysis	in	mole	%)
	opx	Na0.00Ca0.07Fe''0.48Mg1.40Fe'''0.03Ti0.00Al0.07Si1.95O6
	G	=	-4013.62	(J)	H	=	-3268.98	(J)	S	=	0.59	(J/K)	V	=	0.08	(cc)	Cp	=	0.32	(J/K)
	diopside	clinoenstatit	hedenbergite	alumino-buffo	buffonite	essenite	jadeite
	-46.48	93.07	48.11	2.59	-2.14	4.65	0.2
clinopyroxene	mass	=	0.19	(gm)	density	=	3.29	(gm/cc)	(analysis	in	mole	%)
	cpx	Na0.02Ca0.80Fe''0.22Mg0.81Fe'''0.07Ti0.02Al0.17Si1.87O6
	G	=	-2953.51	(J)	H	=	-2430.92	(J)	S	=	0.41	(J/K)	V	=	0.06	(cc)	Cp	=	0.22	(J/K)
	diopside	clinoenstatit	hedenbergite	alumino-buffo	buffonite	essenite	jadeite
	44.78	17.08	22.43	6.18	-1.55	8.6	2.49
feldspar	mass	=	1.53	(gm)	density	=	2.63	(gm/cc)	(analysis	in	mole	%)
	K0.01Na0.49Ca0.50Al1.50Si2.50O8
	G	=	-25873.2	(J)	H	=	-21407.2	(J)	S	=	3.54	(J/K)	V	=	0.58	(cc)	Cp	=	1.87	(J/K)
	albite	anorthite	sanidine
	48.71	50.34	0.95
spinel	mass	=	0.28	(gm)	density	=	4.73	(gm/cc)	(analysis	in	mole	%)
	Fe''1.00Mg0.24Fe'''1.35Al0.17Cr0.00Ti0.24O4
	G	=	-2222.58	(J)	H	=	-1506.98	(J)	S	=	0.57	(J/K)	V	=	0.06	(cc)	Cp	=	0.26	(J/K)
	chromite	hercynite	magnetite	spinel	ulvospinel
	0	-15.2	67.54	23.63	24.03
Total	solids	mass	=	2.27	(gm)	density	=	2.91	(gm/cc)
	G	=	-35062.9	(J)	H	=	-28614.1	(J)	S	=	5.11	(J/K)	V	=	0.78	(cc)	Cp	=	2.67	(J/K)
Summary	of	all	fractionated	phases:	(total	mass	=	45.55	grams)
orthopyroxene	mass	=	0.76	(gm)	density	=	3.32	(gm/cc)	(analysis	in	mole	%)
	opx	Na0.00Ca0.07Fe''0.47Mg1.41Fe'''0.03Ti0.00Al0.08Si1.95O6
	G	=	-11493.9	(J)	H	=	-9365.14	(J)	S	=	1.69	(J/K)	V	=	0.23	(cc)	Cp	=	0.92	(J/K)
	diopside	clinoenstatit	hedenbergite	alumino-buffo	buffonite	essenite	jadeite
	-45.5	92.97	46.86	2.76	-2.28	4.99	0.2
clinopyroxene	mass	=	2.8	(gm)	density	=	3.29	(gm/cc)	(analysis	in	mole	%)
	cpx	Na0.02Ca0.79Fe''0.22Mg0.81Fe'''0.08Ti0.02Al0.19Si1.86O6
	G	=	-43326.1	(J)	H	=	-35645.1	(J)	S	=	6.08	(J/K)	V	=	0.85	(cc)	Cp	=	3.24	(J/K)
	diopside	clinoenstatit	hedenbergite	alumino-buffo	buffonite	essenite	jadeite
	42.71	18.27	22.34	6.58	-2.17	10	2.27
feldspar	mass	=	24.42	(gm)	density	=	2.65	(gm/cc)	(analysis	in	mole	%)
	K0.01Na0.37Ca0.62Al1.62Si2.38O8
	G	=	-412296	(J)	H	=	-341749	(J)	S	=	55.85	(J/K)	V	=	9.21	(cc)	Cp	=	29.67	(J/K)
	albite	anorthite	sanidine
	36.99	62.41	0.61
spinel	mass	=	17.57	(gm)	density	=	4.7	(gm/cc)	(analysis	in	mole	%)
	Fe''0.95Mg0.25Fe'''1.34Al0.26Cr0.00Ti0.20O4
	G	=	-141583	(J)	H	=	-96965.1	(J)	S	=	35.32	(J/K)	V	=	3.74	(cc)	Cp	=	16.33	(J/K)
	chromite	hercynite	magnetite	spinel	ulvospinel
	0	-11.66	66.98	24.84	19.84
Viscosity	of	the	System:	5.73	(log	10	poise)
System	mass	=	100.72	(gm)	density	=	2.68	(gm/cc)
	G	=	-1.50898e+06	(J)	H	=	-1.19763e+06	(J)	S	=	246.49	(J/K)	V	=	37.52	(cc)	Cp	=	126.51	(J/K)
Oxygen	delta	moles	=	0.0189751	delta	grams	=	0.607182
	G	=	-5428.4	(J)	H	=	607.32	(J)	S	=	4.78	(J/K)	V	=	1992.81	(cc)	Cp	=	0.68	(J/K)
**********----------**********
Title:	Dummy	Title
T	=	980	(C)	P	=	1	(kbars)	log(10)	f	O2	=	-10.13	delta	HM	=	-4.58	NNO	=	0.41	QFM	=	1	COH	=	2.92	IW	=	4.82
Constraint	Flags:	fO2	path	=	QFM+1	Fractionate	Solids
Liquid	mass	=	50.83	(gm)	density	=	2.32	(gm/cc)	viscosity	=	4.45	(log	10	poise)	(analysis	in	wt	%)
	G	=	-831892	(J)	H	=	-660537	(J)	S	=	136.74	(J/K)	V	=	21.93	(cc)	Cp	=	70.68	(J/K)
	SiO2	TiO2	Al2O3	Fe2O3	Cr2O3	FeO	MnO	MgO	NiO	CoO	CaO	Na2O	K2O	P2O5	H2O	CO2	SO3	Cl2O-1	F2O-1
	64.45	0.63	13.87	1.22	0	3.02	1.1	1.53	0	0	4.26	5.34	1.61	0.22	2.75	0	0	0	0
orthopyroxene	mass	=	0.23	(gm)	density	=	3.32	(gm/cc)	(analysis	in	mole	%)
	opx	Na0.00Ca0.07Fe''0.49Mg1.39Fe'''0.02Ti0.00Al0.07Si1.95O6
	G	=	-3536.99	(J)	H	=	-2887.22	(J)	S	=	0.52	(J/K)	V	=	0.07	(cc)	Cp	=	0.28	(J/K)
	diopside	clinoenstatit	hedenbergite	alumino-buffo	buffonite	essenite	jadeite
	-47.04	93.14	48.8	2.5	-2.06	4.46	0.2
clinopyroxene	mass	=	0.16	(gm)	density	=	3.29	(gm/cc)	(analysis	in	mole	%)
	cpx	Na0.03Ca0.81Fe''0.22Mg0.81Fe'''0.07Ti0.02Al0.17Si1.87O6
	G	=	-2491.94	(J)	H	=	-2056.05	(J)	S	=	0.35	(J/K)	V	=	0.05	(cc)	Cp	=	0.19	(J/K)
	diopside	clinoenstatit	hedenbergite	alumino-buffo	buffonite	essenite	jadeite
	45.57	16.52	22.36	6.11	-1.37	8.25	2.55
feldspar	mass	=	1.43	(gm)	density	=	2.63	(gm/cc)	(analysis	in	mole	%)
	K0.01Na0.50Ca0.49Al1.49Si2.51O8
	G	=	-24178	(J)	H	=	-20044.6	(J)	S	=	3.3	(J/K)	V	=	0.55	(cc)	Cp	=	1.75	(J/K)
	albite	anorthite	sanidine
	50.29	48.69	1.02
spinel	mass	=	0.25	(gm)	density	=	4.74	(gm/cc)	(analysis	in	mole	%)
	Fe''1.02Mg0.23Fe'''1.35Al0.16Cr0.00Ti0.25O4
	G	=	-1932.8	(J)	H	=	-1314.13	(J)	S	=	0.49	(J/K)	V	=	0.05	(cc)	Cp	=	0.23	(J/K)
	chromite	hercynite	magnetite	spinel	ulvospinel
	0	-14.93	67.46	22.92	24.56
Total	solids	mass	=	2.08	(gm)	density	=	2.89	(gm/cc)
	G	=	-32139.7	(J)	H	=	-26302	(J)	S	=	4.66	(J/K)	V	=	0.72	(cc)	Cp	=	2.45	(J/K)
Summary	of	all	fractionated	phases:	(total	mass	=	47.81	grams)
orthopyroxene	mass	=	1.02	(gm)	density	=	3.32	(gm/cc)	(analysis	in	mole	%)
	opx	Na0.00Ca0.07Fe''0.47Mg1.40Fe'''0.03Ti0.00Al0.08Si1.95O6
	G	=	-15451.9	(J)	H	=	-12619.6	(J)	S	=	2.26	(J/K)	V	=	0.31	(cc)	Cp	=	1.24	(J/K)
	diopside	clinoenstatit	hedenbergite	alumino-buffo	buffonite	essenite	jadeite
	-45.75	92.99	47.18	2.72	-2.24	4.9	0.2
clinopyroxene	mass	=	2.99	(gm)	density	=	3.29	(gm/cc)	(analysis	in	mole	%)
	cpx	Na0.02Ca0.80Fe''0.22Mg0.81Fe'''0.08Ti0.02Al0.19Si1.86O6
	G	=	-46180.3	(J)	H	=	-38082.2	(J)	S	=	6.46	(J/K)	V	=	0.91	(cc)	Cp	=	3.46	(J/K)
	diopside	clinoenstatit	hedenbergite	alumino-buffo	buffonite	essenite	jadeite
	42.84	18.2	22.35	6.55	-2.13	9.91	2.29
feldspar	mass	=	25.95	(gm)	density	=	2.65	(gm/cc)	(analysis	in	mole	%)
	K0.01Na0.38Ca0.62Al1.62Si2.38O8
	G	=	-437532	(J)	H	=	-363433	(J)	S	=	59.13	(J/K)	V	=	9.79	(cc)	Cp	=	31.5	(J/K)
	albite	anorthite	sanidine
	37.68	61.69	0.63
spinel	mass	=	17.85	(gm)	density	=	4.7	(gm/cc)	(analysis	in	mole	%)
	Fe''0.95Mg0.25Fe'''1.34Al0.26Cr0.00Ti0.20O4
	G	=	-143430	(J)	H	=	-98626.2	(J)	S	=	35.75	(J/K)	V	=	3.79	(cc)	Cp	=	16.58	(J/K)
	chromite	hercynite	magnetite	spinel	ulvospinel
	0	-11.72	66.99	24.82	19.9
Viscosity	of	the	System:	5.99	(log	10	poise)
System	mass	=	100.73	(gm)	density	=	2.69	(gm/cc)
	G	=	-1.50663e+06	(J)	H	=	-1.1996e+06	(J)	S	=	245	(J/K)	V	=	37.45	(cc)	Cp	=	125.9	(J/K)
Oxygen	delta	moles	=	0.0191746	delta	grams	=	0.613565
	G	=	-5437.21	(J)	H	=	606.83	(J)	S	=	4.82	(J/K)	V	=	1997.82	(cc)	Cp	=	0.69	(J/K)
**********----------**********
Title:	Dummy	Title
T	=	970	(C)	P	=	1	(kbars)	log(10)	f	O2	=	-10.28	delta	HM	=	-4.58	NNO	=	0.41	QFM	=	1	COH	=	2.9	IW	=	4.83
Constraint	Flags:	fO2	path	=	QFM+1	Fractionate	Solids
Liquid	mass	=	48.94	(gm)	density	=	2.31	(gm/cc)	viscosity	=	4.52	(log	10	poise)	(analysis	in	wt	%)
	G	=	-801154	(J)	H	=	-637697	(J)	S	=	131.49	(J/K)	V	=	21.21	(cc)	Cp	=	67.93	(J/K)
	SiO2	TiO2	Al2O3	Fe2O3	Cr2O3	FeO	MnO	MgO	NiO	CoO	CaO	Na2O	K2O	P2O5	H2O	CO2	SO3	Cl2O-1	F2O-1
	65.04	0.61	13.61	1.15	0	2.8	1.14	1.42	0	0	4.09	5.38	1.67	0.22	2.86	0	0	0	0
orthopyroxene	mass	=	0.21	(gm)	density	=	3.33	(gm/cc)	(analysis	in	mole	%)
	opx	Na0.00Ca0.07Fe''0.49Mg1.39Fe'''0.02Ti0.00Al0.07Si1.95O6
	G	=	-3123.72	(J)	H	=	-2555.59	(J)	S	=	0.46	(J/K)	V	=	0.06	(cc)	Cp	=	0.25	(J/K)
	diopside	clinoenstatit	hedenbergite	alumino-buffo	buffonite	essenite	jadeite
	-47.59	93.21	49.47	2.41	-1.98	4.27	0.2
clinopyroxene	mass	=	0.14	(gm)	density	=	3.29	(gm/cc)	(analysis	in	mole	%)
	cpx	Na0.03Ca0.81Fe''0.22Mg0.81Fe'''0.07Ti0.02Al0.17Si1.87O6
	G	=	-2128.49	(J)	H	=	-1760.47	(J)	S	=	0.3	(J/K)	V	=	0.04	(cc)	Cp	=	0.16	(J/K)
	diopside	clinoenstatit	hedenbergite	alumino-buffo	buffonite	essenite	jadeite
	46.34	15.99	22.28	6.06	-1.19	7.9	2.62
feldspar	mass	=	1.35	(gm)	density	=	2.62	(gm/cc)	(analysis	in	mole	%)
	K0.01Na0.52Ca0.47Al1.47Si2.53O8
	G	=	-22653.8	(J)	H	=	-18818.7	(J)	S	=	3.09	(J/K)	V	=	0.51	(cc)	Cp	=	1.64	(J/K)
	albite	anorthite	sanidine
	51.84	47.07	1.09
spinel	mass	=	0.22	(gm)	density	=	4.75	(gm/cc)	(analysis	in	mole	%)
	Fe''1.03Mg0.22Fe'''1.35Al0.15Cr0.00Ti0.25O4
	G	=	-1689.17	(J)	H	=	-1151.8	(J)	S	=	0.43	(J/K)	V	=	0.05	(cc)	Cp	=	0.2	(J/K)
	chromite	hercynite	magnetite	spinel	ulvospinel
	0	-14.67	67.35	22.24	25.08
Total	solids	mass	=	1.91	(gm)	density	=	2.88	(gm/cc)
	G	=	-29595.2	(J)	H	=	-24286.5	(J)	S	=	4.27	(J/K)	V	=	0.66	(cc)	Cp	=	2.25	(J/K)
Summary	of	all	fractionated	phases:	(total	mass	=	49.88	grams)
orthopyroxene	mass	=	1.25	(gm)	density	=	3.32	(gm/cc)	(analysis	in	mole	%)
	opx	Na0.00Ca0.07Fe''0.47Mg1.40Fe'''0.03Ti0.00Al0.08Si1.95O6
	G	=	-18928.3	(J)	H	=	-15495.2	(J)	S	=	2.76	(J/K)	V	=	0.38	(cc)	Cp	=	1.52	(J/K)
	diopside	clinoenstatit	hedenbergite	alumino-buffo	buffonite	essenite	jadeite
	-45.99	93.02	47.48	2.68	-2.21	4.82	0.2
clinopyroxene	mass	=	3.15	(gm)	density	=	3.29	(gm/cc)	(analysis	in	mole	%)
	cpx	Na0.02Ca0.80Fe''0.22Mg0.81Fe'''0.08Ti0.02Al0.19Si1.86O6
	G	=	-48569.8	(J)	H	=	-40146.2	(J)	S	=	6.78	(J/K)	V	=	0.96	(cc)	Cp	=	3.64	(J/K)
	diopside	clinoenstatit	hedenbergite	alumino-buffo	buffonite	essenite	jadeite
	42.98	18.11	22.35	6.53	-2.09	9.83	2.3
feldspar	mass	=	27.39	(gm)	density	=	2.65	(gm/cc)	(analysis	in	mole	%)
	K0.01Na0.38Ca0.61Al1.61Si2.39O8
	G	=	-461043	(J)	H	=	-383772	(J)	S	=	62.16	(J/K)	V	=	10.33	(cc)	Cp	=	33.21	(J/K)
	albite	anorthite	sanidine
	38.35	61.01	0.65
spinel	mass	=	18.09	(gm)	density	=	4.71	(gm/cc)	(analysis	in	mole	%)
	Fe''0.95Mg0.25Fe'''1.34Al0.26Cr0.00Ti0.20O4
	G	=	-144985	(J)	H	=	-100097	(J)	S	=	36.11	(J/K)	V	=	3.84	(cc)	Cp	=	16.79	(J/K)
	chromite	hercynite	magnetite	spinel	ulvospinel
	0	-11.76	67	24.79	19.97
Viscosity	of	the	System:	6.26	(log	10	poise)
System	mass	=	100.73	(gm)	density	=	2.7	(gm/cc)
	G	=	-1.50428e+06	(J)	H	=	-1.20149e+06	(J)	S	=	243.56	(J/K)	V	=	37.38	(cc)	Cp	=	125.34	(J/K)
Oxygen	delta	moles	=	0.0193453	delta	grams	=	0.619026
	G	=	-5436.97	(J)	H	=	605.31	(J)	S	=	4.86	(J/K)	V	=	1999.51	(cc)	Cp	=	0.69	(J/K)
**********----------**********
Title:	Dummy	Title
T	=	960	(C)	P	=	1	(kbars)	log(10)	f	O2	=	-10.44	delta	HM	=	-4.58	NNO	=	0.41	QFM	=	1	COH	=	2.89	IW	=	4.85
Constraint	Flags:	fO2	path	=	QFM+1	Fractionate	Solids
Liquid	mass	=	47.19	(gm)	density	=	2.3	(gm/cc)	viscosity	=	4.58	(log	10	poise)	(analysis	in	wt	%)
	G	=	-772688	(J)	H	=	-616538	(J)	S	=	126.63	(J/K)	V	=	20.53	(cc)	Cp	=	65.4	(J/K)
	SiO2	TiO2	Al2O3	Fe2O3	Cr2O3	FeO	MnO	MgO	NiO	CoO	CaO	Na2O	K2O	P2O5	H2O	CO2	SO3	Cl2O-1	F2O-1
	65.6	0.59	13.35	1.09	0	2.59	1.19	1.33	0	0	3.93	5.41	1.73	0.23	2.97	0	0	0	0
orthopyroxene	mass	=	0.18	(gm)	density	=	3.33	(gm/cc)	(analysis	in	mole	%)
	opx	Na0.00Ca0.07Fe''0.50Mg1.39Fe'''0.02Ti0.00Al0.07Si1.95O6
	G	=	-2763.61	(J)	H	=	-2266.05	(J)	S	=	0.4	(J/K)	V	=	0.06	(cc)	Cp	=	0.22	(J/K)
	diopside	clinoenstatit	hedenbergite	alumino-buffo	buffonite	essenite	jadeite
	-48.14	93.3	50.14	2.32	-1.91	4.1	0.2
clinopyroxene	mass	=	0.12	(gm)	density	=	3.29	(gm/cc)	(analysis	in	mole	%)
	cpx	Na0.03Ca0.82Fe''0.22Mg0.81Fe'''0.07Ti0.03Al0.16Si1.87O6
	G	=	-1840.47	(J)	H	=	-1525.97	(J)	S	=	0.26	(J/K)	V	=	0.04	(cc)	Cp	=	0.14	(J/K)
	diopside	clinoenstatit	hedenbergite	alumino-buffo	buffonite	essenite	jadeite
	47.1	15.46	22.2	6.01	-1	7.55	2.69
feldspar	mass	=	1.27	(gm)	density	=	2.62	(gm/cc)	(analysis	in	mole	%)
	K0.01Na0.53Ca0.45Al1.45Si2.55O8
	G	=	-21276.1	(J)	H	=	-17709.7	(J)	S	=	2.89	(J/K)	V	=	0.48	(cc)	Cp	=	1.54	(J/K)
	albite	anorthite	sanidine
	53.35	45.49	1.16
spinel	mass	=	0.19	(gm)	density	=	4.76	(gm/cc)	(analysis	in	mole	%)
	Fe''1.04Mg0.22Fe'''1.34Al0.14Cr0.00Ti0.26O4
	G	=	-1482.71	(J)	H	=	-1014.06	(J)	S	=	0.38	(J/K)	V	=	0.04	(cc)	Cp	=	0.18	(J/K)
	chromite	hercynite	magnetite	spinel	ulvospinel
	0	-14.42	67.22	21.59	25.61
Total	solids	mass	=	1.76	(gm)	density	=	2.87	(gm/cc)
	G	=	-27362.8	(J)	H	=	-22515.8	(J)	S	=	3.93	(J/K)	V	=	0.61	(cc)	Cp	=	2.08	(J/K)
Summary	of	all	fractionated	phases:	(total	mass	=	51.78	grams)
orthopyroxene	mass	=	1.46	(gm)	density	=	3.32	(gm/cc)	(analysis	in	mole	%)
	opx	Na0.00Ca0.07Fe''0.48Mg1.40Fe'''0.03Ti0.00Al0.08Si1.95O6
	G	=	-21987.1	(J)	H	=	-18041.6	(J)	S	=	3.2	(J/K)	V	=	0.44	(cc)	Cp	=	1.77	(J/K)
	diopside	clinoenstatit	hedenbergite	alumino-buffo	buffonite	essenite	jadeite
	-46.22	93.05	47.76	2.64	-2.18	4.74	0.2
clinopyroxene	mass	=	3.29	(gm)	density	=	3.29	(gm/cc)	(analysis	in	mole	%)
	cpx	Na0.02Ca0.80Fe''0.22Mg0.81Fe'''0.08Ti0.02Al0.19Si1.86O6
	G	=	-50593.3	(J)	H	=	-41916	(J)	S	=	7.04	(J/K)	V	=	1	(cc)	Cp	=	3.79	(J/K)
	diopside	clinoenstatit	hedenbergite	alumino-buffo	buffonite	essenite	jadeite
	43.12	18.03	22.34	6.51	-2.06	9.75	2.31
feldspar	mass	=	28.73	(gm)	density	=	2.65	(gm/cc)	(analysis	in	mole	%)
	K0.01Na0.39Ca0.60Al1.60Si2.40O8
	G	=	-483002	(J)	H	=	-402900	(J)	S	=	64.96	(J/K)	V	=	10.84	(cc)	Cp	=	34.81	(J/K)
	albite	anorthite	sanidine
	38.98	60.35	0.67
spinel	mass	=	18.31	(gm)	density	=	4.71	(gm/cc)	(analysis	in	mole	%)
	Fe''0.95Mg0.25Fe'''1.34Al0.26Cr0.00Ti0.20O4
	G	=	-146292	(J)	H	=	-101406	(J)	S	=	36.4	(J/K)	V	=	3.89	(cc)	Cp	=	16.98	(J/K)
	chromite	hercynite	magnetite	spinel	ulvospinel
	0	-11.79	67	24.77	20.03
Viscosity	of	the	System:	6.58	(log	10	poise)
System	mass	=	100.74	(gm)	density	=	2.7	(gm/cc)
	G	=	-1.50193e+06	(J)	H	=	-1.20332e+06	(J)	S	=	242.15	(J/K)	V	=	37.31	(cc)	Cp	=	124.81	(J/K)
Oxygen	delta	moles	=	0.0194917	delta	grams	=	0.623713
	G	=	-5429.19	(J)	H	=	602.92	(J)	S	=	4.89	(J/K)	V	=	1998.45	(cc)	Cp	=	0.7	(J/K)
**********----------**********
Title:	Dummy	Title
T	=	950	(C)	P	=	1	(kbars)	log(10)	f	O2	=	-10.6	delta	HM	=	-4.59	NNO	=	0.42	QFM	=	1	COH	=	2.87	IW	=	4.87
Constraint	Flags:	fO2	path	=	QFM+1	Fractionate	Solids
Liquid	mass	=	45.57	(gm)	density	=	2.29	(gm/cc)	viscosity	=	4.64	(log	10	poise)	(analysis	in	wt	%)
	G	=	-746231	(J)	H	=	-596868	(J)	S	=	122.11	(J/K)	V	=	19.91	(cc)	Cp	=	63.05	(J/K)
	SiO2	TiO2	Al2O3	Fe2O3	Cr2O3	FeO	MnO	MgO	NiO	CoO	CaO	Na2O	K2O	P2O5	H2O	CO2	SO3	Cl2O-1	F2O-1
	66.13	0.57	13.09	1.03	0	2.4	1.23	1.24	0	0	3.78	5.44	1.78	0.24	3.07	0	0	0	0
orthopyroxene	mass	=	0.16	(gm)	density	=	3.33	(gm/cc)	(analysis	in	mole	%)
	opx	Na0.00Ca0.06Fe''0.51Mg1.38Fe'''0.02Ti0.00Al0.06Si1.96O6
	G	=	-2448.43	(J)	H	=	-2012.12	(J)	S	=	0.36	(J/K)	V	=	0.05	(cc)	Cp	=	0.2	(J/K)
	diopside	clinoenstatit	hedenbergite	alumino-buffo	buffonite	essenite	jadeite
	-48.69	93.38	50.79	2.24	-1.84	3.92	0.2
clinopyroxene	mass	=	0.1	(gm)	density	=	3.29	(gm/cc)	(analysis	in	mole	%)
	cpx	Na0.03Ca0.82Fe''0.22Mg0.80Fe'''0.06Ti0.03Al0.16Si1.88O6
	G	=	-1610.96	(J)	H	=	-1338.93	(J)	S	=	0.22	(J/K)	V	=	0.03	(cc)	Cp	=	0.12	(J/K)
	diopside	clinoenstatit	hedenbergite	alumino-buffo	buffonite	essenite	jadeite
	47.84	14.95	22.11	5.96	-0.82	7.21	2.76
feldspar	mass	=	1.19	(gm)	density	=	2.62	(gm/cc)	(analysis	in	mole	%)
	K0.01Na0.55Ca0.44Al1.44Si2.56O8
	G	=	-20024.7	(J)	H	=	-16701.7	(J)	S	=	2.72	(J/K)	V	=	0.46	(cc)	Cp	=	1.45	(J/K)
	albite	anorthite	sanidine
	54.82	43.94	1.24
spinel	mass	=	0.17	(gm)	density	=	4.77	(gm/cc)	(analysis	in	mole	%)
	Fe''1.05Mg0.21Fe'''1.34Al0.14Cr0.00Ti0.26O4
	G	=	-1306.51	(J)	H	=	-896.33	(J)	S	=	0.34	(J/K)	V	=	0.04	(cc)	Cp	=	0.16	(J/K)
	chromite	hercynite	magnetite	spinel	ulvospinel
	0	-14.18	67.07	20.96	26.15
Total	solids	mass	=	1.63	(gm)	density	=	2.85	(gm/cc)
	G	=	-25390.6	(J)	H	=	-20949.1	(J)	S	=	3.63	(J/K)	V	=	0.57	(cc)	Cp	=	1.93	(J/K)
Summary	of	all	fractionated	phases:	(total	mass	=	53.53	grams)
orthopyroxene	mass	=	1.64	(gm)	density	=	3.32	(gm/cc)	(analysis	in	mole	%)
	opx	Na0.00Ca0.07Fe''0.48Mg1.40Fe'''0.03Ti0.00Al0.07Si1.95O6
	G	=	-24682	(J)	H	=	-20300.6	(J)	S	=	3.58	(J/K)	V	=	0.49	(cc)	Cp	=	1.98	(J/K)
	diopside	clinoenstatit	hedenbergite	alumino-buffo	buffonite	essenite	jadeite
	-46.43	93.07	48.02	2.61	-2.15	4.67	0.2
clinopyroxene	mass	=	3.4	(gm)	density	=	3.29	(gm/cc)	(analysis	in	mole	%)
	cpx	Na0.02Ca0.80Fe''0.22Mg0.81Fe'''0.08Ti0.02Al0.18Si1.86O6
	G	=	-52326.7	(J)	H	=	-43452.7	(J)	S	=	7.26	(J/K)	V	=	1.03	(cc)	Cp	=	3.92	(J/K)
	diopside	clinoenstatit	hedenbergite	alumino-buffo	buffonite	essenite	jadeite
	43.25	17.94	22.34	6.49	-2.02	9.67	2.33
feldspar	mass	=	29.99	(gm)	density	=	2.65	(gm/cc)	(analysis	in	mole	%)
	K0.01Na0.40Ca0.60Al1.60Si2.40O8
	G	=	-503557	(J)	H	=	-420935	(J)	S	=	67.55	(J/K)	V	=	11.32	(cc)	Cp	=	36.3	(J/K)
	albite	anorthite	sanidine
	39.59	59.72	0.69
spinel	mass	=	18.5	(gm)	density	=	4.71	(gm/cc)	(analysis	in	mole	%)
	Fe''0.95Mg0.25Fe'''1.34Al0.26Cr0.00Ti0.20O4
	G	=	-147391	(J)	H	=	-102580	(J)	S	=	36.64	(J/K)	V	=	3.93	(cc)	Cp	=	17.14	(J/K)
	chromite	hercynite	magnetite	spinel	ulvospinel
	0	-11.82	67	24.73	20.08
Viscosity	of	the	System:	6.97	(log	10	poise)
System	mass	=	100.74	(gm)	density	=	2.7	(gm/cc)
	G	=	-1.49958e+06	(J)	H	=	-1.20509e+06	(J)	S	=	240.77	(J/K)	V	=	37.25	(cc)	Cp	=	124.32	(J/K)
Oxygen	delta	moles	=	0.0196178	delta	grams	=	0.627747
	G	=	-5415.1	(J)	H	=	599.81	(J)	S	=	4.92	(J/K)	V	=	1995.06	(cc)	Cp	=	0.7	(J/K)
**********----------**********
Title:	Dummy	Title
T	=	940	(C)	P	=	1	(kbars)	log(10)	f	O2	=	-10.77	delta	HM	=	-4.59	NNO	=	0.42	QFM	=	1	COH	=	2.86	IW	=	4.88
Constraint	Flags:	fO2	path	=	QFM+1	Fractionate	Solids
Liquid	mass	=	44.07	(gm)	density	=	2.28	(gm/cc)	viscosity	=	4.69	(log	10	poise)	(analysis	in	wt	%)
	G	=	-721563	(J)	H	=	-578522	(J)	S	=	117.91	(J/K)	V	=	19.32	(cc)	Cp	=	60.88	(J/K)
	SiO2	TiO2	Al2O3	Fe2O3	Cr2O3	FeO	MnO	MgO	NiO	CoO	CaO	Na2O	K2O	P2O5	H2O	CO2	SO3	Cl2O-1	F2O-1
	66.64	0.56	12.82	0.97	0	2.23	1.27	1.15	0	0	3.63	5.46	1.84	0.25	3.18	0	0	0	0
orthopyroxene	mass	=	0.15	(gm)	density	=	3.34	(gm/cc)	(analysis	in	mole	%)
	opx	Na0.00Ca0.06Fe''0.51Mg1.38Fe'''0.02Ti0.00Al0.06Si1.96O6
	G	=	-2171.48	(J)	H	=	-1788.53	(J)	S	=	0.32	(J/K)	V	=	0.04	(cc)	Cp	=	0.18	(J/K)
	diopside	clinoenstatit	hedenbergite	alumino-buffo	buffonite	essenite	jadeite
	-49.25	93.48	51.43	2.15	-1.77	3.76	0.2
clinopyroxene	mass	=	0.09	(gm)	density	=	3.29	(gm/cc)	(analysis	in	mole	%)
	cpx	Na0.03Ca0.83Fe''0.22Mg0.80Fe'''0.06Ti0.03Al0.16Si1.88O6
	G	=	-1427.18	(J)	H	=	-1189.06	(J)	S	=	0.2	(J/K)	V	=	0.03	(cc)	Cp	=	0.11	(J/K)
	diopside	clinoenstatit	hedenbergite	alumino-buffo	buffonite	essenite	jadeite
	48.57	14.46	22.01	5.92	-0.64	6.86	2.82
feldspar	mass	=	1.13	(gm)	density	=	2.62	(gm/cc)	(analysis	in	mole	%)
	K0.01Na0.56Ca0.42Al1.42Si2.58O8
	G	=	-18883.3	(J)	H	=	-15781.5	(J)	S	=	2.56	(J/K)	V	=	0.43	(cc)	Cp	=	1.37	(J/K)
	albite	anorthite	sanidine
	56.26	42.42	1.32
spinel	mass	=	0.15	(gm)	density	=	4.77	(gm/cc)	(analysis	in	mole	%)
	Fe''1.06Mg0.20Fe'''1.34Al0.13Cr0.00Ti0.27O4
	G	=	-1155.21	(J)	H	=	-795.08	(J)	S	=	0.3	(J/K)	V	=	0.03	(cc)	Cp	=	0.14	(J/K)
	chromite	hercynite	magnetite	spinel	ulvospinel
	0	-13.94	66.88	20.36	26.69
Total	solids	mass	=	1.52	(gm)	density	=	2.84	(gm/cc)
	G	=	-23637.2	(J)	H	=	-19554.1	(J)	S	=	3.37	(J/K)	V	=	0.53	(cc)	Cp	=	1.79	(J/K)
Summary	of	all	fractionated	phases:	(total	mass	=	55.16	grams)
orthopyroxene	mass	=	1.8	(gm)	density	=	3.33	(gm/cc)	(analysis	in	mole	%)
	opx	Na0.00Ca0.07Fe''0.48Mg1.40Fe'''0.02Ti0.00Al0.07Si1.95O6
	G	=	-27058.5	(J)	H	=	-22307.6	(J)	S	=	3.92	(J/K)	V	=	0.54	(cc)	Cp	=	2.18	(J/K)
	diopside	clinoenstatit	hedenbergite	alumino-buffo	buffonite	essenite	jadeite
	-46.63	93.1	48.27	2.57	-2.12	4.61	0.2
clinopyroxene	mass	=	3.51	(gm)	density	=	3.29	(gm/cc)	(analysis	in	mole	%)
	cpx	Na0.02Ca0.80Fe''0.22Mg0.81Fe'''0.08Ti0.02Al0.18Si1.86O6
	G	=	-53828.7	(J)	H	=	-44803.3	(J)	S	=	7.44	(J/K)	V	=	1.06	(cc)	Cp	=	4.03	(J/K)
	diopside	clinoenstatit	hedenbergite	alumino-buffo	buffonite	essenite	jadeite
	43.39	17.85	22.33	6.48	-1.99	9.6	2.34
feldspar	mass	=	31.18	(gm)	density	=	2.65	(gm/cc)	(analysis	in	mole	%)
	K0.01Na0.40Ca0.59Al1.59Si2.41O8
	G	=	-522837	(J)	H	=	-437976	(J)	S	=	69.95	(J/K)	V	=	11.77	(cc)	Cp	=	37.71	(J/K)
	albite	anorthite	sanidine
	40.18	59.11	0.71
spinel	mass	=	18.67	(gm)	density	=	4.71	(gm/cc)	(analysis	in	mole	%)
	Fe''0.95Mg0.25Fe'''1.34Al0.26Cr0.00Ti0.20O4
	G	=	-148312	(J)	H	=	-103638	(J)	S	=	36.83	(J/K)	V	=	3.96	(cc)	Cp	=	17.28	(J/K)
	chromite	hercynite	magnetite	spinel	ulvospinel
	0	-11.84	67	24.7	20.14
Viscosity	of	the	System:	7.51	(log	10	poise)
System	mass	=	100.74	(gm)	density	=	2.71	(gm/cc)
	G	=	-1.49724e+06	(J)	H	=	-1.2068e+06	(J)	S	=	239.41	(J/K)	V	=	37.19	(cc)	Cp	=	123.87	(J/K)
Oxygen	delta	moles	=	0.0197266	delta	grams	=	0.631227
	G	=	-5395.7	(J)	H	=	596.1	(J)	S	=	4.94	(J/K)	V	=	1989.72	(cc)	Cp	=	0.7	(J/K)
**********----------**********
Title:	Dummy	Title
T	=	930	(C)	P	=	1	(kbars)	log(10)	f	O2	=	-10.93	delta	HM	=	-4.59	NNO	=	0.43	QFM	=	1	COH	=	2.85	IW	=	4.9
Constraint	Flags:	fO2	path	=	QFM+1	Fractionate	Solids
Liquid	mass	=	42.67	(gm)	density	=	2.27	(gm/cc)	viscosity	=	4.74	(log	10	poise)	(analysis	in	wt	%)
	G	=	-698496	(J)	H	=	-561362	(J)	S	=	113.98	(J/K)	V	=	18.77	(cc)	Cp	=	58.85	(J/K)
	SiO2	TiO2	Al2O3	Fe2O3	Cr2O3	FeO	MnO	MgO	NiO	CoO	CaO	Na2O	K2O	P2O5	H2O	CO2	SO3	Cl2O-1	F2O-1
	67.13	0.54	12.56	0.91	0	2.06	1.31	1.08	0	0	3.5	5.47	1.89	0.26	3.28	0	0	0	0
orthopyroxene	mass	=	0.13	(gm)	density	=	3.34	(gm/cc)	(analysis	in	mole	%)
	opx	Na0.00Ca0.06Fe''0.52Mg1.38Fe'''0.02Ti0.00Al0.06Si1.96O6
	G	=	-1927.22	(J)	H	=	-1590.91	(J)	S	=	0.28	(J/K)	V	=	0.04	(cc)	Cp	=	0.16	(J/K)
	diopside	clinoenstatit	hedenbergite	alumino-buffo	buffonite	essenite	jadeite
	-49.8	93.57	52.07	2.07	-1.71	3.59	0.2
clinopyroxene	mass	=	0.08	(gm)	density	=	3.29	(gm/cc)	(analysis	in	mole	%)
	cpx	Na0.03Ca0.83Fe''0.22Mg0.80Fe'''0.06Ti0.03Al0.15Si1.88O6
	G	=	-1279.37	(J)	H	=	-1068.49	(J)	S	=	0.18	(J/K)	V	=	0.03	(cc)	Cp	=	0.1	(J/K)
	diopside	clinoenstatit	hedenbergite	alumino-buffo	buffonite	essenite	jadeite
	49.28	13.98	21.9	5.89	-0.46	6.52	2.89
feldspar	mass	=	1.07	(gm)	density	=	2.62	(gm/cc)	(analysis	in	mole	%)
	K0.01Na0.58Ca0.41Al1.41Si2.59O8
	G	=	-17838.1	(J)	H	=	-14938.1	(J)	S	=	2.41	(J/K)	V	=	0.41	(cc)	Cp	=	1.3	(J/K)
	albite	anorthite	sanidine
	57.66	40.93	1.4
spinel	mass	=	0.14	(gm)	density	=	4.78	(gm/cc)	(analysis	in	mole	%)
	Fe''1.07Mg0.20Fe'''1.33Al0.12Cr0.00Ti0.27O4
	G	=	-1024.59	(J)	H	=	-707.51	(J)	S	=	0.26	(J/K)	V	=	0.03	(cc)	Cp	=	0.12	(J/K)
	chromite	hercynite	magnetite	spinel	ulvospinel
	0	-13.7	66.67	19.78	27.25
Total	solids	mass	=	1.41	(gm)	density	=	2.83	(gm/cc)
	G	=	-22069.3	(J)	H	=	-18305	(J)	S	=	3.13	(J/K)	V	=	0.5	(cc)	Cp	=	1.67	(J/K)
Summary	of	all	fractionated	phases:	(total	mass	=	56.66	grams)
orthopyroxene	mass	=	1.94	(gm)	density	=	3.33	(gm/cc)	(analysis	in	mole	%)
	opx	Na0.00Ca0.07Fe''0.49Mg1.40Fe'''0.02Ti0.00Al0.07Si1.95O6
	G	=	-29155.2	(J)	H	=	-24092.7	(J)	S	=	4.21	(J/K)	V	=	0.58	(cc)	Cp	=	2.35	(J/K)
	diopside	clinoenstatit	hedenbergite	alumino-buffo	buffonite	essenite	jadeite
	-46.82	93.13	48.5	2.54	-2.09	4.54	0.2
clinopyroxene	mass	=	3.6	(gm)	density	=	3.3	(gm/cc)	(analysis	in	mole	%)
	cpx	Na0.02Ca0.80Fe''0.22Mg0.81Fe'''0.08Ti0.02Al0.18Si1.86O6
	G	=	-55145.4	(J)	H	=	-46005.1	(J)	S	=	7.6	(J/K)	V	=	1.09	(cc)	Cp	=	4.13	(J/K)
	diopside	clinoenstatit	hedenbergite	alumino-buffo	buffonite	essenite	jadeite
	43.52	17.77	22.32	6.46	-1.95	9.53	2.35
feldspar	mass	=	32.31	(gm)	density	=	2.65	(gm/cc)	(analysis	in	mole	%)
	K0.01Na0.41Ca0.59Al1.59Si2.41O8
	G	=	-540954	(J)	H	=	-454110	(J)	S	=	72.18	(J/K)	V	=	12.2	(cc)	Cp	=	39.03	(J/K)
	albite	anorthite	sanidine
	40.74	58.52	0.73
spinel	mass	=	18.82	(gm)	density	=	4.72	(gm/cc)	(analysis	in	mole	%)
	Fe''0.96Mg0.25Fe'''1.34Al0.26Cr0.00Ti0.20O4
	G	=	-149081	(J)	H	=	-104595	(J)	S	=	36.97	(J/K)	V	=	3.99	(cc)	Cp	=	17.4	(J/K)
	chromite	hercynite	magnetite	spinel	ulvospinel
	0	-11.86	67	24.67	20.19
Viscosity	of	the	System:	8.66	(log	10	poise)
System	mass	=	100.75	(gm)	density	=	2.71	(gm/cc)
	G	=	-1.4949e+06	(J)	H	=	-1.20847e+06	(J)	S	=	238.07	(J/K)	V	=	37.13	(cc)	Cp	=	123.44	(J/K)
Oxygen	delta	moles	=	0.0198206	delta	grams	=	0.634234
	G	=	-5371.81	(J)	H	=	591.87	(J)	S	=	4.96	(J/K)	V	=	1982.72	(cc)	Cp	=	0.71	(J/K)
**********----------**********
Title:	Dummy	Title
T	=	920	(C)	P	=	1	(kbars)	log(10)	f	O2	=	-11.1	delta	HM	=	-4.6	NNO	=	0.43	QFM	=	1	COH	=	2.83	IW	=	4.92
Constraint	Flags:	fO2	path	=	QFM+1	Fractionate	Solids
Liquid	mass	=	41.36	(gm)	density	=	2.27	(gm/cc)	viscosity	=	4.79	(log	10	poise)	(analysis	in	wt	%)
	G	=	-676871	(J)	H	=	-545270	(J)	S	=	110.3	(J/K)	V	=	18.25	(cc)	Cp	=	56.96	(J/K)
	SiO2	TiO2	Al2O3	Fe2O3	Cr2O3	FeO	MnO	MgO	NiO	CoO	CaO	Na2O	K2O	P2O5	H2O	CO2	SO3	Cl2O-1	F2O-1
	67.6	0.53	12.29	0.86	0	1.91	1.35	1.01	0	0	3.37	5.48	1.94	0.27	3.39	0	0	0	0
orthopyroxene	mass	=	0.12	(gm)	density	=	3.34	(gm/cc)	(analysis	in	mole	%)
	opx	Na0.00Ca0.06Fe''0.53Mg1.37Fe'''0.02Ti0.00Al0.06Si1.96O6
	G	=	-1711.1	(J)	H	=	-1415.68	(J)	S	=	0.25	(J/K)	V	=	0.03	(cc)	Cp	=	0.14	(J/K)
	diopside	clinoenstatit	hedenbergite	alumino-buffo	buffonite	essenite	jadeite
	-50.36	93.67	52.7	2	-1.64	3.43	0.2
clinopyroxene	mass	=	0.08	(gm)	density	=	3.29	(gm/cc)	(analysis	in	mole	%)
	cpx	Na0.03Ca0.84Fe''0.22Mg0.80Fe'''0.06Ti0.03Al0.15Si1.88O6
	G	=	-1160.05	(J)	H	=	-971.17	(J)	S	=	0.16	(J/K)	V	=	0.02	(cc)	Cp	=	0.09	(J/K)
	diopside	clinoenstatit	hedenbergite	alumino-buffo	buffonite	essenite	jadeite
	49.97	13.51	21.79	5.86	-0.28	6.18	2.97
feldspar	mass	=	1.01	(gm)	density	=	2.61	(gm/cc)	(analysis	in	mole	%)
	K0.01Na0.59Ca0.39Al1.39Si2.61O8
	G	=	-16877.7	(J)	H	=	-14162.4	(J)	S	=	2.28	(J/K)	V	=	0.39	(cc)	Cp	=	1.23	(J/K)
	albite	anorthite	sanidine
	59.03	39.48	1.49
spinel	mass	=	0.12	(gm)	density	=	4.79	(gm/cc)	(analysis	in	mole	%)
	Fe''1.09Mg0.19Fe'''1.33Al0.12Cr0.00Ti0.28O4
	G	=	-911.27	(J)	H	=	-631.4	(J)	S	=	0.23	(J/K)	V	=	0.03	(cc)	Cp	=	0.11	(J/K)
	chromite	hercynite	magnetite	spinel	ulvospinel
	0	-13.47	66.44	19.23	27.81
Total	solids	mass	=	1.32	(gm)	density	=	2.82	(gm/cc)
	G	=	-20660.1	(J)	H	=	-17180.7	(J)	S	=	2.92	(J/K)	V	=	0.47	(cc)	Cp	=	1.56	(J/K)
Summary	of	all	fractionated	phases:	(total	mass	=	58.07	grams)
orthopyroxene	mass	=	2.07	(gm)	density	=	3.33	(gm/cc)	(analysis	in	mole	%)
	opx	Na0.00Ca0.07Fe''0.49Mg1.40Fe'''0.02Ti0.00Al0.07Si1.95O6
	G	=	-31005.1	(J)	H	=	-25681.7	(J)	S	=	4.46	(J/K)	V	=	0.62	(cc)	Cp	=	2.5	(J/K)
	diopside	clinoenstatit	hedenbergite	alumino-buffo	buffonite	essenite	jadeite
	-47.01	93.16	48.72	2.51	-2.07	4.49	0.2
clinopyroxene	mass	=	3.68	(gm)	density	=	3.3	(gm/cc)	(analysis	in	mole	%)
	cpx	Na0.02Ca0.80Fe''0.22Mg0.81Fe'''0.08Ti0.02Al0.18Si1.86O6
	G	=	-56313	(J)	H	=	-47087.2	(J)	S	=	7.73	(J/K)	V	=	1.12	(cc)	Cp	=	4.22	(J/K)
	diopside	clinoenstatit	hedenbergite	alumino-buffo	buffonite	essenite	jadeite
	43.64	17.68	22.31	6.45	-1.92	9.46	2.36
feldspar	mass	=	33.37	(gm)	density	=	2.65	(gm/cc)	(analysis	in	mole	%)
	K0.01Na0.41Ca0.58Al1.58Si2.42O8
	G	=	-558004	(J)	H	=	-469412	(J)	S	=	74.25	(J/K)	V	=	12.6	(cc)	Cp	=	40.28	(J/K)
	albite	anorthite	sanidine
	41.29	57.96	0.75
spinel	mass	=	18.95	(gm)	density	=	4.72	(gm/cc)	(analysis	in	mole	%)
	Fe''0.96Mg0.25Fe'''1.34Al0.26Cr0.00Ti0.20O4
	G	=	-149717	(J)	H	=	-105466	(J)	S	=	37.09	(J/K)	V	=	4.02	(cc)	Cp	=	17.51	(J/K)
	chromite	hercynite	magnetite	spinel	ulvospinel
	0	-11.87	67	24.63	20.24
Viscosity	of	the	System	cannot	be	computed.
System	mass	=	100.75	(gm)	density	=	2.72	(gm/cc)
	G	=	-1.49257e+06	(J)	H	=	-1.2101e+06	(J)	S	=	236.75	(J/K)	V	=	37.07	(cc)	Cp	=	123.03	(J/K)
Oxygen	delta	moles	=	0.0199019	delta	grams	=	0.636836
	G	=	-5344.11	(J)	H	=	587.21	(J)	S	=	4.97	(J/K)	V	=	1974.31	(cc)	Cp	=	0.71	(J/K)
**********----------**********
Title:	Dummy	Title
T	=	910	(C)	P	=	1	(kbars)	log(10)	f	O2	=	-11.28	delta	HM	=	-4.6	NNO	=	0.44	QFM	=	1	COH	=	2.81	IW	=	4.93
Constraint	Flags:	fO2	path	=	QFM+1	Fractionate	Solids
Liquid	mass	=	40.12	(gm)	density	=	2.26	(gm/cc)	viscosity	=	4.83	(log	10	poise)	(analysis	in	wt	%)
	G	=	-656411	(J)	H	=	-530026	(J)	S	=	106.82	(J/K)	V	=	17.76	(cc)	Cp	=	55.18	(J/K)
	SiO2	TiO2	Al2O3	Fe2O3	Cr2O3	FeO	MnO	MgO	NiO	CoO	CaO	Na2O	K2O	P2O5	H2O	CO2	SO3	Cl2O-1	F2O-1
	68.06	0.51	12.03	0.81	0	1.77	1.39	0.94	0	0	3.24	5.48	2	0.27	3.49	0	0	0	0
orthopyroxene	mass	=	0.11	(gm)	density	=	3.35	(gm/cc)	(analysis	in	mole	%)
	opx	Na0.00Ca0.06Fe''0.53Mg1.37Fe'''0.02Ti0.00Al0.05Si1.96O6
	G	=	-1566.03	(J)	H	=	-1298.5	(J)	S	=	0.23	(J/K)	V	=	0.03	(cc)	Cp	=	0.13	(J/K)
	diopside	clinoenstatit	hedenbergite	alumino-buffo	buffonite	essenite	jadeite
	-51.02	93.77	53.43	1.92	-1.58	3.28	0.2
clinopyroxene	mass	=	0.07	(gm)	density	=	3.29	(gm/cc)	(analysis	in	mole	%)
	cpx	Na0.03Ca0.84Fe''0.22Mg0.80Fe'''0.06Ti0.03Al0.15Si1.88O6
	G	=	-1020.55	(J)	H	=	-856.41	(J)	S	=	0.14	(J/K)	V	=	0.02	(cc)	Cp	=	0.08	(J/K)
	diopside	clinoenstatit	hedenbergite	alumino-buffo	buffonite	essenite	jadeite
	50.62	13.09	21.74	5.77	-0.12	5.86	3.03
feldspar	mass	=	0.97	(gm)	density	=	2.61	(gm/cc)	(analysis	in	mole	%)
	K0.02Na0.60Ca0.38Al1.38Si2.62O8
	G	=	-16102.3	(J)	H	=	-13539.2	(J)	S	=	2.17	(J/K)	V	=	0.37	(cc)	Cp	=	1.17	(J/K)
	albite	anorthite	sanidine
	60.35	38.06	1.59
spinel	mass	=	0.1	(gm)	density	=	4.8	(gm/cc)	(analysis	in	mole	%)
	Fe''1.09Mg0.19Fe'''1.33Al0.11Cr0.00Ti0.28O4
	G	=	-747.71	(J)	H	=	-519.7	(J)	S	=	0.19	(J/K)	V	=	0.02	(cc)	Cp	=	0.09	(J/K)
	chromite	hercynite	magnetite	spinel	ulvospinel
	0	-13.14	66.45	18.59	28.09
rhm-oxide	mass	=	0.01	(gm)	density	=	4.58	(gm/cc)	(analysis	in	mole	%)
	Mn0.10Fe''0.49Mg0.22Fe'''0.32Al0.08Ti0.80O3
	G	=	-86.66	(J)	H	=	-67.14	(J)	S	=	0.02	(J/K)	V	=	0	(cc)	Cp	=	0.01	(J/K)
	geikielite	hematite	ilmenite	pyrophanite	corundum
	21.87	15.78	48.66	9.93	3.76
Total	solids	mass	=	1.25	(gm)	density	=	2.81	(gm/cc)
	G	=	-19523.2	(J)	H	=	-16281	(J)	S	=	2.74	(J/K)	V	=	0.44	(cc)	Cp	=	1.47	(J/K)
Summary	of	all	fractionated	phases:	(total	mass	=	59.38	grams)
orthopyroxene	mass	=	2.18	(gm)	density	=	3.33	(gm/cc)	(analysis	in	mole	%)
	opx	Na0.00Ca0.07Fe''0.49Mg1.39Fe'''0.02Ti0.00Al0.07Si1.95O6
	G	=	-32636.8	(J)	H	=	-27096.8	(J)	S	=	4.68	(J/K)	V	=	0.66	(cc)	Cp	=	2.63	(J/K)
	diopside	clinoenstatit	hedenbergite	alumino-buffo	buffonite	essenite	jadeite
	-47.18	93.18	48.93	2.49	-2.05	4.43	0.2
clinopyroxene	mass	=	3.75	(gm)	density	=	3.3	(gm/cc)	(analysis	in	mole	%)
	cpx	Na0.02Ca0.80Fe''0.22Mg0.81Fe'''0.08Ti0.02Al0.18Si1.86O6
	G	=	-57360.1	(J)	H	=	-48072.7	(J)	S	=	7.85	(J/K)	V	=	1.14	(cc)	Cp	=	4.3	(J/K)
	diopside	clinoenstatit	hedenbergite	alumino-buffo	buffonite	essenite	jadeite
	43.77	17.6	22.3	6.44	-1.89	9.4	2.37
feldspar	mass	=	34.38	(gm)	density	=	2.65	(gm/cc)	(analysis	in	mole	%)
	K0.01Na0.42Ca0.57Al1.57Si2.43O8
	G	=	-574075	(J)	H	=	-483951	(J)	S	=	76.17	(J/K)	V	=	12.98	(cc)	Cp	=	41.45	(J/K)
	albite	anorthite	sanidine
	41.81	57.41	0.78
spinel	mass	=	19.07	(gm)	density	=	4.72	(gm/cc)	(analysis	in	mole	%)
	Fe''0.96Mg0.25Fe'''1.34Al0.25Cr0.00Ti0.20O4
	G	=	-150240	(J)	H	=	-106262	(J)	S	=	37.17	(J/K)	V	=	4.04	(cc)	Cp	=	17.61	(J/K)
	chromite	hercynite	magnetite	spinel	ulvospinel
	0	-11.88	67	24.6	20.28
Viscosity	of	the	System	cannot	be	computed.
System	mass	=	100.75	(gm)	density	=	2.72	(gm/cc)
	G	=	-1.49025e+06	(J)	H	=	-1.21169e+06	(J)	S	=	235.44	(J/K)	V	=	37.02	(cc)	Cp	=	122.64	(J/K)
Oxygen	delta	moles	=	0.0199675	delta	grams	=	0.638935
	G	=	-5311.88	(J)	H	=	582.04	(J)	S	=	4.98	(J/K)	V	=	1964.21	(cc)	Cp	=	0.71	(J/K)
**********----------**********
Title:	Dummy	Title
T	=	900	(C)	P	=	1	(kbars)	log(10)	f	O2	=	-11.45	delta	HM	=	-4.6	NNO	=	0.44	QFM	=	1	COH	=	2.8	IW	=	4.95
Constraint	Flags:	fO2	path	=	QFM+1	Fractionate	Solids
Liquid	mass	=	38.94	(gm)	density	=	2.25	(gm/cc)	viscosity	=	4.87	(log	10	poise)	(analysis	in	wt	%)
	G	=	-636748	(J)	H	=	-515334	(J)	S	=	103.49	(J/K)	V	=	17.29	(cc)	Cp	=	53.47	(J/K)
	SiO2	TiO2	Al2O3	Fe2O3	Cr2O3	FeO	MnO	MgO	NiO	CoO	CaO	Na2O	K2O	P2O5	H2O	CO2	SO3	Cl2O-1	F2O-1
	68.5	0.47	11.76	0.78	0	1.66	1.43	0.87	0	0	3.12	5.48	2.05	0.28	3.59	0	0	0	0
orthopyroxene	mass	=	0.1	(gm)	density	=	3.35	(gm/cc)	(analysis	in	mole	%)
	opx	Na0.00Ca0.06Fe''0.55Mg1.36Fe'''0.02Ti0.00Al0.05Si1.97O6
	G	=	-1533.78	(J)	H	=	-1274.38	(J)	S	=	0.22	(J/K)	V	=	0.03	(cc)	Cp	=	0.12	(J/K)
	diopside	clinoenstatit	hedenbergite	alumino-buffo	buffonite	essenite	jadeite
	-52.03	93.86	54.51	1.83	-1.52	3.16	0.2
clinopyroxene	mass	=	0.05	(gm)	density	=	3.29	(gm/cc)	(analysis	in	mole	%)
	cpx	Na0.03Ca0.84Fe''0.22Mg0.79Fe'''0.06Ti0.03Al0.14Si1.89O6
	G	=	-809.1	(J)	H	=	-680.54	(J)	S	=	0.11	(J/K)	V	=	0.02	(cc)	Cp	=	0.06	(J/K)
	diopside	clinoenstatit	hedenbergite	alumino-buffo	buffonite	essenite	jadeite
	51.19	12.8	21.89	5.47	-0.05	5.63	3.08
feldspar	mass	=	0.94	(gm)	density	=	2.61	(gm/cc)	(analysis	in	mole	%)
	K0.02Na0.62Ca0.37Al1.37Si2.63O8
	G	=	-15593.2	(J)	H	=	-13137.9	(J)	S	=	2.09	(J/K)	V	=	0.36	(cc)	Cp	=	1.14	(J/K)
	albite	anorthite	sanidine
	61.59	36.72	1.69
spinel	mass	=	0.06	(gm)	density	=	4.81	(gm/cc)	(analysis	in	mole	%)
	Fe''1.10Mg0.18Fe'''1.35Al0.10Cr0.00Ti0.27O4
	G	=	-478.82	(J)	H	=	-333.53	(J)	S	=	0.12	(J/K)	V	=	0.01	(cc)	Cp	=	0.06	(J/K)
	chromite	hercynite	magnetite	spinel	ulvospinel
	0	-12.46	67.34	17.69	27.43
rhm-oxide	mass	=	0.03	(gm)	density	=	4.59	(gm/cc)	(analysis	in	mole	%)
	Mn0.10Fe''0.49Mg0.21Fe'''0.32Al0.07Ti0.81O3
	G	=	-348.52	(J)	H	=	-270.66	(J)	S	=	0.07	(J/K)	V	=	0.01	(cc)	Cp	=	0.03	(J/K)
	geikielite	hematite	ilmenite	pyrophanite	corundum
	21.42	15.83	48.98	10.16	3.61
Total	solids	mass	=	1.19	(gm)	density	=	2.79	(gm/cc)
	G	=	-18763.4	(J)	H	=	-15697	(J)	S	=	2.61	(J/K)	V	=	0.43	(cc)	Cp	=	1.41	(J/K)
Summary	of	all	fractionated	phases:	(total	mass	=	60.62	grams)
orthopyroxene	mass	=	2.29	(gm)	density	=	3.33	(gm/cc)	(analysis	in	mole	%)
	opx	Na0.00Ca0.07Fe''0.49Mg1.39Fe'''0.02Ti0.00Al0.07Si1.95O6
	G	=	-34121.4	(J)	H	=	-28395.9	(J)	S	=	4.88	(J/K)	V	=	0.69	(cc)	Cp	=	2.75	(J/K)
	diopside	clinoenstatit	hedenbergite	alumino-buffo	buffonite	essenite	jadeite
	-47.35	93.21	49.13	2.46	-2.03	4.38	0.2
clinopyroxene	mass	=	3.81	(gm)	density	=	3.3	(gm/cc)	(analysis	in	mole	%)
	cpx	Na0.02Ca0.80Fe''0.22Mg0.81Fe'''0.07Ti0.02Al0.18Si1.86O6
	G	=	-58266.8	(J)	H	=	-48944.1	(J)	S	=	7.95	(J/K)	V	=	1.16	(cc)	Cp	=	4.37	(J/K)
	diopside	clinoenstatit	hedenbergite	alumino-buffo	buffonite	essenite	jadeite
	43.88	17.52	22.3	6.43	-1.86	9.34	2.39
feldspar	mass	=	35.34	(gm)	density	=	2.65	(gm/cc)	(analysis	in	mole	%)
	K0.01Na0.42Ca0.57Al1.57Si2.43O8
	G	=	-589353	(J)	H	=	-497878	(J)	S	=	77.97	(J/K)	V	=	13.35	(cc)	Cp	=	42.57	(J/K)
	albite	anorthite	sanidine
	42.32	56.88	0.8
spinel	mass	=	19.17	(gm)	density	=	4.72	(gm/cc)	(analysis	in	mole	%)
	Fe''0.96Mg0.25Fe'''1.34Al0.25Cr0.00Ti0.20O4
	G	=	-150598	(J)	H	=	-106947	(J)	S	=	37.21	(J/K)	V	=	4.06	(cc)	Cp	=	17.68	(J/K)
	chromite	hercynite	magnetite	spinel	ulvospinel
	0	-11.88	66.99	24.57	20.32
rhm-oxide	mass	=	0.01	(gm)	density	=	4.59	(gm/cc)	(analysis	in	mole	%)
	Mn0.10Fe''0.49Mg0.22Fe'''0.32Al0.08Ti0.80O3
	G	=	-71.7	(J)	H	=	-55.72	(J)	S	=	0.01	(J/K)	V	=	0	(cc)	Cp	=	0.01	(J/K)
	geikielite	hematite	ilmenite	pyrophanite	corundum
	21.87	15.78	48.66	9.93	3.76
Viscosity	of	the	System	cannot	be	computed.
System	mass	=	100.75	(gm)	density	=	2.73	(gm/cc)
	G	=	-1.48792e+06	(J)	H	=	-1.21325e+06	(J)	S	=	234.13	(J/K)	V	=	36.97	(cc)	Cp	=	122.26	(J/K)
Oxygen	delta	moles	=	0.0200101	delta	grams	=	0.640299
	G	=	-5273.33	(J)	H	=	576.17	(J)	S	=	4.99	(J/K)	V	=	1951.77	(cc)	Cp	=	0.71	(J/K)
**********----------**********
Title:	Dummy	Title
T	=	890	(C)	P	=	1	(kbars)	log(10)	f	O2	=	-11.63	delta	HM	=	-4.61	NNO	=	0.44	QFM	=	1	COH	=	2.78	IW	=	4.97
Constraint	Flags:	fO2	path	=	QFM+1	Fractionate	Solids
Liquid	mass	=	37.84	(gm)	density	=	2.25	(gm/cc)	viscosity	=	4.91	(log	10	poise)	(analysis	in	wt	%)
	G	=	-618256	(J)	H	=	-501518	(J)	S	=	100.36	(J/K)	V	=	16.85	(cc)	Cp	=	51.88	(J/K)
	SiO2	TiO2	Al2O3	Fe2O3	Cr2O3	FeO	MnO	MgO	NiO	CoO	CaO	Na2O	K2O	P2O5	H2O	CO2	SO3	Cl2O-1	F2O-1
	68.92	0.43	11.49	0.74	0	1.56	1.47	0.81	0	0	3.01	5.47	2.1	0.29	3.7	0	0	0	0
orthopyroxene	mass	=	0.09	(gm)	density	=	3.36	(gm/cc)	(analysis	in	mole	%)
	opx	Na0.00Ca0.06Fe''0.56Mg1.35Fe'''0.02Ti0.00Al0.05Si1.97O6
	G	=	-1368.69	(J)	H	=	-1139.55	(J)	S	=	0.2	(J/K)	V	=	0.03	(cc)	Cp	=	0.11	(J/K)
	diopside	clinoenstatit	hedenbergite	alumino-buffo	buffonite	essenite	jadeite
	-53.06	93.95	55.61	1.74	-1.47	3.03	0.2
clinopyroxene	mass	=	0.05	(gm)	density	=	3.29	(gm/cc)	(analysis	in	mole	%)
	cpx	Na0.03Ca0.84Fe''0.22Mg0.79Fe'''0.05Ti0.03Al0.14Si1.89O6
	G	=	-749.07	(J)	H	=	-631.49	(J)	S	=	0.1	(J/K)	V	=	0.01	(cc)	Cp	=	0.06	(J/K)
	diopside	clinoenstatit	hedenbergite	alumino-buffo	buffonite	essenite	jadeite
	51.75	12.5	22.03	5.18	0.02	5.39	3.13
feldspar	mass	=	0.89	(gm)	density	=	2.61	(gm/cc)	(analysis	in	mole	%)
	K0.02Na0.63Ca0.35Al1.35Si2.65O8
	G	=	-14762.5	(J)	H	=	-12463.3	(J)	S	=	1.98	(J/K)	V	=	0.34	(cc)	Cp	=	1.08	(J/K)
	albite	anorthite	sanidine
	62.8	35.4	1.8
spinel	mass	=	0.06	(gm)	density	=	4.82	(gm/cc)	(analysis	in	mole	%)
	Fe''1.10Mg0.17Fe'''1.36Al0.10Cr0.00Ti0.27O4
	G	=	-432.14	(J)	H	=	-301.7	(J)	S	=	0.11	(J/K)	V	=	0.01	(cc)	Cp	=	0.05	(J/K)
	chromite	hercynite	magnetite	spinel	ulvospinel
	0	-11.82	68.2	16.83	26.78
rhm-oxide	mass	=	0.03	(gm)	density	=	4.6	(gm/cc)	(analysis	in	mole	%)
	Mn0.10Fe''0.49Mg0.21Fe'''0.32Al0.07Ti0.81O3
	G	=	-309.92	(J)	H	=	-241.29	(J)	S	=	0.06	(J/K)	V	=	0.01	(cc)	Cp	=	0.03	(J/K)
	geikielite	hematite	ilmenite	pyrophanite	corundum
	20.97	15.87	49.3	10.39	3.47
Total	solids	mass	=	1.12	(gm)	density	=	2.78	(gm/cc)
	G	=	-17622.3	(J)	H	=	-14777.4	(J)	S	=	2.45	(J/K)	V	=	0.4	(cc)	Cp	=	1.33	(J/K)
Summary	of	all	fractionated	phases:	(total	mass	=	61.8	grams)
orthopyroxene	mass	=	2.39	(gm)	density	=	3.34	(gm/cc)	(analysis	in	mole	%)
	opx	Na0.00Ca0.07Fe''0.49Mg1.39Fe'''0.02Ti0.00Al0.07Si1.95O6
	G	=	-35572	(J)	H	=	-29672.1	(J)	S	=	5.07	(J/K)	V	=	0.72	(cc)	Cp	=	2.87	(J/K)
	diopside	clinoenstatit	hedenbergite	alumino-buffo	buffonite	essenite	jadeite
	-47.55	93.24	49.36	2.43	-2.01	4.33	0.2
clinopyroxene	mass	=	3.86	(gm)	density	=	3.3	(gm/cc)	(analysis	in	mole	%)
	cpx	Na0.02Ca0.80Fe''0.22Mg0.81Fe'''0.07Ti0.02Al0.18Si1.86O6
	G	=	-58961.4	(J)	H	=	-49640.1	(J)	S	=	8.01	(J/K)	V	=	1.17	(cc)	Cp	=	4.42	(J/K)
	diopside	clinoenstatit	hedenbergite	alumino-buffo	buffonite	essenite	jadeite
	43.98	17.46	22.29	6.42	-1.83	9.29	2.39
feldspar	mass	=	36.27	(gm)	density	=	2.65	(gm/cc)	(analysis	in	mole	%)
	K0.01Na0.43Ca0.56Al1.56Si2.44O8
	G	=	-604105	(J)	H	=	-511415	(J)	S	=	79.69	(J/K)	V	=	13.7	(cc)	Cp	=	43.65	(J/K)
	albite	anorthite	sanidine
	42.82	56.35	0.82
spinel	mass	=	19.23	(gm)	density	=	4.73	(gm/cc)	(analysis	in	mole	%)
	Fe''0.96Mg0.25Fe'''1.34Al0.25Cr0.00Ti0.20O4
	G	=	-150688	(J)	H	=	-107446	(J)	S	=	37.18	(J/K)	V	=	4.07	(cc)	Cp	=	17.72	(J/K)
	chromite	hercynite	magnetite	spinel	ulvospinel
	0	-11.89	67	24.55	20.34
rhm-oxide	mass	=	0.04	(gm)	density	=	4.59	(gm/cc)	(analysis	in	mole	%)
	Mn0.10Fe''0.49Mg0.21Fe'''0.32Al0.07Ti0.81O3
	G	=	-404.67	(J)	H	=	-315.28	(J)	S	=	0.08	(J/K)	V	=	0.01	(cc)	Cp	=	0.04	(J/K)
	geikielite	hematite	ilmenite	pyrophanite	corundum
	21.5	15.82	48.92	10.12	3.64
Viscosity	of	the	System	cannot	be	computed.
System	mass	=	100.75	(gm)	density	=	2.73	(gm/cc)
	G	=	-1.48561e+06	(J)	H	=	-1.21478e+06	(J)	S	=	232.84	(J/K)	V	=	36.91	(cc)	Cp	=	121.91	(J/K)
Oxygen	delta	moles	=	0.0200484	delta	grams	=	0.641525
	G	=	-5233.5	(J)	H	=	570.15	(J)	S	=	4.99	(J/K)	V	=	1938.84	(cc)	Cp	=	0.71	(J/K)
**********----------**********
Title:	Dummy	Title
T	=	880	(C)	P	=	1	(kbars)	log(10)	f	O2	=	-11.81	delta	HM	=	-4.61	NNO	=	0.45	QFM	=	1	COH	=	2.77	IW	=	4.99
Constraint	Flags:	fO2	path	=	QFM+1	Fractionate	Solids
Liquid	mass	=	36.8	(gm)	density	=	2.24	(gm/cc)	viscosity	=	4.94	(log	10	poise)	(analysis	in	wt	%)
	G	=	-600830	(J)	H	=	-488499	(J)	S	=	97.41	(J/K)	V	=	16.43	(cc)	Cp	=	50.37	(J/K)
	SiO2	TiO2	Al2O3	Fe2O3	Cr2O3	FeO	MnO	MgO	NiO	CoO	CaO	Na2O	K2O	P2O5	H2O	CO2	SO3	Cl2O-1	F2O-1
	69.33	0.4	11.22	0.71	0	1.46	1.51	0.76	0	0	2.91	5.45	2.15	0.3	3.8	0	0	0	0
orthopyroxene	mass	=	0.08	(gm)	density	=	3.36	(gm/cc)	(analysis	in	mole	%)
	opx	Na0.00Ca0.06Fe''0.57Mg1.34Fe'''0.01Ti0.00Al0.05Si1.97O6
	G	=	-1220.7	(J)	H	=	-1018.42	(J)	S	=	0.18	(J/K)	V	=	0.02	(cc)	Cp	=	0.1	(J/K)
	diopside	clinoenstatit	hedenbergite	alumino-buffo	buffonite	essenite	jadeite
	-54.12	94.05	56.72	1.66	-1.41	2.91	0.19
clinopyroxene	mass	=	0.05	(gm)	density	=	3.29	(gm/cc)	(analysis	in	mole	%)
	cpx	Na0.03Ca0.85Fe''0.22Mg0.79Fe'''0.05Ti0.02Al0.13Si1.90O6
	G	=	-701.67	(J)	H	=	-592.89	(J)	S	=	0.09	(J/K)	V	=	0.01	(cc)	Cp	=	0.05	(J/K)
	diopside	clinoenstatit	hedenbergite	alumino-buffo	buffonite	essenite	jadeite
	52.3	12.21	22.16	4.9	0.1	5.16	3.18
feldspar	mass	=	0.84	(gm)	density	=	2.61	(gm/cc)	(analysis	in	mole	%)
	K0.02Na0.64Ca0.34Al1.34Si2.66O8
	G	=	-13996.3	(J)	H	=	-11840.5	(J)	S	=	1.87	(J/K)	V	=	0.32	(cc)	Cp	=	1.02	(J/K)
	albite	anorthite	sanidine
	63.98	34.11	1.91
spinel	mass	=	0.05	(gm)	density	=	4.83	(gm/cc)	(analysis	in	mole	%)
	Fe''1.10Mg0.16Fe'''1.38Al0.10Cr0.00Ti0.26O4
	G	=	-390.62	(J)	H	=	-273.36	(J)	S	=	0.1	(J/K)	V	=	0.01	(cc)	Cp	=	0.05	(J/K)
	chromite	hercynite	magnetite	spinel	ulvospinel
	0	-11.22	69.05	16.02	26.15
rhm-oxide	mass	=	0.03	(gm)	density	=	4.61	(gm/cc)	(analysis	in	mole	%)
	Mn0.11Fe''0.50Mg0.21Fe'''0.32Al0.07Ti0.81O3
	G	=	-276.45	(J)	H	=	-215.77	(J)	S	=	0.05	(J/K)	V	=	0.01	(cc)	Cp	=	0.03	(J/K)
	geikielite	hematite	ilmenite	pyrophanite	corundum
	20.53	15.91	49.62	10.61	3.33
Total	solids	mass	=	1.05	(gm)	density	=	2.78	(gm/cc)
	G	=	-16585.7	(J)	H	=	-13941	(J)	S	=	2.29	(J/K)	V	=	0.38	(cc)	Cp	=	1.25	(J/K)
Summary	of	all	fractionated	phases:	(total	mass	=	62.9	grams)
orthopyroxene	mass	=	2.48	(gm)	density	=	3.34	(gm/cc)	(analysis	in	mole	%)
	opx	Na0.00Ca0.07Fe''0.50Mg1.39Fe'''0.02Ti0.00Al0.07Si1.95O6
	G	=	-36855.9	(J)	H	=	-30814.5	(J)	S	=	5.24	(J/K)	V	=	0.74	(cc)	Cp	=	2.97	(J/K)
	diopside	clinoenstatit	hedenbergite	alumino-buffo	buffonite	essenite	jadeite
	-47.75	93.26	49.58	2.41	-1.99	4.28	0.2
clinopyroxene	mass	=	3.91	(gm)	density	=	3.3	(gm/cc)	(analysis	in	mole	%)
	cpx	Na0.02Ca0.80Fe''0.22Mg0.81Fe'''0.07Ti0.02Al0.18Si1.86O6
	G	=	-59595.4	(J)	H	=	-50287.5	(J)	S	=	8.07	(J/K)	V	=	1.18	(cc)	Cp	=	4.47	(J/K)
	diopside	clinoenstatit	hedenbergite	alumino-buffo	buffonite	essenite	jadeite
	44.07	17.4	22.29	6.4	-1.81	9.25	2.4
feldspar	mass	=	37.16	(gm)	density	=	2.65	(gm/cc)	(analysis	in	mole	%)
	K0.01Na0.43Ca0.56Al1.56Si2.44O8
	G	=	-618010	(J)	H	=	-524287	(J)	S	=	81.28	(J/K)	V	=	14.04	(cc)	Cp	=	44.68	(J/K)
	albite	anorthite	sanidine
	43.31	55.85	0.85
spinel	mass	=	19.28	(gm)	density	=	4.73	(gm/cc)	(analysis	in	mole	%)
	Fe''0.96Mg0.25Fe'''1.34Al0.25Cr0.00Ti0.20O4
	G	=	-150732	(J)	H	=	-107914	(J)	S	=	37.13	(J/K)	V	=	4.08	(cc)	Cp	=	17.76	(J/K)
	chromite	hercynite	magnetite	spinel	ulvospinel
	0	-11.89	67	24.53	20.36
rhm-oxide	mass	=	0.07	(gm)	density	=	4.6	(gm/cc)	(analysis	in	mole	%)
	Mn0.10Fe''0.49Mg0.21Fe'''0.32Al0.07Ti0.81O3
	G	=	-698.53	(J)	H	=	-545.76	(J)	S	=	0.13	(J/K)	V	=	0.01	(cc)	Cp	=	0.07	(J/K)
	geikielite	hematite	ilmenite	pyrophanite	corundum
	21.27	15.84	49.08	10.24	3.57
Viscosity	of	the	System	cannot	be	computed.
System	mass	=	100.75	(gm)	density	=	2.73	(gm/cc)
	G	=	-1.48331e+06	(J)	H	=	-1.21629e+06	(J)	S	=	231.56	(J/K)	V	=	36.86	(cc)	Cp	=	121.57	(J/K)
Oxygen	delta	moles	=	0.0200829	delta	grams	=	0.642629
	G	=	-5192.55	(J)	H	=	564.01	(J)	S	=	4.99	(J/K)	V	=	1925.47	(cc)	Cp	=	0.71	(J/K)
**********----------**********
Title:	Dummy	Title
T	=	870	(C)	P	=	1	(kbars)	log(10)	f	O2	=	-12	delta	HM	=	-4.61	NNO	=	0.45	QFM	=	1	COH	=	2.75	IW	=	5.01
Constraint	Flags:	fO2	path	=	QFM+1	Fractionate	Solids
Liquid	mass	=	35.82	(gm)	density	=	2.23	(gm/cc)	viscosity	=	4.97	(log	10	poise)	(analysis	in	wt	%)
	G	=	-584377	(J)	H	=	-476208	(J)	S	=	94.62	(J/K)	V	=	16.03	(cc)	Cp	=	48.96	(J/K)
	SiO2	TiO2	Al2O3	Fe2O3	Cr2O3	FeO	MnO	MgO	NiO	CoO	CaO	Na2O	K2O	P2O5	H2O	CO2	SO3	Cl2O-1	F2O-1
	69.73	0.37	10.95	0.67	0	1.37	1.55	0.71	0	0	2.8	5.43	2.21	0.31	3.91	0	0	0	0
orthopyroxene	mass	=	0.07	(gm)	density	=	3.37	(gm/cc)	(analysis	in	mole	%)
	opx	Na0.00Ca0.06Fe''0.58Mg1.33Fe'''0.01Ti0.00Al0.05Si1.97O6
	G	=	-1087.73	(J)	H	=	-909.34	(J)	S	=	0.16	(J/K)	V	=	0.02	(cc)	Cp	=	0.09	(J/K)
	diopside	clinoenstatit	hedenbergite	alumino-buffo	buffonite	essenite	jadeite
	-55.2	94.15	57.84	1.59	-1.36	2.79	0.19
clinopyroxene	mass	=	0.04	(gm)	density	=	3.29	(gm/cc)	(analysis	in	mole	%)
	cpx	Na0.03Ca0.85Fe''0.22Mg0.79Fe'''0.05Ti0.02Al0.13Si1.90O6
	G	=	-664.36	(J)	H	=	-562.64	(J)	S	=	0.09	(J/K)	V	=	0.01	(cc)	Cp	=	0.05	(J/K)
	diopside	clinoenstatit	hedenbergite	alumino-buffo	buffonite	essenite	jadeite
	52.84	11.92	22.29	4.62	0.18	4.92	3.22
feldspar	mass	=	0.8	(gm)	density	=	2.6	(gm/cc)	(analysis	in	mole	%)
	K0.02Na0.65Ca0.33Al1.33Si2.67O8
	G	=	-13287.3	(J)	H	=	-11263.7	(J)	S	=	1.77	(J/K)	V	=	0.31	(cc)	Cp	=	0.97	(J/K)
	albite	anorthite	sanidine
	65.14	32.83	2.03
spinel	mass	=	0.05	(gm)	density	=	4.84	(gm/cc)	(analysis	in	mole	%)
	Fe''1.10Mg0.15Fe'''1.40Al0.09Cr0.00Ti0.26O4
	G	=	-353.6	(J)	H	=	-248.07	(J)	S	=	0.09	(J/K)	V	=	0.01	(cc)	Cp	=	0.04	(J/K)
	chromite	hercynite	magnetite	spinel	ulvospinel
	0	-10.65	69.87	15.25	25.52
rhm-oxide	mass	=	0.02	(gm)	density	=	4.61	(gm/cc)	(analysis	in	mole	%)
	Mn0.11Fe''0.50Mg0.20Fe'''0.32Al0.06Ti0.81O3
	G	=	-247.29	(J)	H	=	-193.51	(J)	S	=	0.05	(J/K)	V	=	0.01	(cc)	Cp	=	0.02	(J/K)
	geikielite	hematite	ilmenite	pyrophanite	corundum
	20.09	15.94	49.94	10.83	3.2
Total	solids	mass	=	0.99	(gm)	density	=	2.77	(gm/cc)
	G	=	-15640.3	(J)	H	=	-13177.3	(J)	S	=	2.15	(J/K)	V	=	0.36	(cc)	Cp	=	1.18	(J/K)
Summary	of	all	fractionated	phases:	(total	mass	=	63.95	grams)
orthopyroxene	mass	=	2.56	(gm)	density	=	3.34	(gm/cc)	(analysis	in	mole	%)
	opx	Na0.00Ca0.07Fe''0.50Mg1.39Fe'''0.02Ti0.00Al0.07Si1.95O6
	G	=	-37990.5	(J)	H	=	-31836.7	(J)	S	=	5.38	(J/K)	V	=	0.77	(cc)	Cp	=	3.07	(J/K)
	diopside	clinoenstatit	hedenbergite	alumino-buffo	buffonite	essenite	jadeite
	-47.95	93.29	49.81	2.39	-1.97	4.24	0.2
clinopyroxene	mass	=	3.96	(gm)	density	=	3.3	(gm/cc)	(analysis	in	mole	%)
	cpx	Na0.02Ca0.80Fe''0.22Mg0.81Fe'''0.07Ti0.02Al0.18Si1.86O6
	G	=	-60181.6	(J)	H	=	-50896.8	(J)	S	=	8.12	(J/K)	V	=	1.2	(cc)	Cp	=	4.52	(J/K)
	diopside	clinoenstatit	hedenbergite	alumino-buffo	buffonite	essenite	jadeite
	44.16	17.35	22.29	6.38	-1.79	9.2	2.41
feldspar	mass	=	38	(gm)	density	=	2.65	(gm/cc)	(analysis	in	mole	%)
	K0.01Na0.44Ca0.55Al1.55Si2.45O8
	G	=	-631135	(J)	H	=	-536546	(J)	S	=	82.74	(J/K)	V	=	14.36	(cc)	Cp	=	45.64	(J/K)
	albite	anorthite	sanidine
	43.77	55.36	0.87
spinel	mass	=	19.34	(gm)	density	=	4.73	(gm/cc)	(analysis	in	mole	%)
	Fe''0.96Mg0.25Fe'''1.34Al0.25Cr0.00Ti0.20O4
	G	=	-150735	(J)	H	=	-108354	(J)	S	=	37.07	(J/K)	V	=	4.09	(cc)	Cp	=	17.79	(J/K)
	chromite	hercynite	magnetite	spinel	ulvospinel
	0	-11.88	67	24.5	20.38
rhm-oxide	mass	=	0.09	(gm)	density	=	4.6	(gm/cc)	(analysis	in	mole	%)
	Mn0.10Fe''0.49Mg0.21Fe'''0.32Al0.07Ti0.81O3
	G	=	-958.48	(J)	H	=	-750.96	(J)	S	=	0.18	(J/K)	V	=	0.02	(cc)	Cp	=	0.09	(J/K)
	geikielite	hematite	ilmenite	pyrophanite	corundum
	21.07	15.86	49.23	10.34	3.5
Viscosity	of	the	System	cannot	be	computed.
System	mass	=	100.76	(gm)	density	=	2.74	(gm/cc)
	G	=	-1.48102e+06	(J)	H	=	-1.21777e+06	(J)	S	=	230.28	(J/K)	V	=	36.82	(cc)	Cp	=	121.24	(J/K)
Oxygen	delta	moles	=	0.0201139	delta	grams	=	0.643622
	G	=	-5150.61	(J)	H	=	557.75	(J)	S	=	4.99	(J/K)	V	=	1911.73	(cc)	Cp	=	0.71	(J/K)
**********----------**********
Title:	Dummy	Title
T	=	860	(C)	P	=	1	(kbars)	log(10)	f	O2	=	-12.18	delta	HM	=	-4.62	NNO	=	0.46	QFM	=	1	COH	=	2.73	IW	=	5.03
Constraint	Flags:	fO2	path	=	QFM+1	Fractionate	Solids
Liquid	mass	=	34.89	(gm)	density	=	2.23	(gm/cc)	viscosity	=	5	(log	10	poise)	(analysis	in	wt	%)
	G	=	-568814	(J)	H	=	-464585	(J)	S	=	91.98	(J/K)	V	=	15.65	(cc)	Cp	=	47.63	(J/K)
	SiO2	TiO2	Al2O3	Fe2O3	Cr2O3	FeO	MnO	MgO	NiO	CoO	CaO	Na2O	K2O	P2O5	H2O	CO2	SO3	Cl2O-1	F2O-1
	70.11	0.34	10.69	0.64	0	1.28	1.58	0.66	0	0	2.71	5.41	2.26	0.32	4.01	0	0	0	0
orthopyroxene	mass	=	0.07	(gm)	density	=	3.37	(gm/cc)	(analysis	in	mole	%)
	opx	Na0.00Ca0.06Fe''0.59Mg1.32Fe'''0.01Ti0.00Al0.04Si1.97O6
	G	=	-967.98	(J)	H	=	-810.89	(J)	S	=	0.14	(J/K)	V	=	0.02	(cc)	Cp	=	0.08	(J/K)
	diopside	clinoenstatit	hedenbergite	alumino-buffo	buffonite	essenite	jadeite
	-56.31	94.26	58.98	1.51	-1.31	2.68	0.19
clinopyroxene	mass	=	0.04	(gm)	density	=	3.3	(gm/cc)	(analysis	in	mole	%)
	cpx	Na0.03Ca0.85Fe''0.22Mg0.79Fe'''0.05Ti0.02Al0.12Si1.91O6
	G	=	-635.08	(J)	H	=	-539.07	(J)	S	=	0.08	(J/K)	V	=	0.01	(cc)	Cp	=	0.05	(J/K)
	diopside	clinoenstatit	hedenbergite	alumino-buffo	buffonite	essenite	jadeite
	53.38	11.63	22.41	4.36	0.25	4.69	3.27
feldspar	mass	=	0.76	(gm)	density	=	2.6	(gm/cc)	(analysis	in	mole	%)
	K0.02Na0.66Ca0.32Al1.32Si2.68O8
	G	=	-12629.4	(J)	H	=	-10727.8	(J)	S	=	1.68	(J/K)	V	=	0.29	(cc)	Cp	=	0.92	(J/K)
	albite	anorthite	sanidine
	66.27	31.57	2.16
spinel	mass	=	0.04	(gm)	density	=	4.85	(gm/cc)	(analysis	in	mole	%)
	Fe''1.10Mg0.15Fe'''1.41Al0.09Cr0.00Ti0.25O4
	G	=	-320.55	(J)	H	=	-225.46	(J)	S	=	0.08	(J/K)	V	=	0.01	(cc)	Cp	=	0.04	(J/K)
	chromite	hercynite	magnetite	spinel	ulvospinel
	0	-10.11	70.68	14.52	24.91
rhm-oxide	mass	=	0.02	(gm)	density	=	4.62	(gm/cc)	(analysis	in	mole	%)
	Mn0.11Fe''0.50Mg0.20Fe'''0.32Al0.06Ti0.81O3
	G	=	-221.79	(J)	H	=	-174	(J)	S	=	0.04	(J/K)	V	=	0	(cc)	Cp	=	0.02	(J/K)
	geikielite	hematite	ilmenite	pyrophanite	corundum
	19.66	15.97	50.27	11.04	3.07
Total	solids	mass	=	0.94	(gm)	density	=	2.76	(gm/cc)
	G	=	-14774.8	(J)	H	=	-12477.2	(J)	S	=	2.03	(J/K)	V	=	0.34	(cc)	Cp	=	1.11	(J/K)
Summary	of	all	fractionated	phases:	(total	mass	=	64.93	grams)
orthopyroxene	mass	=	2.63	(gm)	density	=	3.34	(gm/cc)	(analysis	in	mole	%)
	opx	Na0.00Ca0.06Fe''0.50Mg1.39Fe'''0.02Ti0.00Al0.07Si1.95O6
	G	=	-38990.9	(J)	H	=	-32750.7	(J)	S	=	5.51	(J/K)	V	=	0.79	(cc)	Cp	=	3.15	(J/K)
	diopside	clinoenstatit	hedenbergite	alumino-buffo	buffonite	essenite	jadeite
	-48.15	93.31	50.03	2.36	-1.95	4.2	0.2
clinopyroxene	mass	=	4	(gm)	density	=	3.3	(gm/cc)	(analysis	in	mole	%)
	cpx	Na0.02Ca0.80Fe''0.22Mg0.81Fe'''0.07Ti0.02Al0.18Si1.86O6
	G	=	-60730.1	(J)	H	=	-51476.2	(J)	S	=	8.17	(J/K)	V	=	1.21	(cc)	Cp	=	4.56	(J/K)
	diopside	clinoenstatit	hedenbergite	alumino-buffo	buffonite	essenite	jadeite
	44.25	17.29	22.29	6.37	-1.77	9.16	2.42
feldspar	mass	=	38.8	(gm)	density	=	2.65	(gm/cc)	(analysis	in	mole	%)
	K0.01Na0.44Ca0.55Al1.55Si2.45O8
	G	=	-643537	(J)	H	=	-548237	(J)	S	=	84.1	(J/K)	V	=	14.66	(cc)	Cp	=	46.56	(J/K)
	albite	anorthite	sanidine
	44.21	54.89	0.89
spinel	mass	=	19.38	(gm)	density	=	4.73	(gm/cc)	(analysis	in	mole	%)
	Fe''0.96Mg0.24Fe'''1.34Al0.25Cr0.00Ti0.20O4
	G	=	-150702	(J)	H	=	-108769	(J)	S	=	37.01	(J/K)	V	=	4.1	(cc)	Cp	=	17.82	(J/K)
	chromite	hercynite	magnetite	spinel	ulvospinel
	0	-11.88	67.01	24.48	20.39
rhm-oxide	mass	=	0.12	(gm)	density	=	4.6	(gm/cc)	(analysis	in	mole	%)
	Mn0.10Fe''0.49Mg0.21Fe'''0.32Al0.07Ti0.81O3
	G	=	-1188.87	(J)	H	=	-934.13	(J)	S	=	0.22	(J/K)	V	=	0.03	(cc)	Cp	=	0.11	(J/K)
	geikielite	hematite	ilmenite	pyrophanite	corundum
	20.88	15.88	49.37	10.44	3.44
Viscosity	of	the	System	cannot	be	computed.
System	mass	=	100.76	(gm)	density	=	2.74	(gm/cc)
	G	=	-1.47874e+06	(J)	H	=	-1.21923e+06	(J)	S	=	229.02	(J/K)	V	=	36.77	(cc)	Cp	=	120.93	(J/K)
Oxygen	delta	moles	=	0.0201419	delta	grams	=	0.644517
	G	=	-5107.8	(J)	H	=	551.4	(J)	S	=	4.99	(J/K)	V	=	1897.64	(cc)	Cp	=	0.71	(J/K)
**********----------**********
Title:	Dummy	Title
T	=	850	(C)	P	=	1	(kbars)	log(10)	f	O2	=	-12.37	delta	HM	=	-4.62	NNO	=	0.46	QFM	=	1	COH	=	2.72	IW	=	5.05
Constraint	Flags:	fO2	path	=	QFM+1	Fractionate	Solids
Liquid	mass	=	34.02	(gm)	density	=	2.22	(gm/cc)	viscosity	=	5.03	(log	10	poise)	(analysis	in	wt	%)
	G	=	-554072	(J)	H	=	-453574	(J)	S	=	89.48	(J/K)	V	=	15.29	(cc)	Cp	=	46.36	(J/K)
	SiO2	TiO2	Al2O3	Fe2O3	Cr2O3	FeO	MnO	MgO	NiO	CoO	CaO	Na2O	K2O	P2O5	H2O	CO2	SO3	Cl2O-1	F2O-1
	70.48	0.32	10.43	0.61	0	1.19	1.62	0.61	0	0	2.62	5.38	2.3	0.32	4.12	0	0	0	0
orthopyroxene	mass	=	0.06	(gm)	density	=	3.38	(gm/cc)	(analysis	in	mole	%)
	opx	Na0.00Ca0.05Fe''0.60Mg1.31Fe'''0.01Ti0.00Al0.04Si1.97O6
	G	=	-859.92	(J)	H	=	-721.83	(J)	S	=	0.12	(J/K)	V	=	0.02	(cc)	Cp	=	0.07	(J/K)
	diopside	clinoenstatit	hedenbergite	alumino-buffo	buffonite	essenite	jadeite
	-57.45	94.38	60.14	1.45	-1.26	2.57	0.19
clinopyroxene	mass	=	0.04	(gm)	density	=	3.3	(gm/cc)	(analysis	in	mole	%)
	cpx	Na0.03Ca0.85Fe''0.23Mg0.79Fe'''0.05Ti0.02Al0.12Si1.91O6
	G	=	-612.23	(J)	H	=	-520.86	(J)	S	=	0.08	(J/K)	V	=	0.01	(cc)	Cp	=	0.05	(J/K)
	diopside	clinoenstatit	hedenbergite	alumino-buffo	buffonite	essenite	jadeite
	53.91	11.34	22.53	4.1	0.33	4.47	3.32
feldspar	mass	=	0.73	(gm)	density	=	2.6	(gm/cc)	(analysis	in	mole	%)
	K0.02Na0.67Ca0.30Al1.30Si2.70O8
	G	=	-12017.2	(J)	H	=	-10228.7	(J)	S	=	1.59	(J/K)	V	=	0.28	(cc)	Cp	=	0.88	(J/K)
	albite	anorthite	sanidine
	67.37	30.33	2.3
spinel	mass	=	0.04	(gm)	density	=	4.86	(gm/cc)	(analysis	in	mole	%)
	Fe''1.10Mg0.14Fe'''1.43Al0.08Cr0.00Ti0.24O4
	G	=	-291.01	(J)	H	=	-205.23	(J)	S	=	0.08	(J/K)	V	=	0.01	(cc)	Cp	=	0.04	(J/K)
	chromite	hercynite	magnetite	spinel	ulvospinel
	0	-9.61	71.47	13.82	24.31
rhm-oxide	mass	=	0.02	(gm)	density	=	4.63	(gm/cc)	(analysis	in	mole	%)
	Mn0.11Fe''0.51Mg0.19Fe'''0.32Al0.06Ti0.81O3
	G	=	-199.41	(J)	H	=	-156.84	(J)	S	=	0.04	(J/K)	V	=	0	(cc)	Cp	=	0.02	(J/K)
	geikielite	hematite	ilmenite	pyrophanite	corundum
	19.24	15.99	50.59	11.24	2.94
Total	solids	mass	=	0.89	(gm)	density	=	2.76	(gm/cc)
	G	=	-13979.8	(J)	H	=	-11833.4	(J)	S	=	1.91	(J/K)	V	=	0.32	(cc)	Cp	=	1.05	(J/K)
Summary	of	all	fractionated	phases:	(total	mass	=	65.85	grams)
orthopyroxene	mass	=	2.7	(gm)	density	=	3.34	(gm/cc)	(analysis	in	mole	%)
	opx	Na0.00Ca0.06Fe''0.50Mg1.39Fe'''0.02Ti0.00Al0.07Si1.95O6
	G	=	-39870.6	(J)	H	=	-33567	(J)	S	=	5.61	(J/K)	V	=	0.81	(cc)	Cp	=	3.22	(J/K)
	diopside	clinoenstatit	hedenbergite	alumino-buffo	buffonite	essenite	jadeite
	-48.34	93.33	50.24	2.34	-1.94	4.16	0.2
clinopyroxene	mass	=	4.04	(gm)	density	=	3.31	(gm/cc)	(analysis	in	mole	%)
	cpx	Na0.02Ca0.80Fe''0.22Mg0.81Fe'''0.07Ti0.02Al0.18Si1.86O6
	G	=	-61248.9	(J)	H	=	-52032.4	(J)	S	=	8.21	(J/K)	V	=	1.22	(cc)	Cp	=	4.6	(J/K)
	diopside	clinoenstatit	hedenbergite	alumino-buffo	buffonite	essenite	jadeite
	44.34	17.23	22.29	6.35	-1.75	9.11	2.43
feldspar	mass	=	39.56	(gm)	density	=	2.65	(gm/cc)	(analysis	in	mole	%)
	K0.01Na0.45Ca0.54Al1.54Si2.46O8
	G	=	-655269	(J)	H	=	-559401	(J)	S	=	85.36	(J/K)	V	=	14.95	(cc)	Cp	=	47.43	(J/K)
	albite	anorthite	sanidine
	44.64	54.44	0.92
spinel	mass	=	19.43	(gm)	density	=	4.73	(gm/cc)	(analysis	in	mole	%)
	Fe''0.96Mg0.24Fe'''1.34Al0.25Cr0.00Ti0.20O4
	G	=	-150637	(J)	H	=	-109162	(J)	S	=	36.93	(J/K)	V	=	4.1	(cc)	Cp	=	17.84	(J/K)
	chromite	hercynite	magnetite	spinel	ulvospinel
	0	-11.88	67.02	24.46	20.4
rhm-oxide	mass	=	0.14	(gm)	density	=	4.61	(gm/cc)	(analysis	in	mole	%)
	Mn0.11Fe''0.49Mg0.21Fe'''0.32Al0.07Ti0.81O3
	G	=	-1393.43	(J)	H	=	-1097.98	(J)	S	=	0.26	(J/K)	V	=	0.03	(cc)	Cp	=	0.13	(J/K)
	geikielite	hematite	ilmenite	pyrophanite	corundum
	20.7	15.89	49.5	10.53	3.39
Viscosity	of	the	System	cannot	be	computed.
System	mass	=	100.76	(gm)	density	=	2.74	(gm/cc)
	G	=	-1.47647e+06	(J)	H	=	-1.22067e+06	(J)	S	=	227.75	(J/K)	V	=	36.72	(cc)	Cp	=	120.63	(J/K)
Oxygen	delta	moles	=	0.0201672	delta	grams	=	0.645325
	G	=	-5064.23	(J)	H	=	544.95	(J)	S	=	4.99	(J/K)	V	=	1883.25	(cc)	Cp	=	0.71	(J/K)
**********----------**********
Title:	Dummy	Title
T	=	840	(C)	P	=	1	(kbars)	log(10)	f	O2	=	-12.57	delta	HM	=	-4.63	NNO	=	0.47	QFM	=	1	COH	=	2.7	IW	=	5.07
Constraint	Flags:	fO2	path	=	QFM+1	Fractionate	Solids
Liquid	mass	=	33.09	(gm)	density	=	2.22	(gm/cc)	viscosity	=	5.06	(log	10	poise)	(analysis	in	wt	%)
	G	=	-538383	(J)	H	=	-441783	(J)	S	=	86.78	(J/K)	V	=	14.9	(cc)	Cp	=	45.02	(J/K)
	SiO2	TiO2	Al2O3	Fe2O3	Cr2O3	FeO	MnO	MgO	NiO	CoO	CaO	Na2O	K2O	P2O5	H2O	CO2	SO3	Cl2O-1	F2O-1
	70.88	0.29	10.14	0.58	0	1.11	1.66	0.57	0	0	2.53	5.34	2.36	0.33	4.2	0	0	0	0
orthopyroxene	mass	=	0.06	(gm)	density	=	3.38	(gm/cc)	(analysis	in	mole	%)
	opx	Na0.00Ca0.05Fe''0.61Mg1.30Fe'''0.01Ti0.00Al0.04Si1.97O6
	G	=	-913.91	(J)	H	=	-768.69	(J)	S	=	0.13	(J/K)	V	=	0.02	(cc)	Cp	=	0.07	(J/K)
	diopside	clinoenstatit	hedenbergite	alumino-buffo	buffonite	essenite	jadeite
	-58.72	94.5	61.43	1.37	-1.21	2.45	0.18
clinopyroxene	mass	=	0.03	(gm)	density	=	3.3	(gm/cc)	(analysis	in	mole	%)
	cpx	Na0.03Ca0.86Fe''0.23Mg0.79Fe'''0.05Ti0.02Al0.11Si1.92O6
	G	=	-444.53	(J)	H	=	-379.03	(J)	S	=	0.06	(J/K)	V	=	0.01	(cc)	Cp	=	0.03	(J/K)
	diopside	clinoenstatit	hedenbergite	alumino-buffo	buffonite	essenite	jadeite
	54.4	11.07	22.7	3.82	0.42	4.23	3.37
feldspar	mass	=	0.78	(gm)	density	=	2.6	(gm/cc)	(analysis	in	mole	%)
	K0.02Na0.69Ca0.29Al1.29Si2.71O8
	G	=	-12870.2	(J)	H	=	-10976.8	(J)	S	=	1.7	(J/K)	V	=	0.3	(cc)	Cp	=	0.94	(J/K)
	albite	anorthite	sanidine
	68.55	28.99	2.46
spinel	mass	=	0.04	(gm)	density	=	4.87	(gm/cc)	(analysis	in	mole	%)
	Fe''1.11Mg0.13Fe'''1.45Al0.08Cr0.00Ti0.24O4
	G	=	-272.09	(J)	H	=	-192.39	(J)	S	=	0.07	(J/K)	V	=	0.01	(cc)	Cp	=	0.03	(J/K)
	chromite	hercynite	magnetite	spinel	ulvospinel
	0	-9.1	72.27	13.12	23.71
rhm-oxide	mass	=	0.02	(gm)	density	=	4.64	(gm/cc)	(analysis	in	mole	%)
	Mn0.11Fe''0.51Mg0.19Fe'''0.32Al0.06Ti0.81O3
	G	=	-183.06	(J)	H	=	-144.35	(J)	S	=	0.03	(J/K)	V	=	0	(cc)	Cp	=	0.02	(J/K)
	geikielite	hematite	ilmenite	pyrophanite	corundum
	18.78	16.02	50.9	11.5	2.8
water	mass	=	0.01	(gm)	density	=	0.22	(gm/cc)
	H2O
	G	=	-264.37	(J)	H	=	-140.05	(J)	S	=	0.11	(J/K)	V	=	0.05	(cc)	Cp	=	0.04	(J/K)
Total	solids	mass	=	0.94	(gm)	density	=	2.39	(gm/cc)
	G	=	-14948.1	(J)	H	=	-12601.3	(J)	S	=	2.11	(J/K)	V	=	0.39	(cc)	Cp	=	1.14	(J/K)
Summary	of	all	fractionated	phases:	(total	mass	=	66.73	grams)
orthopyroxene	mass	=	2.76	(gm)	density	=	3.35	(gm/cc)	(analysis	in	mole	%)
	opx	Na0.00Ca0.06Fe''0.50Mg1.38Fe'''0.02Ti0.00Al0.07Si1.95O6
	G	=	-40641.4	(J)	H	=	-34294.8	(J)	S	=	5.7	(J/K)	V	=	0.82	(cc)	Cp	=	3.28	(J/K)
	diopside	clinoenstatit	hedenbergite	alumino-buffo	buffonite	essenite	jadeite
	-48.53	93.35	50.44	2.33	-1.92	4.13	0.2
clinopyroxene	mass	=	4.07	(gm)	density	=	3.31	(gm/cc)	(analysis	in	mole	%)
	cpx	Na0.02Ca0.80Fe''0.22Mg0.81Fe'''0.07Ti0.02Al0.18Si1.86O6
	G	=	-61744.6	(J)	H	=	-52570.8	(J)	S	=	8.24	(J/K)	V	=	1.23	(cc)	Cp	=	4.64	(J/K)
	diopside	clinoenstatit	hedenbergite	alumino-buffo	buffonite	essenite	jadeite
	44.43	17.18	22.29	6.33	-1.73	9.07	2.44
feldspar	mass	=	40.28	(gm)	density	=	2.65	(gm/cc)	(analysis	in	mole	%)
	K0.01Na0.45Ca0.54Al1.54Si2.46O8
	G	=	-666377	(J)	H	=	-570074	(J)	S	=	86.51	(J/K)	V	=	15.22	(cc)	Cp	=	48.26	(J/K)
	albite	anorthite	sanidine
	45.06	54	0.94
spinel	mass	=	19.46	(gm)	density	=	4.74	(gm/cc)	(analysis	in	mole	%)
	Fe''0.96Mg0.24Fe'''1.34Al0.25Cr0.00Ti0.20O4
	G	=	-150543	(J)	H	=	-109534	(J)	S	=	36.84	(J/K)	V	=	4.11	(cc)	Cp	=	17.86	(J/K)
	chromite	hercynite	magnetite	spinel	ulvospinel
	0	-11.87	67.03	24.44	20.41
rhm-oxide	mass	=	0.16	(gm)	density	=	4.61	(gm/cc)	(analysis	in	mole	%)
	Mn0.11Fe''0.50Mg0.21Fe'''0.32Al0.07Ti0.81O3
	G	=	-1575.31	(J)	H	=	-1244.85	(J)	S	=	0.3	(J/K)	V	=	0.03	(cc)	Cp	=	0.15	(J/K)
	geikielite	hematite	ilmenite	pyrophanite	corundum
	20.53	15.9	49.63	10.61	3.33
Viscosity	of	the	System	cannot	be	computed.
System	mass	=	100.76	(gm)	density	=	2.74	(gm/cc)
	G	=	-1.47421e+06	(J)	H	=	-1.2221e+06	(J)	S	=	226.48	(J/K)	V	=	36.71	(cc)	Cp	=	120.34	(J/K)
Oxygen	delta	moles	=	0.0201892	delta	grams	=	0.646029
	G	=	-5019.79	(J)	H	=	538.42	(J)	S	=	4.99	(J/K)	V	=	1868.52	(cc)	Cp	=	0.71	(J/K)
**********----------**********
Title:	Dummy	Title
T	=	830	(C)	P	=	1	(kbars)	log(10)	f	O2	=	-12.77	delta	HM	=	-4.63	NNO	=	0.47	QFM	=	1	COH	=	2.68	IW	=	5.09
Constraint	Flags:	fO2	path	=	QFM+1	Fractionate	Solids
Liquid	mass	=	31.91	(gm)	density	=	2.22	(gm/cc)	viscosity	=	5.13	(log	10	poise)	(analysis	in	wt	%)
	G	=	-518435	(J)	H	=	-426584	(J)	S	=	83.26	(J/K)	V	=	14.38	(cc)	Cp	=	43.28	(J/K)
	SiO2	TiO2	Al2O3	Fe2O3	Cr2O3	FeO	MnO	MgO	NiO	CoO	CaO	Na2O	K2O	P2O5	H2O	CO2	SO3	Cl2O-1	F2O-1
	71.44	0.27	9.75	0.55	0	1.03	1.72	0.52	0	0	2.44	5.29	2.43	0.34	4.2	0	0	0	0
orthopyroxene	mass	=	0.08	(gm)	density	=	3.39	(gm/cc)	(analysis	in	mole	%)
	opx	Na0.00Ca0.05Fe''0.63Mg1.29Fe'''0.01Ti0.00Al0.04Si1.98O6
	G	=	-1214.33	(J)	H	=	-1023.28	(J)	S	=	0.17	(J/K)	V	=	0.03	(cc)	Cp	=	0.1	(J/K)
	diopside	clinoenstatit	hedenbergite	alumino-buffo	buffonite	essenite	jadeite
	-60.34	94.62	63.08	1.28	-1.14	2.32	0.18
clinopyroxene	mass	=	0	(gm)	density	=	3.3	(gm/cc)	(analysis	in	mole	%)
	cpx	Na0.03Ca0.86Fe''0.23Mg0.78Fe'''0.05Ti0.02Al0.11Si1.92O6
	G	=	-61.18	(J)	H	=	-52.28	(J)	S	=	0.01	(J/K)	V	=	0	(cc)	Cp	=	0	(J/K)
	diopside	clinoenstatit	hedenbergite	alumino-buffo	buffonite	essenite	jadeite
	54.77	10.83	23.02	3.44	0.55	3.96	3.43
feldspar	mass	=	1	(gm)	density	=	2.6	(gm/cc)	(analysis	in	mole	%)
	K0.03Na0.70Ca0.27Al1.27Si2.73O8
	G	=	-16437.2	(J)	H	=	-14046.9	(J)	S	=	2.17	(J/K)	V	=	0.38	(cc)	Cp	=	1.21	(J/K)
	albite	anorthite	sanidine
	70.03	27.28	2.7
spinel	mass	=	0.04	(gm)	density	=	4.88	(gm/cc)	(analysis	in	mole	%)
	Fe''1.11Mg0.12Fe'''1.46Al0.08Cr0.00Ti0.23O4
	G	=	-267.77	(J)	H	=	-189.82	(J)	S	=	0.07	(J/K)	V	=	0.01	(cc)	Cp	=	0.03	(J/K)
	chromite	hercynite	magnetite	spinel	ulvospinel
	0	-8.57	73.13	12.35	23.08
rhm-oxide	mass	=	0.02	(gm)	density	=	4.65	(gm/cc)	(analysis	in	mole	%)
	Mn0.12Fe''0.51Mg0.18Fe'''0.32Al0.05Ti0.81O3
	G	=	-172.96	(J)	H	=	-136.7	(J)	S	=	0.03	(J/K)	V	=	0	(cc)	Cp	=	0.02	(J/K)
	geikielite	hematite	ilmenite	pyrophanite	corundum
	18.21	16.13	51.1	11.91	2.65
water	mass	=	0.06	(gm)	density	=	0.22	(gm/cc)
	H2O
	G	=	-1342.34	(J)	H	=	-716.11	(J)	S	=	0.57	(J/K)	V	=	0.27	(cc)	Cp	=	0.2	(J/K)
Total	solids	mass	=	1.2	(gm)	density	=	1.74	(gm/cc)
	G	=	-19495.8	(J)	H	=	-16165	(J)	S	=	3.02	(J/K)	V	=	0.69	(cc)	Cp	=	1.56	(J/K)
Summary	of	all	fractionated	phases:	(total	mass	=	67.65	grams)
orthopyroxene	mass	=	2.82	(gm)	density	=	3.35	(gm/cc)	(analysis	in	mole	%)
	opx	Na0.00Ca0.06Fe''0.51Mg1.38Fe'''0.02Ti0.00Al0.07Si1.96O6
	G	=	-41465.4	(J)	H	=	-35070.3	(J)	S	=	5.8	(J/K)	V	=	0.84	(cc)	Cp	=	3.35	(J/K)
	diopside	clinoenstatit	hedenbergite	alumino-buffo	buffonite	essenite	jadeite
	-48.75	93.38	50.68	2.3	-1.91	4.09	0.2
clinopyroxene	mass	=	4.1	(gm)	density	=	3.31	(gm/cc)	(analysis	in	mole	%)
	cpx	Na0.02Ca0.80Fe''0.22Mg0.81Fe'''0.07Ti0.02Al0.18Si1.86O6
	G	=	-62072.5	(J)	H	=	-52967.5	(J)	S	=	8.25	(J/K)	V	=	1.24	(cc)	Cp	=	4.66	(J/K)
	diopside	clinoenstatit	hedenbergite	alumino-buffo	buffonite	essenite	jadeite
	44.5	17.14	22.29	6.31	-1.72	9.04	2.44
feldspar	mass	=	41.06	(gm)	density	=	2.65	(gm/cc)	(analysis	in	mole	%)
	K0.01Na0.46Ca0.54Al1.54Si2.46O8
	G	=	-678325	(J)	H	=	-581504	(J)	S	=	87.77	(J/K)	V	=	15.52	(cc)	Cp	=	49.15	(J/K)
	albite	anorthite	sanidine
	45.51	53.52	0.97
spinel	mass	=	19.5	(gm)	density	=	4.74	(gm/cc)	(analysis	in	mole	%)
	Fe''0.96Mg0.24Fe'''1.34Al0.25Cr0.00Ti0.20O4
	G	=	-150431	(J)	H	=	-109894	(J)	S	=	36.75	(J/K)	V	=	4.12	(cc)	Cp	=	17.88	(J/K)
	chromite	hercynite	magnetite	spinel	ulvospinel
	0	-11.87	67.04	24.42	20.41
rhm-oxide	mass	=	0.17	(gm)	density	=	4.62	(gm/cc)	(analysis	in	mole	%)
	Mn0.11Fe''0.50Mg0.20Fe'''0.32Al0.07Ti0.81O3
	G	=	-1740.58	(J)	H	=	-1379.39	(J)	S	=	0.33	(J/K)	V	=	0.04	(cc)	Cp	=	0.16	(J/K)
	geikielite	hematite	ilmenite	pyrophanite	corundum
	20.36	15.91	49.75	10.7	3.28
Viscosity	of	the	System	cannot	be	computed.
System	mass	=	100.76	(gm)	density	=	2.74	(gm/cc)
	G	=	-1.47197e+06	(J)	H	=	-1.22357e+06	(J)	S	=	225.17	(J/K)	V	=	36.82	(cc)	Cp	=	120.05	(J/K)
Oxygen	delta	moles	=	0.0202066	delta	grams	=	0.646586
	G	=	-4974.17	(J)	H	=	531.75	(J)	S	=	4.99	(J/K)	V	=	1853.33	(cc)	Cp	=	0.71	(J/K)
**********----------**********
Title:	Dummy	Title
T	=	820	(C)	P	=	1	(kbars)	log(10)	f	O2	=	-12.97	delta	HM	=	-4.63	NNO	=	0.48	QFM	=	1	COH	=	2.66	IW	=	5.11
Constraint	Flags:	fO2	path	=	QFM+1	Fractionate	Solids
Liquid	mass	=	30.76	(gm)	density	=	2.22	(gm/cc)	viscosity	=	5.21	(log	10	poise)	(analysis	in	wt	%)
	G	=	-499111	(J)	H	=	-411857	(J)	S	=	79.82	(J/K)	V	=	13.87	(cc)	Cp	=	41.59	(J/K)
	SiO2	TiO2	Al2O3	Fe2O3	Cr2O3	FeO	MnO	MgO	NiO	CoO	CaO	Na2O	K2O	P2O5	H2O	CO2	SO3	Cl2O-1	F2O-1
	72.06	0.25	9.36	0.52	0	0.95	1.73	0.48	0	0	2.36	5.23	2.51	0.36	4.2	0	0	0	0
olivine	mass	=	0.11	(gm)	density	=	3.79	(gm/cc)	(analysis	in	mole	%)
	(Ca0.00Mg0.40Fe''0.40Mn0.20Co0.00Ni0.00)2SiO4
	G	=	-1219.9	(J)	H	=	-990.93	(J)	S	=	0.21	(J/K)	V	=	0.03	(cc)	Cp	=	0.11	(J/K)
	tephroite	fayalite	co-olivine	ni-olivine	monticellite	forsterite
	19.54	40.39	0	0	0.52	39.55
clinopyroxene	mass	=	0.01	(gm)	density	=	3.3	(gm/cc)	(analysis	in	mole	%)
	cpx	Na0.03Ca0.86Fe''0.23Mg0.78Fe'''0.04Ti0.02Al0.10Si1.93O6
	G	=	-81.04	(J)	H	=	-69.4	(J)	S	=	0.01	(J/K)	V	=	0	(cc)	Cp	=	0.01	(J/K)
	diopside	clinoenstatit	hedenbergite	alumino-buffo	buffonite	essenite	jadeite
	55.11	10.52	23.38	3.11	0.69	3.7	3.49
feldspar	mass	=	0.97	(gm)	density	=	2.59	(gm/cc)	(analysis	in	mole	%)
	K0.03Na0.71Ca0.26Al1.26Si2.74O8
	G	=	-15925.1	(J)	H	=	-13636.3	(J)	S	=	2.09	(J/K)	V	=	0.37	(cc)	Cp	=	1.17	(J/K)
	albite	anorthite	sanidine
	71.4	25.65	2.95
spinel	mass	=	0.01	(gm)	density	=	4.89	(gm/cc)	(analysis	in	mole	%)
	Fe''1.11Mg0.12Fe'''1.48Al0.07Cr0.00Ti0.23O4
	G	=	-85.99	(J)	H	=	-61.12	(J)	S	=	0.02	(J/K)	V	=	0	(cc)	Cp	=	0.01	(J/K)
	chromite	hercynite	magnetite	spinel	ulvospinel
	0	-8.04	73.9	11.59	22.55
rhm-oxide	mass	=	0.02	(gm)	density	=	4.65	(gm/cc)	(analysis	in	mole	%)
	Mn0.12Fe''0.52Mg0.18Fe'''0.32Al0.05Ti0.81O3
	G	=	-191.65	(J)	H	=	-151.83	(J)	S	=	0.04	(J/K)	V	=	0	(cc)	Cp	=	0.02	(J/K)
	geikielite	hematite	ilmenite	pyrophanite	corundum
	17.6	16.18	51.59	12.14	2.49
water	mass	=	0.11	(gm)	density	=	0.22	(gm/cc)
	H2O
	G	=	-2455.39	(J)	H	=	-1319.2	(J)	S	=	1.04	(J/K)	V	=	0.48	(cc)	Cp	=	0.38	(J/K)
Total	solids	mass	=	1.22	(gm)	density	=	1.36	(gm/cc)
	G	=	-19959.1	(J)	H	=	-16228.7	(J)	S	=	3.41	(J/K)	V	=	0.89	(cc)	Cp	=	1.69	(J/K)
Summary	of	all	fractionated	phases:	(total	mass	=	68.78	grams)
orthopyroxene	mass	=	2.9	(gm)	density	=	3.35	(gm/cc)	(analysis	in	mole	%)
	opx	Na0.00Ca0.06Fe''0.51Mg1.38Fe'''0.02Ti0.00Al0.07Si1.96O6
	G	=	-42588.5	(J)	H	=	-36101.2	(J)	S	=	5.93	(J/K)	V	=	0.87	(cc)	Cp	=	3.44	(J/K)
	diopside	clinoenstatit	hedenbergite	alumino-buffo	buffonite	essenite	jadeite
	-49.07	93.41	51.03	2.28	-1.89	4.04	0.2
clinopyroxene	mass	=	4.1	(gm)	density	=	3.31	(gm/cc)	(analysis	in	mole	%)
	cpx	Na0.02Ca0.80Fe''0.22Mg0.81Fe'''0.07Ti0.02Al0.18Si1.86O6
	G	=	-62017.4	(J)	H	=	-53037.4	(J)	S	=	8.21	(J/K)	V	=	1.24	(cc)	Cp	=	4.66	(J/K)
	diopside	clinoenstatit	hedenbergite	alumino-buffo	buffonite	essenite	jadeite
	44.5	17.14	22.29	6.31	-1.72	9.04	2.44
feldspar	mass	=	42.05	(gm)	density	=	2.65	(gm/cc)	(analysis	in	mole	%)
	K0.01Na0.46Ca0.53Al1.53Si2.47O8
	G	=	-693825	(J)	H	=	-596016	(J)	S	=	89.47	(J/K)	V	=	15.89	(cc)	Cp	=	50.31	(J/K)
	albite	anorthite	sanidine
	46.09	52.89	1.01
spinel	mass	=	19.54	(gm)	density	=	4.74	(gm/cc)	(analysis	in	mole	%)
	Fe''0.96Mg0.24Fe'''1.34Al0.25Cr0.00Ti0.20O4
	G	=	-150316	(J)	H	=	-110252	(J)	S	=	36.65	(J/K)	V	=	4.12	(cc)	Cp	=	17.89	(J/K)
	chromite	hercynite	magnetite	spinel	ulvospinel
	0	-11.86	67.05	24.4	20.42
rhm-oxide	mass	=	0.19	(gm)	density	=	4.62	(gm/cc)	(analysis	in	mole	%)
	Mn0.11Fe''0.50Mg0.20Fe'''0.32Al0.06Ti0.81O3
	G	=	-1895.52	(J)	H	=	-1506.46	(J)	S	=	0.36	(J/K)	V	=	0.04	(cc)	Cp	=	0.18	(J/K)
	geikielite	hematite	ilmenite	pyrophanite	corundum
	20.18	15.93	49.86	10.8	3.23
Viscosity	of	the	System	cannot	be	computed.
System	mass	=	100.76	(gm)	density	=	2.73	(gm/cc)
	G	=	-1.46971e+06	(J)	H	=	-1.225e+06	(J)	S	=	223.86	(J/K)	V	=	36.92	(cc)	Cp	=	119.76	(J/K)
Oxygen	delta	moles	=	0.0201844	delta	grams	=	0.645875
	G	=	-4918.88	(J)	H	=	524.05	(J)	S	=	4.98	(J/K)	V	=	1834.51	(cc)	Cp	=	0.71	(J/K)
**********----------**********
Title:	Dummy	Title
T	=	810	(C)	P	=	1	(kbars)	log(10)	f	O2	=	-13.17	delta	HM	=	-4.64	NNO	=	0.48	QFM	=	1	COH	=	2.64	IW	=	5.13
Constraint	Flags:	fO2	path	=	QFM+1	Fractionate	Solids
Liquid	mass	=	29.66	(gm)	density	=	2.22	(gm/cc)	viscosity	=	5.3	(log	10	poise)	(analysis	in	wt	%)
	G	=	-480607	(J)	H	=	-397732	(J)	S	=	76.51	(J/K)	V	=	13.38	(cc)	Cp	=	39.97	(J/K)
	SiO2	TiO2	Al2O3	Fe2O3	Cr2O3	FeO	MnO	MgO	NiO	CoO	CaO	Na2O	K2O	P2O5	H2O	CO2	SO3	Cl2O-1	F2O-1
	72.69	0.24	8.97	0.49	0	0.87	1.72	0.42	0	0	2.29	5.16	2.58	0.37	4.19	0	0	0	0
olivine	mass	=	0.13	(gm)	density	=	3.82	(gm/cc)	(analysis	in	mole	%)
	(Ca0.00Mg0.37Fe''0.42Mn0.21Co0.00Ni0.00)2SiO4
	G	=	-1452.22	(J)	H	=	-1179.4	(J)	S	=	0.25	(J/K)	V	=	0.03	(cc)	Cp	=	0.13	(J/K)
	tephroite	fayalite	co-olivine	ni-olivine	monticellite	forsterite
	21.04	41.81	0	0	0.52	36.63
feldspar	mass	=	0.92	(gm)	density	=	2.59	(gm/cc)	(analysis	in	mole	%)
	K0.03Na0.73Ca0.24Al1.24Si2.76O8
	G	=	-15085.2	(J)	H	=	-12942.9	(J)	S	=	1.98	(J/K)	V	=	0.35	(cc)	Cp	=	1.11	(J/K)
	albite	anorthite	sanidine
	72.64	24.14	3.22
rhm-oxide	mass	=	0.02	(gm)	density	=	4.66	(gm/cc)	(analysis	in	mole	%)
	Mn0.12Fe''0.52Mg0.17Fe'''0.32Al0.05Ti0.82O3
	G	=	-184.19	(J)	H	=	-146.27	(J)	S	=	0.04	(J/K)	V	=	0	(cc)	Cp	=	0.02	(J/K)
	geikielite	hematite	ilmenite	pyrophanite	corundum
	16.84	16.14	52.37	12.31	2.34
water	mass	=	0.16	(gm)	density	=	0.23	(gm/cc)
	H2O
	G	=	-3539.46	(J)	H	=	-1915.2	(J)	S	=	1.5	(J/K)	V	=	0.69	(cc)	Cp	=	0.55	(J/K)
Total	solids	mass	=	1.22	(gm)	density	=	1.13	(gm/cc)
	G	=	-20261	(J)	H	=	-16183.7	(J)	S	=	3.76	(J/K)	V	=	1.08	(cc)	Cp	=	1.81	(J/K)
Summary	of	all	fractionated	phases:	(total	mass	=	69.88	grams)
olivine	mass	=	0.1	(gm)	density	=	3.79	(gm/cc)	(analysis	in	mole	%)
	(Ca0.00Mg0.40Fe''0.40Mn0.20Co0.00Ni0.00)2SiO4
	G	=	-1197.3	(J)	H	=	-975.32	(J)	S	=	0.2	(J/K)	V	=	0.03	(cc)	Cp	=	0.11	(J/K)
	tephroite	fayalite	co-olivine	ni-olivine	monticellite	forsterite
	19.54	40.39	0	0	0.52	39.55
orthopyroxene	mass	=	2.9	(gm)	density	=	3.35	(gm/cc)	(analysis	in	mole	%)
	opx	Na0.00Ca0.06Fe''0.51Mg1.38Fe'''0.02Ti0.00Al0.07Si1.96O6
	G	=	-42529.3	(J)	H	=	-36135.7	(J)	S	=	5.9	(J/K)	V	=	0.86	(cc)	Cp	=	3.44	(J/K)
	diopside	clinoenstatit	hedenbergite	alumino-buffo	buffonite	essenite	jadeite
	-49.07	93.41	51.03	2.28	-1.89	4.04	0.2
clinopyroxene	mass	=	4.11	(gm)	density	=	3.31	(gm/cc)	(analysis	in	mole	%)
	cpx	Na0.02Ca0.80Fe''0.22Mg0.81Fe'''0.07Ti0.02Al0.18Si1.86O6
	G	=	-61982.6	(J)	H	=	-53124.5	(J)	S	=	8.18	(J/K)	V	=	1.24	(cc)	Cp	=	4.66	(J/K)
	diopside	clinoenstatit	hedenbergite	alumino-buffo	buffonite	essenite	jadeite
	44.51	17.13	22.29	6.31	-1.71	9.03	2.44
feldspar	mass	=	43.02	(gm)	density	=	2.65	(gm/cc)	(analysis	in	mole	%)
	K0.01Na0.47Ca0.52Al1.52Si2.48O8
	G	=	-708797	(J)	H	=	-610128	(J)	S	=	91.09	(J/K)	V	=	16.26	(cc)	Cp	=	51.43	(J/K)
	albite	anorthite	sanidine
	46.67	52.27	1.06
spinel	mass	=	19.55	(gm)	density	=	4.74	(gm/cc)	(analysis	in	mole	%)
	Fe''0.96Mg0.24Fe'''1.34Al0.25Cr0.00Ti0.20O4
	G	=	-150021	(J)	H	=	-110481	(J)	S	=	36.5	(J/K)	V	=	4.12	(cc)	Cp	=	17.89	(J/K)
	chromite	hercynite	magnetite	spinel	ulvospinel
	0	-11.86	67.05	24.39	20.42
rhm-oxide	mass	=	0.21	(gm)	density	=	4.62	(gm/cc)	(analysis	in	mole	%)
	Mn0.11Fe''0.50Mg0.20Fe'''0.32Al0.06Ti0.81O3
	G	=	-2068.88	(J)	H	=	-1648.83	(J)	S	=	0.39	(J/K)	V	=	0.04	(cc)	Cp	=	0.2	(J/K)
	geikielite	hematite	ilmenite	pyrophanite	corundum
	19.95	15.95	50.01	10.91	3.17
Viscosity	of	the	System	cannot	be	computed.
System	mass	=	100.76	(gm)	density	=	2.72	(gm/cc)
	G	=	-1.46746e+06	(J)	H	=	-1.22641e+06	(J)	S	=	222.55	(J/K)	V	=	37.02	(cc)	Cp	=	119.5	(J/K)
Oxygen	delta	moles	=	0.0201428	delta	grams	=	0.644546
	G	=	-4859.1	(J)	H	=	515.88	(J)	S	=	4.96	(J/K)	V	=	1813.99	(cc)	Cp	=	0.71	(J/K)
**********----------**********
Title:	Dummy	Title
T	=	800	(C)	P	=	1	(kbars)	log(10)	f	O2	=	-13.38	delta	HM	=	-4.64	NNO	=	0.49	QFM	=	1	COH	=	2.62	IW	=	5.15
Constraint	Flags:	fO2	path	=	QFM+1	Fractionate	Solids
Liquid	mass	=	28.65	(gm)	density	=	2.22	(gm/cc)	viscosity	=	5.38	(log	10	poise)	(analysis	in	wt	%)
	G	=	-463691	(J)	H	=	-384840	(J)	S	=	73.48	(J/K)	V	=	12.93	(cc)	Cp	=	38.48	(J/K)
	SiO2	TiO2	Al2O3	Fe2O3	Cr2O3	FeO	MnO	MgO	NiO	CoO	CaO	Na2O	K2O	P2O5	H2O	CO2	SO3	Cl2O-1	F2O-1
	73.29	0.22	8.6	0.46	0	0.8	1.71	0.38	0	0	2.23	5.09	2.65	0.38	4.18	0	0	0	0
olivine	mass	=	0.12	(gm)	density	=	3.85	(gm/cc)	(analysis	in	mole	%)
	(Ca0.00Mg0.35Fe''0.43Mn0.23Co0.00Ni0.00)2SiO4
	G	=	-1283.9	(J)	H	=	-1042.89	(J)	S	=	0.22	(J/K)	V	=	0.03	(cc)	Cp	=	0.12	(J/K)
	tephroite	fayalite	co-olivine	ni-olivine	monticellite	forsterite
	22.54	42.93	0	0	0.53	34.01
feldspar	mass	=	0.84	(gm)	density	=	2.59	(gm/cc)	(analysis	in	mole	%)
	K0.04Na0.74Ca0.23Al1.23Si2.77O8
	G	=	-13767.1	(J)	H	=	-11835.7	(J)	S	=	1.8	(J/K)	V	=	0.32	(cc)	Cp	=	1.02	(J/K)
	albite	anorthite	sanidine
	73.78	22.71	3.51
rhm-oxide	mass	=	0.02	(gm)	density	=	4.67	(gm/cc)	(analysis	in	mole	%)
	Mn0.13Fe''0.53Mg0.16Fe'''0.32Al0.04Ti0.82O3
	G	=	-154.97	(J)	H	=	-123.39	(J)	S	=	0.03	(J/K)	V	=	0	(cc)	Cp	=	0.01	(J/K)
	geikielite	hematite	ilmenite	pyrophanite	corundum
	16.19	15.95	53.15	12.51	2.21
water	mass	=	0.2	(gm)	density	=	0.23	(gm/cc)
	H2O
	G	=	-4531.19	(J)	H	=	-2469.37	(J)	S	=	1.92	(J/K)	V	=	0.87	(cc)	Cp	=	0.72	(J/K)
Total	solids	mass	=	1.17	(gm)	density	=	0.95	(gm/cc)
	G	=	-19737.2	(J)	H	=	-15471.3	(J)	S	=	3.98	(J/K)	V	=	1.23	(cc)	Cp	=	1.86	(J/K)
Summary	of	all	fractionated	phases:	(total	mass	=	70.94	grams)
olivine	mass	=	0.23	(gm)	density	=	3.81	(gm/cc)	(analysis	in	mole	%)
	(Ca0.00Mg0.38Fe''0.41Mn0.20Co0.00Ni0.00)2SiO4
	G	=	-2624.65	(J)	H	=	-2140.56	(J)	S	=	0.45	(J/K)	V	=	0.06	(cc)	Cp	=	0.24	(J/K)
	tephroite	fayalite	co-olivine	ni-olivine	monticellite	forsterite
	20.36	41.16	0	0	0.52	37.96
orthopyroxene	mass	=	2.9	(gm)	density	=	3.35	(gm/cc)	(analysis	in	mole	%)
	opx	Na0.00Ca0.06Fe''0.51Mg1.38Fe'''0.02Ti0.00Al0.07Si1.96O6
	G	=	-42470.5	(J)	H	=	-36170	(J)	S	=	5.87	(J/K)	V	=	0.86	(cc)	Cp	=	3.44	(J/K)
	diopside	clinoenstatit	hedenbergite	alumino-buffo	buffonite	essenite	jadeite
	-49.07	93.41	51.03	2.28	-1.89	4.04	0.2
clinopyroxene	mass	=	4.11	(gm)	density	=	3.31	(gm/cc)	(analysis	in	mole	%)
	cpx	Na0.02Ca0.80Fe''0.22Mg0.81Fe'''0.07Ti0.02Al0.18Si1.86O6
	G	=	-61901.1	(J)	H	=	-53171	(J)	S	=	8.14	(J/K)	V	=	1.24	(cc)	Cp	=	4.65	(J/K)
	diopside	clinoenstatit	hedenbergite	alumino-buffo	buffonite	essenite	jadeite
	44.51	17.13	22.29	6.31	-1.71	9.03	2.44
feldspar	mass	=	43.93	(gm)	density	=	2.64	(gm/cc)	(analysis	in	mole	%)
	K0.01Na0.47Ca0.52Al1.52Si2.48O8
	G	=	-722914	(J)	H	=	-623558	(J)	S	=	92.58	(J/K)	V	=	16.61	(cc)	Cp	=	52.51	(J/K)
	albite	anorthite	sanidine
	47.22	51.68	1.1
spinel	mass	=	19.55	(gm)	density	=	4.74	(gm/cc)	(analysis	in	mole	%)
	Fe''0.96Mg0.24Fe'''1.34Al0.25Cr0.00Ti0.20O4
	G	=	-149656	(J)	H	=	-110660	(J)	S	=	36.34	(J/K)	V	=	4.12	(cc)	Cp	=	17.87	(J/K)
	chromite	hercynite	magnetite	spinel	ulvospinel
	0	-11.86	67.05	24.39	20.42
rhm-oxide	mass	=	0.22	(gm)	density	=	4.63	(gm/cc)	(analysis	in	mole	%)
	Mn0.11Fe''0.50Mg0.20Fe'''0.32Al0.06Ti0.81O3
	G	=	-2234.52	(J)	H	=	-1785.81	(J)	S	=	0.42	(J/K)	V	=	0.05	(cc)	Cp	=	0.21	(J/K)
	geikielite	hematite	ilmenite	pyrophanite	corundum
	19.72	15.97	50.19	11.02	3.1
Viscosity	of	the	System	cannot	be	computed.
System	mass	=	100.76	(gm)	density	=	2.72	(gm/cc)
	G	=	-1.46523e+06	(J)	H	=	-1.2278e+06	(J)	S	=	221.25	(J/K)	V	=	37.1	(cc)	Cp	=	119.26	(J/K)
Oxygen	delta	moles	=	0.0201051	delta	grams	=	0.643339
	G	=	-4800.51	(J)	H	=	507.85	(J)	S	=	4.95	(J/K)	V	=	1793.88	(cc)	Cp	=	0.71	(J/K)
**********----------**********
Title:	Dummy	Title
T	=	790	(C)	P	=	1	(kbars)	log(10)	f	O2	=	-13.6	delta	HM	=	-4.65	NNO	=	0.49	QFM	=	1	COH	=	2.6	IW	=	5.17
Constraint	Flags:	fO2	path	=	QFM+1	Fractionate	Solids
Liquid	mass	=	27.72	(gm)	density	=	2.21	(gm/cc)	viscosity	=	5.47	(log	10	poise)	(analysis	in	wt	%)
	G	=	-448219	(J)	H	=	-373071	(J)	S	=	70.68	(J/K)	V	=	12.52	(cc)	Cp	=	37.12	(J/K)
	SiO2	TiO2	Al2O3	Fe2O3	Cr2O3	FeO	MnO	MgO	NiO	CoO	CaO	Na2O	K2O	P2O5	H2O	CO2	SO3	Cl2O-1	F2O-1
	73.88	0.21	8.25	0.42	0	0.72	1.69	0.33	0	0	2.18	5.02	2.72	0.4	4.17	0	0	0	0
olivine	mass	=	0.11	(gm)	density	=	3.87	(gm/cc)	(analysis	in	mole	%)
	(Ca0.00Mg0.32Fe''0.44Mn0.24Co0.00Ni0.00)2SiO4
	G	=	-1156.94	(J)	H	=	-940.25	(J)	S	=	0.2	(J/K)	V	=	0.03	(cc)	Cp	=	0.11	(J/K)
	tephroite	fayalite	co-olivine	ni-olivine	monticellite	forsterite
	24.03	43.81	0	0	0.53	31.63
feldspar	mass	=	0.77	(gm)	density	=	2.59	(gm/cc)	(analysis	in	mole	%)
	K0.04Na0.75Ca0.21Al1.21Si2.79O8
	G	=	-12580.3	(J)	H	=	-10837.2	(J)	S	=	1.64	(J/K)	V	=	0.3	(cc)	Cp	=	0.93	(J/K)
	albite	anorthite	sanidine
	74.8	21.38	3.81
rhm-oxide	mass	=	0.01	(gm)	density	=	4.68	(gm/cc)	(analysis	in	mole	%)
	Mn0.13Fe''0.54Mg0.16Fe'''0.31Al0.04Ti0.82O3
	G	=	-135.2	(J)	H	=	-107.95	(J)	S	=	0.03	(J/K)	V	=	0	(cc)	Cp	=	0.01	(J/K)
	geikielite	hematite	ilmenite	pyrophanite	corundum
	15.62	15.64	53.95	12.7	2.08
water	mass	=	0.24	(gm)	density	=	0.24	(gm/cc)
	H2O
	G	=	-5438.81	(J)	H	=	-2985.28	(J)	S	=	2.31	(J/K)	V	=	1.03	(cc)	Cp	=	0.87	(J/K)
Total	solids	mass	=	1.13	(gm)	density	=	0.83	(gm/cc)
	G	=	-19311.3	(J)	H	=	-14870.7	(J)	S	=	4.18	(J/K)	V	=	1.36	(cc)	Cp	=	1.92	(J/K)
Summary	of	all	fractionated	phases:	(total	mass	=	71.9	grams)
olivine	mass	=	0.34	(gm)	density	=	3.82	(gm/cc)	(analysis	in	mole	%)
	(Ca0.00Mg0.37Fe''0.42Mn0.21Co0.00Ni0.00)2SiO4
	G	=	-3881.66	(J)	H	=	-3170.56	(J)	S	=	0.67	(J/K)	V	=	0.09	(cc)	Cp	=	0.35	(J/K)
	tephroite	fayalite	co-olivine	ni-olivine	monticellite	forsterite
	21.07	41.74	0	0	0.52	36.67
orthopyroxene	mass	=	2.9	(gm)	density	=	3.36	(gm/cc)	(analysis	in	mole	%)
	opx	Na0.00Ca0.06Fe''0.51Mg1.38Fe'''0.02Ti0.00Al0.07Si1.96O6
	G	=	-42411.9	(J)	H	=	-36204.4	(J)	S	=	5.84	(J/K)	V	=	0.86	(cc)	Cp	=	3.43	(J/K)
	diopside	clinoenstatit	hedenbergite	alumino-buffo	buffonite	essenite	jadeite
	-49.07	93.41	51.03	2.28	-1.89	4.04	0.2
clinopyroxene	mass	=	4.11	(gm)	density	=	3.31	(gm/cc)	(analysis	in	mole	%)
	cpx	Na0.02Ca0.80Fe''0.22Mg0.81Fe'''0.07Ti0.02Al0.18Si1.86O6
	G	=	-61819.9	(J)	H	=	-53217.4	(J)	S	=	8.09	(J/K)	V	=	1.24	(cc)	Cp	=	4.64	(J/K)
	diopside	clinoenstatit	hedenbergite	alumino-buffo	buffonite	essenite	jadeite
	44.51	17.13	22.29	6.31	-1.71	9.03	2.44
feldspar	mass	=	44.77	(gm)	density	=	2.64	(gm/cc)	(analysis	in	mole	%)
	K0.01Na0.48Ca0.51Al1.51Si2.49O8
	G	=	-735700	(J)	H	=	-635890	(J)	S	=	93.88	(J/K)	V	=	16.93	(cc)	Cp	=	53.5	(J/K)
	albite	anorthite	sanidine
	47.72	51.13	1.15
spinel	mass	=	19.55	(gm)	density	=	4.75	(gm/cc)	(analysis	in	mole	%)
	Fe''0.96Mg0.24Fe'''1.34Al0.25Cr0.00Ti0.20O4
	G	=	-149294	(J)	H	=	-110839	(J)	S	=	36.17	(J/K)	V	=	4.12	(cc)	Cp	=	17.86	(J/K)
	chromite	hercynite	magnetite	spinel	ulvospinel
	0	-11.86	67.05	24.39	20.42
rhm-oxide	mass	=	0.24	(gm)	density	=	4.63	(gm/cc)	(analysis	in	mole	%)
	Mn0.11Fe''0.50Mg0.20Fe'''0.32Al0.06Ti0.81O3
	G	=	-2370.75	(J)	H	=	-1900.04	(J)	S	=	0.44	(J/K)	V	=	0.05	(cc)	Cp	=	0.22	(J/K)
	geikielite	hematite	ilmenite	pyrophanite	corundum
	19.51	15.97	50.37	11.11	3.05
Viscosity	of	the	System	cannot	be	computed.
System	mass	=	100.75	(gm)	density	=	2.71	(gm/cc)
	G	=	-1.46301e+06	(J)	H	=	-1.22916e+06	(J)	S	=	219.96	(J/K)	V	=	37.17	(cc)	Cp	=	119.05	(J/K)
Oxygen	delta	moles	=	0.0200692	delta	grams	=	0.642189
	G	=	-4742.58	(J)	H	=	499.89	(J)	S	=	4.93	(J/K)	V	=	1773.98	(cc)	Cp	=	0.7	(J/K)
**********----------**********
Title:	Dummy	Title
T	=	780	(C)	P	=	1	(kbars)	log(10)	f	O2	=	-13.81	delta	HM	=	-4.65	NNO	=	0.5	QFM	=	1	COH	=	2.59	IW	=	5.2
Constraint	Flags:	fO2	path	=	QFM+1	Fractionate	Solids
Liquid	mass	=	26.88	(gm)	density	=	2.21	(gm/cc)	viscosity	=	5.56	(log	10	poise)	(analysis	in	wt	%)
	G	=	-434091	(J)	H	=	-362348	(J)	S	=	68.12	(J/K)	V	=	12.14	(cc)	Cp	=	35.89	(J/K)
	SiO2	TiO2	Al2O3	Fe2O3	Cr2O3	FeO	MnO	MgO	NiO	CoO	CaO	Na2O	K2O	P2O5	H2O	CO2	SO3	Cl2O-1	F2O-1
	74.44	0.2	7.91	0.39	0	0.65	1.67	0.3	0	0	2.14	4.95	2.79	0.41	4.16	0	0	0	0
olivine	mass	=	0.1	(gm)	density	=	3.9	(gm/cc)	(analysis	in	mole	%)
	(Ca0.00Mg0.30Fe''0.44Mn0.26Co0.00Ni0.00)2SiO4
	G	=	-1038.49	(J)	H	=	-844.69	(J)	S	=	0.18	(J/K)	V	=	0.02	(cc)	Cp	=	0.1	(J/K)
	tephroite	fayalite	co-olivine	ni-olivine	monticellite	forsterite
	25.52	44.46	0	0	0.53	29.49
feldspar	mass	=	0.7	(gm)	density	=	2.59	(gm/cc)	(analysis	in	mole	%)
	K0.04Na0.76Ca0.20Al1.20Si2.80O8
	G	=	-11476.3	(J)	H	=	-9906.13	(J)	S	=	1.49	(J/K)	V	=	0.27	(cc)	Cp	=	0.85	(J/K)
	albite	anorthite	sanidine
	75.73	20.14	4.13
rhm-oxide	mass	=	0.01	(gm)	density	=	4.68	(gm/cc)	(analysis	in	mole	%)
	Mn0.13Fe''0.55Mg0.15Fe'''0.30Al0.04Ti0.83O3
	G	=	-118.71	(J)	H	=	-95.06	(J)	S	=	0.02	(J/K)	V	=	0	(cc)	Cp	=	0.01	(J/K)
	geikielite	hematite	ilmenite	pyrophanite	corundum
	15.12	15.24	54.76	12.91	1.96
water	mass	=	0.28	(gm)	density	=	0.24	(gm/cc)
	H2O
	G	=	-6266.92	(J)	H	=	-3464.63	(J)	S	=	2.66	(J/K)	V	=	1.17	(cc)	Cp	=	1.02	(J/K)
Total	solids	mass	=	1.09	(gm)	density	=	0.74	(gm/cc)
	G	=	-18900.4	(J)	H	=	-14310.5	(J)	S	=	4.36	(J/K)	V	=	1.47	(cc)	Cp	=	1.98	(J/K)
Summary	of	all	fractionated	phases:	(total	mass	=	72.78	grams)
olivine	mass	=	0.45	(gm)	density	=	3.84	(gm/cc)	(analysis	in	mole	%)
	(Ca0.00Mg0.36Fe''0.42Mn0.22Co0.00Ni0.00)2SiO4
	G	=	-5009.9	(J)	H	=	-4099.06	(J)	S	=	0.86	(J/K)	V	=	0.12	(cc)	Cp	=	0.46	(J/K)
	tephroite	fayalite	co-olivine	ni-olivine	monticellite	forsterite
	21.75	42.21	0	0	0.53	35.51
orthopyroxene	mass	=	2.9	(gm)	density	=	3.36	(gm/cc)	(analysis	in	mole	%)
	opx	Na0.00Ca0.06Fe''0.51Mg1.38Fe'''0.02Ti0.00Al0.07Si1.96O6
	G	=	-42353.7	(J)	H	=	-36238.7	(J)	S	=	5.81	(J/K)	V	=	0.86	(cc)	Cp	=	3.43	(J/K)
	diopside	clinoenstatit	hedenbergite	alumino-buffo	buffonite	essenite	jadeite
	-49.07	93.41	51.03	2.28	-1.89	4.04	0.2
clinopyroxene	mass	=	4.11	(gm)	density	=	3.31	(gm/cc)	(analysis	in	mole	%)
	cpx	Na0.02Ca0.80Fe''0.22Mg0.81Fe'''0.07Ti0.02Al0.18Si1.86O6
	G	=	-61739.2	(J)	H	=	-53263.9	(J)	S	=	8.05	(J/K)	V	=	1.24	(cc)	Cp	=	4.64	(J/K)
	diopside	clinoenstatit	hedenbergite	alumino-buffo	buffonite	essenite	jadeite
	44.51	17.13	22.29	6.31	-1.71	9.03	2.44
feldspar	mass	=	45.53	(gm)	density	=	2.64	(gm/cc)	(analysis	in	mole	%)
	K0.01Na0.48Ca0.51Al1.51Si2.49O8
	G	=	-747288	(J)	H	=	-647233	(J)	S	=	95.01	(J/K)	V	=	17.22	(cc)	Cp	=	54.41	(J/K)
	albite	anorthite	sanidine
	48.18	50.62	1.19
spinel	mass	=	19.55	(gm)	density	=	4.75	(gm/cc)	(analysis	in	mole	%)
	Fe''0.96Mg0.24Fe'''1.34Al0.25Cr0.00Ti0.20O4
	G	=	-148933	(J)	H	=	-111017	(J)	S	=	36	(J/K)	V	=	4.12	(cc)	Cp	=	17.84	(J/K)
	chromite	hercynite	magnetite	spinel	ulvospinel
	0	-11.86	67.05	24.39	20.42
rhm-oxide	mass	=	0.25	(gm)	density	=	4.64	(gm/cc)	(analysis	in	mole	%)
	Mn0.11Fe''0.51Mg0.19Fe'''0.32Al0.06Ti0.81O3
	G	=	-2487.04	(J)	H	=	-1998.95	(J)	S	=	0.46	(J/K)	V	=	0.05	(cc)	Cp	=	0.24	(J/K)
	geikielite	hematite	ilmenite	pyrophanite	corundum
	19.32	15.95	50.54	11.19	3
Viscosity	of	the	System	cannot	be	computed.
System	mass	=	100.75	(gm)	density	=	2.71	(gm/cc)
	G	=	-1.4608e+06	(J)	H	=	-1.23051e+06	(J)	S	=	218.67	(J/K)	V	=	37.23	(cc)	Cp	=	118.87	(J/K)
Oxygen	delta	moles	=	0.0200353	delta	grams	=	0.641107
	G	=	-4685.39	(J)	H	=	492.02	(J)	S	=	4.92	(J/K)	V	=	1754.33	(cc)	Cp	=	0.7	(J/K)
**********----------**********
Title:	Dummy	Title
T	=	770	(C)	P	=	1	(kbars)	log(10)	f	O2	=	-14.04	delta	HM	=	-4.65	NNO	=	0.5	QFM	=	1	COH	=	2.57	IW	=	5.22
Constraint	Flags:	fO2	path	=	QFM+1	Fractionate	Solids
Liquid	mass	=	24.55	(gm)	density	=	2.21	(gm/cc)	viscosity	=	5.57	(log	10	poise)	(analysis	in	wt	%)
	G	=	-395615	(J)	H	=	-331016	(J)	S	=	61.93	(J/K)	V	=	11.09	(cc)	Cp	=	32.72	(J/K)
	SiO2	TiO2	Al2O3	Fe2O3	Cr2O3	FeO	MnO	MgO	NiO	CoO	CaO	Na2O	K2O	P2O5	H2O	CO2	SO3	Cl2O-1	F2O-1
	74.56	0.19	7.6	0.35	0	0.55	1.71	0.25	0	0	2.15	5	3.01	0.45	4.17	0	0	0	0
olivine	mass	=	0.14	(gm)	density	=	3.92	(gm/cc)	(analysis	in	mole	%)
	(Ca0.00Mg0.28Fe''0.44Mn0.28Co0.00Ni0.00)2SiO4
	G	=	-1512.96	(J)	H	=	-1231.61	(J)	S	=	0.27	(J/K)	V	=	0.04	(cc)	Cp	=	0.14	(J/K)
	tephroite	fayalite	co-olivine	ni-olivine	monticellite	forsterite
	28.26	44.23	0	0	0.57	26.94
clinopyroxene	mass	=	0.01	(gm)	density	=	3.31	(gm/cc)	(analysis	in	mole	%)
	cpx	Na0.04Ca0.89Fe''0.24Mg0.74Fe'''0.04Ti0.02Al0.09Si1.94O6
	G	=	-94.47	(J)	H	=	-81.8	(J)	S	=	0.01	(J/K)	V	=	0	(cc)	Cp	=	0.01	(J/K)
	diopside	clinoenstatit	hedenbergite	alumino-buffo	buffonite	essenite	jadeite
	58.72	6.94	24.2	2.14	1.57	2.48	3.94
feldspar	mass	=	1.15	(gm)	density	=	2.58	(gm/cc)	(analysis	in	mole	%)
	K0.05Na0.76Ca0.19Al1.19Si2.81O8
	G	=	-18736.4	(J)	H	=	-16204.4	(J)	S	=	2.43	(J/K)	V	=	0.44	(cc)	Cp	=	1.39	(J/K)
	albite	anorthite	sanidine
	76.45	18.54	5.01
quartz	mass	=	0.93	(gm)	density	=	2.54	(gm/cc)
	SiO2
	G	=	-15243.5	(J)	H	=	-13320.4	(J)	S	=	1.84	(J/K)	V	=	0.37	(cc)	Cp	=	1.08	(J/K)
rhm-oxide	mass	=	0.02	(gm)	density	=	4.69	(gm/cc)	(analysis	in	mole	%)
	Mn0.14Fe''0.55Mg0.15Fe'''0.29Al0.04Ti0.84O3
	G	=	-158.98	(J)	H	=	-127.73	(J)	S	=	0.03	(J/K)	V	=	0	(cc)	Cp	=	0.02	(J/K)
	geikielite	hematite	ilmenite	pyrophanite	corundum
	14.76	14.56	55.24	13.61	1.83
water	mass	=	0.38	(gm)	density	=	0.24	(gm/cc)
	H2O
	G	=	-8343.55	(J)	H	=	-4646.09	(J)	S	=	3.54	(J/K)	V	=	1.54	(cc)	Cp	=	1.39	(J/K)
Total	solids	mass	=	2.62	(gm)	density	=	1.09	(gm/cc)
	G	=	-44089.8	(J)	H	=	-35612.1	(J)	S	=	8.13	(J/K)	V	=	2.39	(cc)	Cp	=	4.02	(J/K)
Summary	of	all	fractionated	phases:	(total	mass	=	73.59	grams)
olivine	mass	=	0.54	(gm)	density	=	3.85	(gm/cc)	(analysis	in	mole	%)
	(Ca0.00Mg0.35Fe''0.43Mn0.22Co0.00Ni0.00)2SiO4
	G	=	-6018.07	(J)	H	=	-4933.02	(J)	S	=	1.04	(J/K)	V	=	0.14	(cc)	Cp	=	0.55	(J/K)
	tephroite	fayalite	co-olivine	ni-olivine	monticellite	forsterite
	22.39	42.6	0	0	0.53	34.49
orthopyroxene	mass	=	2.9	(gm)	density	=	3.36	(gm/cc)	(analysis	in	mole	%)
	opx	Na0.00Ca0.06Fe''0.51Mg1.38Fe'''0.02Ti0.00Al0.07Si1.96O6
	G	=	-42295.8	(J)	H	=	-36272.9	(J)	S	=	5.77	(J/K)	V	=	0.86	(cc)	Cp	=	3.42	(J/K)
	diopside	clinoenstatit	hedenbergite	alumino-buffo	buffonite	essenite	jadeite
	-49.07	93.41	51.03	2.28	-1.89	4.04	0.2
clinopyroxene	mass	=	4.11	(gm)	density	=	3.32	(gm/cc)	(analysis	in	mole	%)
	cpx	Na0.02Ca0.80Fe''0.22Mg0.81Fe'''0.07Ti0.02Al0.18Si1.86O6
	G	=	-61659	(J)	H	=	-53310.2	(J)	S	=	8	(J/K)	V	=	1.24	(cc)	Cp	=	4.63	(J/K)
	diopside	clinoenstatit	hedenbergite	alumino-buffo	buffonite	essenite	jadeite
	44.51	17.13	22.29	6.31	-1.71	9.03	2.44
feldspar	mass	=	46.23	(gm)	density	=	2.64	(gm/cc)	(analysis	in	mole	%)
	K0.01Na0.49Ca0.50Al1.50Si2.50O8
	G	=	-757762	(J)	H	=	-657653	(J)	S	=	95.97	(J/K)	V	=	17.49	(cc)	Cp	=	55.27	(J/K)
	albite	anorthite	sanidine
	48.61	50.15	1.24
spinel	mass	=	19.55	(gm)	density	=	4.75	(gm/cc)	(analysis	in	mole	%)
	Fe''0.96Mg0.24Fe'''1.34Al0.25Cr0.00Ti0.20O4
	G	=	-148574	(J)	H	=	-111195	(J)	S	=	35.83	(J/K)	V	=	4.11	(cc)	Cp	=	17.82	(J/K)
	chromite	hercynite	magnetite	spinel	ulvospinel
	0	-11.86	67.05	24.39	20.42
rhm-oxide	mass	=	0.26	(gm)	density	=	4.64	(gm/cc)	(analysis	in	mole	%)
	Mn0.11Fe''0.51Mg0.19Fe'''0.32Al0.06Ti0.81O3
	G	=	-2586.68	(J)	H	=	-2085.05	(J)	S	=	0.48	(J/K)	V	=	0.06	(cc)	Cp	=	0.25	(J/K)
	geikielite	hematite	ilmenite	pyrophanite	corundum
	19.15	15.92	50.72	11.26	2.96
Viscosity	of	the	System	cannot	be	computed.
System	mass	=	100.75	(gm)	density	=	2.7	(gm/cc)
	G	=	-1.4586e+06	(J)	H	=	-1.23208e+06	(J)	S	=	217.15	(J/K)	V	=	37.38	(cc)	Cp	=	118.67	(J/K)
Oxygen	delta	moles	=	0.019983	delta	grams	=	0.639432
	G	=	-4624.15	(J)	H	=	483.74	(J)	S	=	4.9	(J/K)	V	=	1733.14	(cc)	Cp	=	0.7	(J/K)
**********----------**********
Title:	Dummy	Title
T	=	760	(C)	P	=	1	(kbars)	log(10)	f	O2	=	-14.26	delta	HM	=	-4.66	NNO	=	0.51	QFM	=	1	COH	=	2.54	IW	=	5.24
Constraint	Flags:	fO2	path	=	QFM+1	Fractionate	Solids
Liquid	mass	=	22.3	(gm)	density	=	2.21	(gm/cc)	viscosity	=	5.57	(log	10	poise)	(analysis	in	wt	%)
	G	=	-358572	(J)	H	=	-300686	(J)	S	=	56.03	(J/K)	V	=	10.08	(cc)	Cp	=	29.69	(J/K)
	SiO2	TiO2	Al2O3	Fe2O3	Cr2O3	FeO	MnO	MgO	NiO	CoO	CaO	Na2O	K2O	P2O5	H2O	CO2	SO3	Cl2O-1	F2O-1
	74.51	0.18	7.34	0.31	0	0.47	1.76	0.2	0	0	2.17	5.1	3.27	0.49	4.19	0	0	0	0
olivine	mass	=	0.11	(gm)	density	=	3.95	(gm/cc)	(analysis	in	mole	%)
	(Ca0.00Mg0.24Fe''0.44Mn0.32Co0.00Ni0.00)2SiO4
	G	=	-1163.39	(J)	H	=	-947.4	(J)	S	=	0.21	(J/K)	V	=	0.03	(cc)	Cp	=	0.11	(J/K)
	tephroite	fayalite	co-olivine	ni-olivine	monticellite	forsterite
	31.64	43.95	0	0	0.62	23.79
clinopyroxene	mass	=	0.04	(gm)	density	=	3.31	(gm/cc)	(analysis	in	mole	%)
	cpx	Na0.04Ca0.90Fe''0.24Mg0.73Fe'''0.04Ti0.02Al0.08Si1.94O6
	G	=	-581.4	(J)	H	=	-504.51	(J)	S	=	0.07	(J/K)	V	=	0.01	(cc)	Cp	=	0.04	(J/K)
	diopside	clinoenstatit	hedenbergite	alumino-buffo	buffonite	essenite	jadeite
	59.67	5.77	24.24	2.08	1.88	2.22	4.14
feldspar	mass	=	1.02	(gm)	density	=	2.58	(gm/cc)	(analysis	in	mole	%)
	K0.06Na0.77Ca0.17Al1.17Si2.83O8
	G	=	-16619.9	(J)	H	=	-14401.3	(J)	S	=	2.15	(J/K)	V	=	0.4	(cc)	Cp	=	1.24	(J/K)
	albite	anorthite	sanidine
	76.98	16.68	6.35
quartz	mass	=	0.98	(gm)	density	=	2.54	(gm/cc)
	SiO2
	G	=	-16048.5	(J)	H	=	-14052.2	(J)	S	=	1.93	(J/K)	V	=	0.39	(cc)	Cp	=	1.14	(J/K)
rhm-oxide	mass	=	0.01	(gm)	density	=	4.7	(gm/cc)	(analysis	in	mole	%)
	Mn0.14Fe''0.56Mg0.14Fe'''0.28Al0.03Ti0.84O3
	G	=	-138.05	(J)	H	=	-111.26	(J)	S	=	0.03	(J/K)	V	=	0	(cc)	Cp	=	0.01	(J/K)
	geikielite	hematite	ilmenite	pyrophanite	corundum
	14.13	13.9	55.81	14.46	1.7
water	mass	=	0.46	(gm)	density	=	0.25	(gm/cc)
	H2O
	G	=	-10282.3	(J)	H	=	-5767.33	(J)	S	=	4.37	(J/K)	V	=	1.87	(cc)	Cp	=	1.74	(J/K)
Total	solids	mass	=	2.63	(gm)	density	=	0.98	(gm/cc)
	G	=	-44833.6	(J)	H	=	-35784	(J)	S	=	8.76	(J/K)	V	=	2.69	(cc)	Cp	=	4.28	(J/K)
Summary	of	all	fractionated	phases:	(total	mass	=	75.82	grams)
olivine	mass	=	0.68	(gm)	density	=	3.86	(gm/cc)	(analysis	in	mole	%)
	(Ca0.00Mg0.34Fe''0.43Mn0.24Co0.00Ni0.00)2SiO4
	G	=	-7498.31	(J)	H	=	-6155.35	(J)	S	=	1.3	(J/K)	V	=	0.18	(cc)	Cp	=	0.69	(J/K)
	tephroite	fayalite	co-olivine	ni-olivine	monticellite	forsterite
	23.57	42.93	0	0	0.54	32.97
orthopyroxene	mass	=	2.9	(gm)	density	=	3.36	(gm/cc)	(analysis	in	mole	%)
	opx	Na0.00Ca0.06Fe''0.51Mg1.38Fe'''0.02Ti0.00Al0.07Si1.96O6
	G	=	-42238.2	(J)	H	=	-36307.1	(J)	S	=	5.74	(J/K)	V	=	0.86	(cc)	Cp	=	3.42	(J/K)
	diopside	clinoenstatit	hedenbergite	alumino-buffo	buffonite	essenite	jadeite
	-49.07	93.41	51.03	2.28	-1.89	4.04	0.2
clinopyroxene	mass	=	4.11	(gm)	density	=	3.32	(gm/cc)	(analysis	in	mole	%)
	cpx	Na0.02Ca0.80Fe''0.22Mg0.81Fe'''0.07Ti0.02Al0.18Si1.86O6
	G	=	-61640	(J)	H	=	-53409.2	(J)	S	=	7.97	(J/K)	V	=	1.24	(cc)	Cp	=	4.63	(J/K)
	diopside	clinoenstatit	hedenbergite	alumino-buffo	buffonite	essenite	jadeite
	44.52	17.12	22.29	6.3	-1.71	9.02	2.45
feldspar	mass	=	47.37	(gm)	density	=	2.64	(gm/cc)	(analysis	in	mole	%)
	K0.01Na0.49Ca0.49Al1.49Si2.51O8
	G	=	-775481	(J)	H	=	-674386	(J)	S	=	97.85	(J/K)	V	=	17.92	(cc)	Cp	=	56.69	(J/K)
	albite	anorthite	sanidine
	49.29	49.38	1.33
quartz	mass	=	0.93	(gm)	density	=	2.54	(gm/cc)
	SiO2
	G	=	-15215.2	(J)	H	=	-13322.6	(J)	S	=	1.83	(J/K)	V	=	0.37	(cc)	Cp	=	1.08	(J/K)
spinel	mass	=	19.55	(gm)	density	=	4.75	(gm/cc)	(analysis	in	mole	%)
	Fe''0.96Mg0.24Fe'''1.34Al0.25Cr0.00Ti0.20O4
	G	=	-148216	(J)	H	=	-111374	(J)	S	=	35.66	(J/K)	V	=	4.11	(cc)	Cp	=	17.81	(J/K)
	chromite	hercynite	magnetite	spinel	ulvospinel
	0	-11.86	67.05	24.39	20.42
rhm-oxide	mass	=	0.28	(gm)	density	=	4.64	(gm/cc)	(analysis	in	mole	%)
	Mn0.11Fe''0.51Mg0.19Fe'''0.32Al0.06Ti0.81O3
	G	=	-2726.36	(J)	H	=	-2203.93	(J)	S	=	0.51	(J/K)	V	=	0.06	(cc)	Cp	=	0.26	(J/K)
	geikielite	hematite	ilmenite	pyrophanite	corundum
	18.91	15.85	50.96	11.38	2.9
Viscosity	of	the	System	cannot	be	computed.
System	mass	=	100.75	(gm)	density	=	2.69	(gm/cc)
	G	=	-1.45642e+06	(J)	H	=	-1.23363e+06	(J)	S	=	215.64	(J/K)	V	=	37.51	(cc)	Cp	=	118.53	(J/K)
Oxygen	delta	moles	=	0.0199397	delta	grams	=	0.638047
	G	=	-4565.31	(J)	H	=	475.71	(J)	S	=	4.88	(J/K)	V	=	1712.81	(cc)	Cp	=	0.7	(J/K)
**********----------**********
Title:	Dummy	Title
T	=	750	(C)	P	=	1	(kbars)	log(10)	f	O2	=	-14.49	delta	HM	=	-4.66	NNO	=	0.51	QFM	=	1	COH	=	2.52	IW	=	5.27
Constraint	Flags:	fO2	path	=	QFM+1	Fractionate	Solids
Liquid	mass	=	20.5	(gm)	density	=	2.21	(gm/cc)	viscosity	=	5.58	(log	10	poise)	(analysis	in	wt	%)
	G	=	-328875	(J)	H	=	-276396	(J)	S	=	51.29	(J/K)	V	=	9.26	(cc)	Cp	=	27.26	(J/K)
	SiO2	TiO2	Al2O3	Fe2O3	Cr2O3	FeO	MnO	MgO	NiO	CoO	CaO	Na2O	K2O	P2O5	H2O	CO2	SO3	Cl2O-1	F2O-1
	74.44	0.17	7.11	0.28	0	0.4	1.8	0.16	0	0	2.2	5.19	3.5	0.54	4.22	0	0	0	0
olivine	mass	=	0.09	(gm)	density	=	3.97	(gm/cc)	(analysis	in	mole	%)
	(Ca0.00Mg0.22Fe''0.43Mn0.35Co0.00Ni0.00)2SiO4
	G	=	-886.8	(J)	H	=	-722.67	(J)	S	=	0.16	(J/K)	V	=	0.02	(cc)	Cp	=	0.08	(J/K)
	tephroite	fayalite	co-olivine	ni-olivine	monticellite	forsterite
	35.05	43.43	0	0	0.67	20.86
[truncated: 56 more rows]

## Sheet: FMQ 0
**********----------**********
Title:	Dummy	Title
T	=	1110	(C)	P	=	1	(kbars)	log(10)	f	O2	=	-9.3	delta	HM	=	-5.54	NNO	=	-0.64	QFM	=	0	COH	=	2.08	IW	=	3.63
Constraint	Flags:	fO2	path	=	QFM	Fractionate	Solids
Liquid	mass	=	100	(gm)	density	=	2.61	(gm/cc)	viscosity	=	2.61	(log	10	poise)	(analysis	in	wt	%)
	G	=	-1.52749e+06	(J)	H	=	-1.15455e+06	(J)	S	=	269.63	(J/K)	V	=	38.27	(cc)	Cp	=	140.09	(J/K)
	SiO2	TiO2	Al2O3	Fe2O3	Cr2O3	FeO	MnO	MgO	NiO	CoO	CaO	Na2O	K2O	P2O5	H2O	CO2	SO3	Cl2O-1	F2O-1
	49.47	1.69	16.59	2.48	0	14.26	0.56	2.41	0	0	6.26	3.92	0.85	0.11	1.4	0	0	0	0
Total	solids	mass	=	0	(gm)	density	=	0	(gm/cc)
	G	=	0	(J)	H	=	0	(J)	S	=	0	(J/K)	V	=	0	(cc)	Cp	=	0	(J/K)
Summary	of	all	fractionated	phases:	(total	mass	=	0	grams)
Viscosity	of	the	System:	2.61	(log	10	poise)
System	mass	=	100	(gm)	density	=	2.61	(gm/cc)
	G	=	-1.52749e+06	(J)	H	=	-1.15455e+06	(J)	S	=	269.63	(J/K)	V	=	38.27	(cc)	Cp	=	140.09	(J/K)
Oxygen	delta	moles	=	3.46945e-17	delta	grams	=	1.11018e-15
	G	=	0	(J)	H	=	0	(J)	S	=	0	(J/K)	V	=	0	(cc)	Cp	=	0	(J/K)
**********----------**********
Title:	Dummy	Title
T	=	1100	(C)	P	=	1	(kbars)	log(10)	f	O2	=	-9.43	delta	HM	=	-5.54	NNO	=	-0.63	QFM	=	0	COH	=	2.07	IW	=	3.64
Constraint	Flags:	fO2	path	=	QFM	Fractionate	Solids
Liquid	mass	=	100	(gm)	density	=	2.62	(gm/cc)	viscosity	=	2.66	(log	10	poise)	(analysis	in	wt	%)
	G	=	-1.52483e+06	(J)	H	=	-1.15598e+06	(J)	S	=	268.62	(J/K)	V	=	38.23	(cc)	Cp	=	140.08	(J/K)
	SiO2	TiO2	Al2O3	Fe2O3	Cr2O3	FeO	MnO	MgO	NiO	CoO	CaO	Na2O	K2O	P2O5	H2O	CO2	SO3	Cl2O-1	F2O-1
	49.47	1.69	16.59	2.5	0	14.24	0.56	2.41	0	0	6.26	3.92	0.85	0.11	1.4	0	0	0	0
Total	solids	mass	=	0	(gm)	density	=	0	(gm/cc)
	G	=	0	(J)	H	=	0	(J)	S	=	0	(J/K)	V	=	0	(cc)	Cp	=	0	(J/K)
Summary	of	all	fractionated	phases:	(total	mass	=	0	grams)
Viscosity	of	the	System:	2.66	(log	10	poise)
System	mass	=	100	(gm)	density	=	2.62	(gm/cc)
	G	=	-1.52483e+06	(J)	H	=	-1.15598e+06	(J)	S	=	268.62	(J/K)	V	=	38.23	(cc)	Cp	=	140.08	(J/K)
Oxygen	delta	moles	=	5.17575e-05	delta	grams	=	0.00165618
	G	=	-16.25	(J)	H	=	1.86	(J)	S	=	0.01	(J/K)	V	=	5.91	(cc)	Cp	=	0	(J/K)
**********----------**********
Title:	Dummy	Title
T	=	1090	(C)	P	=	1	(kbars)	log(10)	f	O2	=	-9.56	delta	HM	=	-5.55	NNO	=	-0.63	QFM	=	0	COH	=	2.06	IW	=	3.65
Constraint	Flags:	fO2	path	=	QFM	Fractionate	Solids
Liquid	mass	=	100	(gm)	density	=	2.62	(gm/cc)	viscosity	=	2.71	(log	10	poise)	(analysis	in	wt	%)
	G	=	-1.52218e+06	(J)	H	=	-1.1574e+06	(J)	S	=	267.6	(J/K)	V	=	38.19	(cc)	Cp	=	140.07	(J/K)
	SiO2	TiO2	Al2O3	Fe2O3	Cr2O3	FeO	MnO	MgO	NiO	CoO	CaO	Na2O	K2O	P2O5	H2O	CO2	SO3	Cl2O-1	F2O-1
	49.47	1.69	16.59	2.52	0	14.23	0.56	2.41	0	0	6.26	3.92	0.85	0.11	1.4	0	0	0	0
Total	solids	mass	=	0	(gm)	density	=	0	(gm/cc)
	G	=	0	(J)	H	=	0	(J)	S	=	0	(J/K)	V	=	0	(cc)	Cp	=	0	(J/K)
Summary	of	all	fractionated	phases:	(total	mass	=	0	grams)
Viscosity	of	the	System:	2.71	(log	10	poise)
System	mass	=	100	(gm)	density	=	2.62	(gm/cc)
	G	=	-1.52218e+06	(J)	H	=	-1.1574e+06	(J)	S	=	267.6	(J/K)	V	=	38.19	(cc)	Cp	=	140.07	(J/K)
Oxygen	delta	moles	=	0.000105792	delta	grams	=	0.00338521
	G	=	-32.94	(J)	H	=	3.77	(J)	S	=	0.03	(J/K)	V	=	11.99	(cc)	Cp	=	0	(J/K)
**********----------**********
Title:	Dummy	Title
T	=	1080	(C)	P	=	1	(kbars)	log(10)	f	O2	=	-9.69	delta	HM	=	-5.55	NNO	=	-0.63	QFM	=	0	COH	=	2.05	IW	=	3.67
Constraint	Flags:	fO2	path	=	QFM	Fractionate	Solids
Liquid	mass	=	89.63	(gm)	density	=	2.56	(gm/cc)	viscosity	=	3	(log	10	poise)	(analysis	in	wt	%)
	G	=	-1.38789e+06	(J)	H	=	-1.06221e+06	(J)	S	=	240.68	(J/K)	V	=	35.02	(cc)	Cp	=	125.7	(J/K)
	SiO2	TiO2	Al2O3	Fe2O3	Cr2O3	FeO	MnO	MgO	NiO	CoO	CaO	Na2O	K2O	P2O5	H2O	CO2	SO3	Cl2O-1	F2O-1
	52.22	1.13	16.28	2.28	0	12.05	0.62	2.45	0	0	6.17	4.17	0.94	0.12	1.56	0	0	0	0
feldspar	mass	=	5.22	(gm)	density	=	2.66	(gm/cc)	(analysis	in	mole	%)
	K0.01Na0.31Ca0.68Al1.68Si2.32O8
	G	=	-89275.1	(J)	H	=	-72592.8	(J)	S	=	12.33	(J/K)	V	=	1.96	(cc)	Cp	=	6.37	(J/K)
	albite	anorthite	sanidine
	31.07	68.41	0.52
spinel	mass	=	5.3	(gm)	density	=	4.67	(gm/cc)	(analysis	in	mole	%)
	Fe''1.13Mg0.21Fe'''1.04Al0.28Cr0.00Ti0.34O4
	G	=	-45155.3	(J)	H	=	-30140.3	(J)	S	=	11.1	(J/K)	V	=	1.14	(cc)	Cp	=	4.96	(J/K)
	chromite	hercynite	magnetite	spinel	ulvospinel
	0	-7.28	51.97	21.29	34.02
Total	solids	mass	=	10.53	(gm)	density	=	3.4	(gm/cc)
	G	=	-134430	(J)	H	=	-102733	(J)	S	=	23.42	(J/K)	V	=	3.1	(cc)	Cp	=	11.33	(J/K)
Summary	of	all	fractionated	phases:	(total	mass	=	0	grams)
Viscosity	of	the	System:	3.16	(log	10	poise)
System	mass	=	100.16	(gm)	density	=	2.63	(gm/cc)
	G	=	-1.52232e+06	(J)	H	=	-1.16495e+06	(J)	S	=	264.11	(J/K)	V	=	38.12	(cc)	Cp	=	137.03	(J/K)
Oxygen	delta	moles	=	0.0050568	delta	grams	=	0.161812
	G	=	-1561.82	(J)	H	=	178.23	(J)	S	=	1.29	(J/K)	V	=	568.92	(cc)	Cp	=	0.18	(J/K)
**********----------**********
Title:	Dummy	Title
T	=	1070	(C)	P	=	1	(kbars)	log(10)	f	O2	=	-9.83	delta	HM	=	-5.55	NNO	=	-0.62	QFM	=	0	COH	=	2.04	IW	=	3.68
Constraint	Flags:	fO2	path	=	QFM	Fractionate	Solids
Liquid	mass	=	85.1	(gm)	density	=	2.54	(gm/cc)	viscosity	=	3.1	(log	10	poise)	(analysis	in	wt	%)
	G	=	-1.32093e+06	(J)	H	=	-1.01426e+06	(J)	S	=	228.32	(J/K)	V	=	33.47	(cc)	Cp	=	119.3	(J/K)
	SiO2	TiO2	Al2O3	Fe2O3	Cr2O3	FeO	MnO	MgO	NiO	CoO	CaO	Na2O	K2O	P2O5	H2O	CO2	SO3	Cl2O-1	F2O-1
	53.14	0.98	15.9	2.23	0	11.56	0.66	2.51	0	0	5.99	4.26	0.99	0.13	1.65	0	0	0	0
feldspar	mass	=	3.1	(gm)	density	=	2.66	(gm/cc)	(analysis	in	mole	%)
	K0.01Na0.33Ca0.67Al1.67Si2.33O8
	G	=	-52929.1	(J)	H	=	-43123.7	(J)	S	=	7.3	(J/K)	V	=	1.17	(cc)	Cp	=	3.78	(J/K)
	albite	anorthite	sanidine
	32.66	66.77	0.57
spinel	mass	=	1.48	(gm)	density	=	4.68	(gm/cc)	(analysis	in	mole	%)
	Fe''1.11Mg0.21Fe'''1.08Al0.27Cr0.00Ti0.32O4
	G	=	-12496.5	(J)	H	=	-8352.88	(J)	S	=	3.09	(J/K)	V	=	0.32	(cc)	Cp	=	1.38	(J/K)
	chromite	hercynite	magnetite	spinel	ulvospinel
	0	-7.52	53.9	21.16	32.46
Total	solids	mass	=	4.58	(gm)	density	=	3.09	(gm/cc)
	G	=	-65425.6	(J)	H	=	-51476.6	(J)	S	=	10.39	(J/K)	V	=	1.48	(cc)	Cp	=	5.16	(J/K)
Summary	of	all	fractionated	phases:	(total	mass	=	10.52	grams)
feldspar	mass	=	5.22	(gm)	density	=	2.66	(gm/cc)	(analysis	in	mole	%)
	K0.01Na0.31Ca0.68Al1.68Si2.32O8
	G	=	-89105.4	(J)	H	=	-72618.5	(J)	S	=	12.27	(J/K)	V	=	1.96	(cc)	Cp	=	6.36	(J/K)
	albite	anorthite	sanidine
	31.07	68.41	0.52
spinel	mass	=	5.3	(gm)	density	=	4.67	(gm/cc)	(analysis	in	mole	%)
	Fe''1.13Mg0.21Fe'''1.04Al0.28Cr0.00Ti0.34O4
	G	=	-45026.4	(J)	H	=	-30177.6	(J)	S	=	11.06	(J/K)	V	=	1.13	(cc)	Cp	=	4.95	(J/K)
	chromite	hercynite	magnetite	spinel	ulvospinel
	0	-7.28	51.97	21.29	34.02
Viscosity	of	the	System:	3.34	(log	10	poise)
System	mass	=	100.21	(gm)	density	=	2.63	(gm/cc)
	G	=	-1.52049e+06	(J)	H	=	-1.16853e+06	(J)	S	=	262.04	(J/K)	V	=	38.05	(cc)	Cp	=	135.78	(J/K)
Oxygen	delta	moles	=	0.00648266	delta	grams	=	0.207437
	G	=	-1985.73	(J)	H	=	226.14	(J)	S	=	1.65	(J/K)	V	=	723.94	(cc)	Cp	=	0.23	(J/K)
**********----------**********
Title:	Dummy	Title
T	=	1060	(C)	P	=	1	(kbars)	log(10)	f	O2	=	-9.96	delta	HM	=	-5.55	NNO	=	-0.62	QFM	=	0	COH	=	2.02	IW	=	3.7
Constraint	Flags:	fO2	path	=	QFM	Fractionate	Solids
Liquid	mass	=	81.03	(gm)	density	=	2.53	(gm/cc)	viscosity	=	3.2	(log	10	poise)	(analysis	in	wt	%)
	G	=	-1.26063e+06	(J)	H	=	-971063	(J)	S	=	217.2	(J/K)	V	=	32.07	(cc)	Cp	=	113.56	(J/K)
	SiO2	TiO2	Al2O3	Fe2O3	Cr2O3	FeO	MnO	MgO	NiO	CoO	CaO	Na2O	K2O	P2O5	H2O	CO2	SO3	Cl2O-1	F2O-1
	54.01	0.85	15.53	2.19	0	11.09	0.69	2.58	0	0	5.83	4.33	1.04	0.14	1.73	0	0	0	0
feldspar	mass	=	2.81	(gm)	density	=	2.65	(gm/cc)	(analysis	in	mole	%)
	K0.01Na0.34Ca0.65Al1.65Si2.35O8
	G	=	-47934.9	(J)	H	=	-39132.2	(J)	S	=	6.6	(J/K)	V	=	1.06	(cc)	Cp	=	3.43	(J/K)
	albite	anorthite	sanidine
	34.24	65.15	0.61
spinel	mass	=	1.3	(gm)	density	=	4.69	(gm/cc)	(analysis	in	mole	%)
	Fe''1.10Mg0.21Fe'''1.12Al0.27Cr0.00Ti0.31O4
	G	=	-10886.5	(J)	H	=	-7286.79	(J)	S	=	2.7	(J/K)	V	=	0.28	(cc)	Cp	=	1.21	(J/K)
	chromite	hercynite	magnetite	spinel	ulvospinel
	0	-7.68	55.92	21	30.75
Total	solids	mass	=	4.12	(gm)	density	=	3.08	(gm/cc)
	G	=	-58821.4	(J)	H	=	-46419	(J)	S	=	9.3	(J/K)	V	=	1.34	(cc)	Cp	=	4.64	(J/K)
Summary	of	all	fractionated	phases:	(total	mass	=	15.1	grams)
feldspar	mass	=	8.32	(gm)	density	=	2.66	(gm/cc)	(analysis	in	mole	%)
	K0.01Na0.32Ca0.68Al1.68Si2.32O8
	G	=	-141793	(J)	H	=	-115806	(J)	S	=	19.49	(J/K)	V	=	3.13	(cc)	Cp	=	10.13	(J/K)
	albite	anorthite	sanidine
	31.67	67.8	0.54
spinel	mass	=	6.78	(gm)	density	=	4.67	(gm/cc)	(analysis	in	mole	%)
	Fe''1.12Mg0.21Fe'''1.05Al0.28Cr0.00Ti0.34O4
	G	=	-57363.8	(J)	H	=	-38581.7	(J)	S	=	14.09	(J/K)	V	=	1.45	(cc)	Cp	=	6.33	(J/K)
	chromite	hercynite	magnetite	spinel	ulvospinel
	0	-7.33	52.39	21.26	33.68
Viscosity	of	the	System:	3.52	(log	10	poise)
System	mass	=	100.25	(gm)	density	=	2.64	(gm/cc)
	G	=	-1.51861e+06	(J)	H	=	-1.17187e+06	(J)	S	=	260.09	(J/K)	V	=	37.99	(cc)	Cp	=	134.65	(J/K)
Oxygen	delta	moles	=	0.00778489	delta	grams	=	0.249107
	G	=	-2364.86	(J)	H	=	268.76	(J)	S	=	1.98	(J/K)	V	=	862.89	(cc)	Cp	=	0.28	(J/K)
**********----------**********
Title:	Dummy	Title
T	=	1050	(C)	P	=	1	(kbars)	log(10)	f	O2	=	-10.1	delta	HM	=	-5.56	NNO	=	-0.62	QFM	=	0	COH	=	2.01	IW	=	3.71
Constraint	Flags:	fO2	path	=	QFM	Fractionate	Solids
Liquid	mass	=	75.57	(gm)	density	=	2.5	(gm/cc)	viscosity	=	3.34	(log	10	poise)	(analysis	in	wt	%)
	G	=	-1.17988e+06	(J)	H	=	-911781	(J)	S	=	202.62	(J/K)	V	=	30.2	(cc)	Cp	=	105.68	(J/K)
	SiO2	TiO2	Al2O3	Fe2O3	Cr2O3	FeO	MnO	MgO	NiO	CoO	CaO	Na2O	K2O	P2O5	H2O	CO2	SO3	Cl2O-1	F2O-1
	55.15	0.74	15.23	2.13	0	10.45	0.71	2.34	0	0	5.68	4.47	1.11	0.15	1.85	0	0	0	0
olivine	mass	=	1.06	(gm)	density	=	3.61	(gm/cc)	(analysis	in	mole	%)
	(Ca0.01Mg0.56Fe''0.42Mn0.03Co0.00Ni0.00)2SiO4
	G	=	-13713.5	(J)	H	=	-10610.3	(J)	S	=	2.35	(J/K)	V	=	0.29	(cc)	Cp	=	1.18	(J/K)
	tephroite	fayalite	co-olivine	ni-olivine	monticellite	forsterite
	2.75	41.63	0	0	1.09	54.53
feldspar	mass	=	3.29	(gm)	density	=	2.65	(gm/cc)	(analysis	in	mole	%)
	K0.01Na0.36Ca0.64Al1.64Si2.36O8
	G	=	-56055	(J)	H	=	-45852.8	(J)	S	=	7.71	(J/K)	V	=	1.24	(cc)	Cp	=	4.01	(J/K)
	albite	anorthite	sanidine
	35.71	63.63	0.66
spinel	mass	=	1.15	(gm)	density	=	4.71	(gm/cc)	(analysis	in	mole	%)
	Fe''1.10Mg0.19Fe'''1.16Al0.25Cr0.00Ti0.30O4
	G	=	-9444.94	(J)	H	=	-6317.05	(J)	S	=	2.36	(J/K)	V	=	0.24	(cc)	Cp	=	1.07	(J/K)
	chromite	hercynite	magnetite	spinel	ulvospinel
	0	-6.89	57.78	19.49	29.62
Total	solids	mass	=	5.5	(gm)	density	=	3.09	(gm/cc)
	G	=	-79213.5	(J)	H	=	-62780.2	(J)	S	=	12.42	(J/K)	V	=	1.78	(cc)	Cp	=	6.26	(J/K)
Summary	of	all	fractionated	phases:	(total	mass	=	19.21	grams)
feldspar	mass	=	11.13	(gm)	density	=	2.66	(gm/cc)	(analysis	in	mole	%)
	K0.01Na0.32Ca0.67Al1.67Si2.33O8
	G	=	-189421	(J)	H	=	-155035	(J)	S	=	25.99	(J/K)	V	=	4.19	(cc)	Cp	=	13.54	(J/K)
	albite	anorthite	sanidine
	32.32	67.13	0.56
spinel	mass	=	8.08	(gm)	density	=	4.68	(gm/cc)	(analysis	in	mole	%)
	Fe''1.12Mg0.21Fe'''1.06Al0.28Cr0.00Ti0.33O4
	G	=	-68064.9	(J)	H	=	-45931.7	(J)	S	=	16.73	(J/K)	V	=	1.73	(cc)	Cp	=	7.53	(J/K)
	chromite	hercynite	magnetite	spinel	ulvospinel
	0	-7.39	52.96	21.22	33.21
Viscosity	of	the	System:	3.79	(log	10	poise)
System	mass	=	100.28	(gm)	density	=	2.65	(gm/cc)
	G	=	-1.51658e+06	(J)	H	=	-1.17553e+06	(J)	S	=	257.76	(J/K)	V	=	37.89	(cc)	Cp	=	133.01	(J/K)
Oxygen	delta	moles	=	0.00879344	delta	grams	=	0.28138
	G	=	-2648.93	(J)	H	=	300.41	(J)	S	=	2.23	(J/K)	V	=	967.37	(cc)	Cp	=	0.32	(J/K)
**********----------**********
Title:	Dummy	Title
T	=	1040	(C)	P	=	1	(kbars)	log(10)	f	O2	=	-10.24	delta	HM	=	-5.56	NNO	=	-0.61	QFM	=	0	COH	=	2	IW	=	3.72
Constraint	Flags:	fO2	path	=	QFM	Fractionate	Solids
Liquid	mass	=	70.73	(gm)	density	=	2.48	(gm/cc)	viscosity	=	3.47	(log	10	poise)	(analysis	in	wt	%)
	G	=	-1.10819e+06	(J)	H	=	-859095	(J)	S	=	189.69	(J/K)	V	=	28.53	(cc)	Cp	=	98.72	(J/K)
	SiO2	TiO2	Al2O3	Fe2O3	Cr2O3	FeO	MnO	MgO	NiO	CoO	CaO	Na2O	K2O	P2O5	H2O	CO2	SO3	Cl2O-1	F2O-1
	56.25	0.65	14.93	2.06	0	9.83	0.72	2.11	0	0	5.53	4.6	1.18	0.16	1.98	0	0	0	0
olivine	mass	=	0.97	(gm)	density	=	3.64	(gm/cc)	(analysis	in	mole	%)
	(Ca0.01Mg0.54Fe''0.43Mn0.03Co0.00Ni0.00)2SiO4
	G	=	-12358.2	(J)	H	=	-9562.13	(J)	S	=	2.13	(J/K)	V	=	0.27	(cc)	Cp	=	1.07	(J/K)
	tephroite	fayalite	co-olivine	ni-olivine	monticellite	forsterite
	2.99	43.34	0	0	1.11	52.56
feldspar	mass	=	2.95	(gm)	density	=	2.65	(gm/cc)	(analysis	in	mole	%)
	K0.01Na0.37Ca0.62Al1.62Si2.38O8
	G	=	-50110.1	(J)	H	=	-41072	(J)	S	=	6.88	(J/K)	V	=	1.11	(cc)	Cp	=	3.59	(J/K)
	albite	anorthite	sanidine
	37.17	62.13	0.71
spinel	mass	=	0.96	(gm)	density	=	4.73	(gm/cc)	(analysis	in	mole	%)
	Fe''1.10Mg0.18Fe'''1.19Al0.24Cr0.00Ti0.29O4
	G	=	-7757.12	(J)	H	=	-5185.9	(J)	S	=	1.96	(J/K)	V	=	0.2	(cc)	Cp	=	0.88	(J/K)
	chromite	hercynite	magnetite	spinel	ulvospinel
	0	-6.13	59.56	18.06	28.51
Total	solids	mass	=	4.87	(gm)	density	=	3.08	(gm/cc)
	G	=	-70225.4	(J)	H	=	-55820	(J)	S	=	10.97	(J/K)	V	=	1.58	(cc)	Cp	=	5.54	(J/K)
Summary	of	all	fractionated	phases:	(total	mass	=	24.71	grams)
olivine	mass	=	1.06	(gm)	density	=	3.62	(gm/cc)	(analysis	in	mole	%)
	(Ca0.01Mg0.56Fe''0.42Mn0.03Co0.00Ni0.00)2SiO4
	G	=	-13668.3	(J)	H	=	-10605.2	(J)	S	=	2.33	(J/K)	V	=	0.29	(cc)	Cp	=	1.18	(J/K)
	tephroite	fayalite	co-olivine	ni-olivine	monticellite	forsterite
	2.75	41.63	0	0	1.09	54.53
feldspar	mass	=	14.42	(gm)	density	=	2.66	(gm/cc)	(analysis	in	mole	%)
	K0.01Na0.33Ca0.66Al1.66Si2.34O8
	G	=	-245093	(J)	H	=	-201025	(J)	S	=	33.56	(J/K)	V	=	5.43	(cc)	Cp	=	17.52	(J/K)
	albite	anorthite	sanidine
	33.09	66.33	0.58
spinel	mass	=	9.23	(gm)	density	=	4.68	(gm/cc)	(analysis	in	mole	%)
	Fe''1.12Mg0.21Fe'''1.07Al0.27Cr0.00Ti0.33O4
	G	=	-77301.9	(J)	H	=	-52322.6	(J)	S	=	19.02	(J/K)	V	=	1.97	(cc)	Cp	=	8.59	(J/K)
	chromite	hercynite	magnetite	spinel	ulvospinel
	0	-7.33	53.55	21	32.77
Viscosity	of	the	System:	4.06	(log	10	poise)
System	mass	=	100.31	(gm)	density	=	2.65	(gm/cc)
	G	=	-1.51448e+06	(J)	H	=	-1.17887e+06	(J)	S	=	255.58	(J/K)	V	=	37.8	(cc)	Cp	=	131.56	(J/K)
Oxygen	delta	moles	=	0.00963424	delta	grams	=	0.308284
	G	=	-2877.8	(J)	H	=	325.66	(J)	S	=	2.44	(J/K)	V	=	1051.86	(cc)	Cp	=	0.35	(J/K)
**********----------**********
Title:	Dummy	Title
T	=	1030	(C)	P	=	1	(kbars)	log(10)	f	O2	=	-10.38	delta	HM	=	-5.56	NNO	=	-0.61	QFM	=	0	COH	=	1.99	IW	=	3.74
Constraint	Flags:	fO2	path	=	QFM	Fractionate	Solids
Liquid	mass	=	66.49	(gm)	density	=	2.46	(gm/cc)	viscosity	=	3.6	(log	10	poise)	(analysis	in	wt	%)
	G	=	-1.04531e+06	(J)	H	=	-812876	(J)	S	=	178.37	(J/K)	V	=	27.06	(cc)	Cp	=	92.64	(J/K)
	SiO2	TiO2	Al2O3	Fe2O3	Cr2O3	FeO	MnO	MgO	NiO	CoO	CaO	Na2O	K2O	P2O5	H2O	CO2	SO3	Cl2O-1	F2O-1
	57.31	0.57	14.63	1.99	0	9.23	0.74	1.9	0	0	5.38	4.72	1.25	0.17	2.11	0	0	0	0
olivine	mass	=	0.84	(gm)	density	=	3.66	(gm/cc)	(analysis	in	mole	%)
	(Ca0.01Mg0.52Fe''0.45Mn0.03Co0.00Ni0.00)2SiO4
	G	=	-10549.5	(J)	H	=	-8163.29	(J)	S	=	1.83	(J/K)	V	=	0.23	(cc)	Cp	=	0.92	(J/K)
	tephroite	fayalite	co-olivine	ni-olivine	monticellite	forsterite
	3.24	45.05	0	0	1.13	50.59
feldspar	mass	=	2.62	(gm)	density	=	2.65	(gm/cc)	(analysis	in	mole	%)
	K0.01Na0.39Ca0.61Al1.61Si2.39O8
	G	=	-44510.6	(J)	H	=	-36555.6	(J)	S	=	6.1	(J/K)	V	=	0.99	(cc)	Cp	=	3.19	(J/K)
	albite	anorthite	sanidine
	38.62	60.62	0.75
spinel	mass	=	0.8	(gm)	density	=	4.74	(gm/cc)	(analysis	in	mole	%)
	Fe''1.11Mg0.17Fe'''1.23Al0.23Cr0.00Ti0.27O4
	G	=	-6410.23	(J)	H	=	-4285.26	(J)	S	=	1.63	(J/K)	V	=	0.17	(cc)	Cp	=	0.74	(J/K)
	chromite	hercynite	magnetite	spinel	ulvospinel
	0	-5.43	61.28	16.78	27.38
Total	solids	mass	=	4.26	(gm)	density	=	3.07	(gm/cc)
	G	=	-61470.4	(J)	H	=	-49004.2	(J)	S	=	9.57	(J/K)	V	=	1.39	(cc)	Cp	=	4.85	(J/K)
Summary	of	all	fractionated	phases:	(total	mass	=	29.57	grams)
olivine	mass	=	2.02	(gm)	density	=	3.63	(gm/cc)	(analysis	in	mole	%)
	(Ca0.01Mg0.55Fe''0.42Mn0.03Co0.00Ni0.00)2SiO4
	G	=	-25960.4	(J)	H	=	-20173.1	(J)	S	=	4.44	(J/K)	V	=	0.56	(cc)	Cp	=	2.25	(J/K)
	tephroite	fayalite	co-olivine	ni-olivine	monticellite	forsterite
	2.86	42.44	0	0	1.1	53.59
feldspar	mass	=	17.37	(gm)	density	=	2.66	(gm/cc)	(analysis	in	mole	%)
	K0.01Na0.34Ca0.66Al1.66Si2.34O8
	G	=	-294754	(J)	H	=	-242270	(J)	S	=	40.27	(J/K)	V	=	6.54	(cc)	Cp	=	21.08	(J/K)
	albite	anorthite	sanidine
	33.78	65.61	0.6
spinel	mass	=	10.18	(gm)	density	=	4.69	(gm/cc)	(analysis	in	mole	%)
	Fe''1.12Mg0.21Fe'''1.08Al0.27Cr0.00Ti0.32O4
	G	=	-84832.4	(J)	H	=	-57591.2	(J)	S	=	20.9	(J/K)	V	=	2.17	(cc)	Cp	=	9.47	(J/K)
	chromite	hercynite	magnetite	spinel	ulvospinel
	0	-7.22	54.11	20.73	32.37
Viscosity	of	the	System:	4.32	(log	10	poise)
System	mass	=	100.33	(gm)	density	=	2.66	(gm/cc)
	G	=	-1.51233e+06	(J)	H	=	-1.18192e+06	(J)	S	=	253.55	(J/K)	V	=	37.71	(cc)	Cp	=	130.29	(J/K)
Oxygen	delta	moles	=	0.010344	delta	grams	=	0.330994
	G	=	-3063.62	(J)	H	=	345.93	(J)	S	=	2.62	(J/K)	V	=	1120.74	(cc)	Cp	=	0.37	(J/K)
**********----------**********
Title:	Dummy	Title
T	=	1020	(C)	P	=	1	(kbars)	log(10)	f	O2	=	-10.53	delta	HM	=	-5.56	NNO	=	-0.61	QFM	=	0	COH	=	1.97	IW	=	3.75
Constraint	Flags:	fO2	path	=	QFM	Fractionate	Solids
Liquid	mass	=	62.76	(gm)	density	=	2.44	(gm/cc)	viscosity	=	3.72	(log	10	poise)	(analysis	in	wt	%)
	G	=	-989688	(J)	H	=	-771984	(J)	S	=	168.35	(J/K)	V	=	25.75	(cc)	Cp	=	87.29	(J/K)
	SiO2	TiO2	Al2O3	Fe2O3	Cr2O3	FeO	MnO	MgO	NiO	CoO	CaO	Na2O	K2O	P2O5	H2O	CO2	SO3	Cl2O-1	F2O-1
	58.32	0.5	14.34	1.92	0	8.66	0.75	1.72	0	0	5.23	4.83	1.32	0.18	2.23	0	0	0	0
olivine	mass	=	0.71	(gm)	density	=	3.69	(gm/cc)	(analysis	in	mole	%)
	(Ca0.01Mg0.50Fe''0.47Mn0.03Co0.00Ni0.00)2SiO4
	G	=	-8787.73	(J)	H	=	-6800.78	(J)	S	=	1.54	(J/K)	V	=	0.19	(cc)	Cp	=	0.77	(J/K)
	tephroite	fayalite	co-olivine	ni-olivine	monticellite	forsterite
	3.49	46.74	0	0	1.14	48.63
clinopyroxene	mass	=	0.05	(gm)	density	=	3.33	(gm/cc)	(analysis	in	mole	%)
	cpx	Na0.02Ca0.74Fe''0.38Mg0.73Fe'''0.07Ti0.01Al0.19Si1.87O6
	G	=	-715.93	(J)	H	=	-581.33	(J)	S	=	0.1	(J/K)	V	=	0.01	(cc)	Cp	=	0.05	(J/K)
	diopside	clinoenstatit	hedenbergite	alumino-buffo	buffonite	essenite	jadeite
	23.05	24.24	37.67	6.1	-3.64	10.54	2.03
feldspar	mass	=	2.32	(gm)	density	=	2.64	(gm/cc)	(analysis	in	mole	%)
	K0.01Na0.40Ca0.59Al1.59Si2.41O8
	G	=	-39399.1	(J)	H	=	-32422.4	(J)	S	=	5.4	(J/K)	V	=	0.88	(cc)	Cp	=	2.82	(J/K)
	albite	anorthite	sanidine
	40.09	59.1	0.81
spinel	mass	=	0.68	(gm)	density	=	4.76	(gm/cc)	(analysis	in	mole	%)
	Fe''1.11Mg0.16Fe'''1.26Al0.22Cr0.00Ti0.26O4
	G	=	-5369.86	(J)	H	=	-3590.86	(J)	S	=	1.38	(J/K)	V	=	0.14	(cc)	Cp	=	0.63	(J/K)
	chromite	hercynite	magnetite	spinel	ulvospinel
	0	-4.78	62.94	15.61	26.23
Total	solids	mass	=	3.76	(gm)	density	=	3.06	(gm/cc)
	G	=	-54272.6	(J)	H	=	-43395.4	(J)	S	=	8.41	(J/K)	V	=	1.23	(cc)	Cp	=	4.28	(J/K)
Summary	of	all	fractionated	phases:	(total	mass	=	33.83	grams)
olivine	mass	=	2.86	(gm)	density	=	3.64	(gm/cc)	(analysis	in	mole	%)
	(Ca0.01Mg0.54Fe''0.43Mn0.03Co0.00Ni0.00)2SiO4
	G	=	-36425.8	(J)	H	=	-28351.3	(J)	S	=	6.24	(J/K)	V	=	0.79	(cc)	Cp	=	3.17	(J/K)
	tephroite	fayalite	co-olivine	ni-olivine	monticellite	forsterite
	2.97	43.2	0	0	1.11	52.72
feldspar	mass	=	19.99	(gm)	density	=	2.66	(gm/cc)	(analysis	in	mole	%)
	K0.01Na0.34Ca0.65Al1.65Si2.35O8
	G	=	-338756	(J)	H	=	-279030	(J)	S	=	46.19	(J/K)	V	=	7.53	(cc)	Cp	=	24.24	(J/K)
	albite	anorthite	sanidine
	34.42	64.96	0.62
spinel	mass	=	10.98	(gm)	density	=	4.7	(gm/cc)	(analysis	in	mole	%)
	Fe''1.12Mg0.20Fe'''1.09Al0.27Cr0.00Ti0.32O4
	G	=	-91000.9	(J)	H	=	-61966.4	(J)	S	=	22.45	(J/K)	V	=	2.34	(cc)	Cp	=	10.2	(J/K)
	chromite	hercynite	magnetite	spinel	ulvospinel
	0	-7.09	54.63	20.45	32.01
Viscosity	of	the	System:	4.58	(log	10	poise)
System	mass	=	100.35	(gm)	density	=	2.67	(gm/cc)
	G	=	-1.51014e+06	(J)	H	=	-1.18473e+06	(J)	S	=	251.65	(J/K)	V	=	37.63	(cc)	Cp	=	129.17	(J/K)
Oxygen	delta	moles	=	0.0109536	delta	grams	=	0.350501
	G	=	-3216.47	(J)	H	=	362.38	(J)	S	=	2.77	(J/K)	V	=	1177.69	(cc)	Cp	=	0.39	(J/K)
**********----------**********
Title:	Dummy	Title
T	=	1010	(C)	P	=	1	(kbars)	log(10)	f	O2	=	-10.67	delta	HM	=	-5.57	NNO	=	-0.6	QFM	=	0	COH	=	1.96	IW	=	3.77
Constraint	Flags:	fO2	path	=	QFM	Fractionate	Solids
Liquid	mass	=	59.43	(gm)	density	=	2.42	(gm/cc)	viscosity	=	3.83	(log	10	poise)	(analysis	in	wt	%)
	G	=	-940104	(J)	H	=	-735538	(J)	S	=	159.43	(J/K)	V	=	24.59	(cc)	Cp	=	82.52	(J/K)
	SiO2	TiO2	Al2O3	Fe2O3	Cr2O3	FeO	MnO	MgO	NiO	CoO	CaO	Na2O	K2O	P2O5	H2O	CO2	SO3	Cl2O-1	F2O-1
	59.28	0.44	14.14	1.84	0	8.12	0.77	1.54	0	0	5.01	4.95	1.38	0.19	2.36	0	0	0	0
olivine	mass	=	0.41	(gm)	density	=	3.71	(gm/cc)	(analysis	in	mole	%)
	(Ca0.01Mg0.48Fe''0.49Mn0.04Co0.00Ni0.00)2SiO4
	G	=	-4995.41	(J)	H	=	-3865.63	(J)	S	=	0.88	(J/K)	V	=	0.11	(cc)	Cp	=	0.44	(J/K)
	tephroite	fayalite	co-olivine	ni-olivine	monticellite	forsterite
	3.81	48.54	0	0	1.13	46.52
clinopyroxene	mass	=	0.47	(gm)	density	=	3.33	(gm/cc)	(analysis	in	mole	%)
	cpx	Na0.02Ca0.74Fe''0.39Mg0.72Fe'''0.07Ti0.01Al0.18Si1.87O6
	G	=	-6985.55	(J)	H	=	-5683.79	(J)	S	=	1.01	(J/K)	V	=	0.14	(cc)	Cp	=	0.53	(J/K)
	diopside	clinoenstatit	hedenbergite	alumino-buffo	buffonite	essenite	jadeite
	22.7	23.94	38.66	5.74	-3.48	10.36	2.09
feldspar	mass	=	1.87	(gm)	density	=	2.64	(gm/cc)	(analysis	in	mole	%)
	K0.01Na0.42Ca0.57Al1.57Si2.43O8
	G	=	-31579.4	(J)	H	=	-26038.3	(J)	S	=	4.32	(J/K)	V	=	0.71	(cc)	Cp	=	2.28	(J/K)
	albite	anorthite	sanidine
	41.86	57.28	0.86
spinel	mass	=	0.62	(gm)	density	=	4.78	(gm/cc)	(analysis	in	mole	%)
	Fe''1.10Mg0.15Fe'''1.29Al0.21Cr0.00Ti0.25O4
	G	=	-4796.78	(J)	H	=	-3209.62	(J)	S	=	1.24	(J/K)	V	=	0.13	(cc)	Cp	=	0.56	(J/K)
	chromite	hercynite	magnetite	spinel	ulvospinel
	0	-4.01	64.68	14.5	24.83
Total	solids	mass	=	3.36	(gm)	density	=	3.09	(gm/cc)
	G	=	-48357.1	(J)	H	=	-38797.4	(J)	S	=	7.45	(J/K)	V	=	1.08	(cc)	Cp	=	3.82	(J/K)
Summary	of	all	fractionated	phases:	(total	mass	=	37.58	grams)
olivine	mass	=	3.57	(gm)	density	=	3.65	(gm/cc)	(analysis	in	mole	%)
	(Ca0.01Mg0.53Fe''0.44Mn0.03Co0.00Ni0.00)2SiO4
	G	=	-45114.7	(J)	H	=	-35174.8	(J)	S	=	7.75	(J/K)	V	=	0.98	(cc)	Cp	=	3.94	(J/K)
	tephroite	fayalite	co-olivine	ni-olivine	monticellite	forsterite
	3.07	43.89	0	0	1.11	51.92
clinopyroxene	mass	=	0.05	(gm)	density	=	3.33	(gm/cc)	(analysis	in	mole	%)
	cpx	Na0.02Ca0.74Fe''0.38Mg0.73Fe'''0.07Ti0.01Al0.19Si1.87O6
	G	=	-680.78	(J)	H	=	-554.11	(J)	S	=	0.1	(J/K)	V	=	0.01	(cc)	Cp	=	0.05	(J/K)
	diopside	clinoenstatit	hedenbergite	alumino-buffo	buffonite	essenite	jadeite
	23.05	24.24	37.67	6.1	-3.64	10.54	2.03
feldspar	mass	=	22.31	(gm)	density	=	2.66	(gm/cc)	(analysis	in	mole	%)
	K0.01Na0.35Ca0.64Al1.64Si2.36O8
	G	=	-377595	(J)	H	=	-311686	(J)	S	=	51.36	(J/K)	V	=	8.4	(cc)	Cp	=	27.14	(J/K)
	albite	anorthite	sanidine
	35.01	64.35	0.64
spinel	mass	=	11.66	(gm)	density	=	4.7	(gm/cc)	(analysis	in	mole	%)
	Fe''1.12Mg0.20Fe'''1.10Al0.26Cr0.00Ti0.32O4
	G	=	-96116.3	(J)	H	=	-65653.5	(J)	S	=	23.74	(J/K)	V	=	2.48	(cc)	Cp	=	10.81	(J/K)
	chromite	hercynite	magnetite	spinel	ulvospinel
	0	-6.96	55.1	20.17	31.68
Viscosity	of	the	System:	4.85	(log	10	poise)
System	mass	=	100.37	(gm)	density	=	2.67	(gm/cc)
	G	=	-1.50797e+06	(J)	H	=	-1.1874e+06	(J)	S	=	249.83	(J/K)	V	=	37.54	(cc)	Cp	=	128.28	(J/K)
Oxygen	delta	moles	=	0.0115509	delta	grams	=	0.369614
	G	=	-3362.71	(J)	H	=	377.99	(J)	S	=	2.92	(J/K)	V	=	1232.31	(cc)	Cp	=	0.41	(J/K)
**********----------**********
Title:	Dummy	Title
T	=	1000	(C)	P	=	1	(kbars)	log(10)	f	O2	=	-10.82	delta	HM	=	-5.57	NNO	=	-0.6	QFM	=	0	COH	=	1.95	IW	=	3.78
Constraint	Flags:	fO2	path	=	QFM	Fractionate	Solids
Liquid	mass	=	56.47	(gm)	density	=	2.4	(gm/cc)	viscosity	=	3.94	(log	10	poise)	(analysis	in	wt	%)
	G	=	-895736	(J)	H	=	-702916	(J)	S	=	151.45	(J/K)	V	=	23.54	(cc)	Cp	=	78.28	(J/K)
	SiO2	TiO2	Al2O3	Fe2O3	Cr2O3	FeO	MnO	MgO	NiO	CoO	CaO	Na2O	K2O	P2O5	H2O	CO2	SO3	Cl2O-1	F2O-1
	60.19	0.38	13.91	1.77	0	7.6	0.78	1.38	0	0	4.81	5.05	1.45	0.19	2.48	0	0	0	0
olivine	mass	=	0.39	(gm)	density	=	3.73	(gm/cc)	(analysis	in	mole	%)
	(Ca0.01Mg0.46Fe''0.50Mn0.04Co0.00Ni0.00)2SiO4
	G	=	-4667.33	(J)	H	=	-3611.76	(J)	S	=	0.83	(J/K)	V	=	0.1	(cc)	Cp	=	0.42	(J/K)
	tephroite	fayalite	co-olivine	ni-olivine	monticellite	forsterite
	4.13	50.3	0	0	1.12	44.45
clinopyroxene	mass	=	0.35	(gm)	density	=	3.34	(gm/cc)	(analysis	in	mole	%)
	cpx	Na0.02Ca0.74Fe''0.40Mg0.71Fe'''0.07Ti0.01Al0.18Si1.88O6
	G	=	-5183.1	(J)	H	=	-4226.07	(J)	S	=	0.75	(J/K)	V	=	0.1	(cc)	Cp	=	0.4	(J/K)
	diopside	clinoenstatit	hedenbergite	alumino-buffo	buffonite	essenite	jadeite
	22.59	23.47	39.52	5.4	-3.31	10.17	2.15
feldspar	mass	=	1.74	(gm)	density	=	2.64	(gm/cc)	(analysis	in	mole	%)
	K0.01Na0.44Ca0.55Al1.55Si2.45O8
	G	=	-29330.9	(J)	H	=	-24232	(J)	S	=	4	(J/K)	V	=	0.66	(cc)	Cp	=	2.12	(J/K)
	albite	anorthite	sanidine
	43.58	55.49	0.93
spinel	mass	=	0.52	(gm)	density	=	4.79	(gm/cc)	(analysis	in	mole	%)
	Fe''1.10Mg0.13Fe'''1.33Al0.20Cr0.00Ti0.24O4
	G	=	-3995.31	(J)	H	=	-2675.68	(J)	S	=	1.04	(J/K)	V	=	0.11	(cc)	Cp	=	0.47	(J/K)
	chromite	hercynite	magnetite	spinel	ulvospinel
	0	-3.35	66.33	13.5	23.52
Total	solids	mass	=	2.99	(gm)	density	=	3.07	(gm/cc)
	G	=	-43176.7	(J)	H	=	-34745.5	(J)	S	=	6.62	(J/K)	V	=	0.97	(cc)	Cp	=	3.4	(J/K)
Summary	of	all	fractionated	phases:	(total	mass	=	40.93	grams)
olivine	mass	=	3.97	(gm)	density	=	3.66	(gm/cc)	(analysis	in	mole	%)
	(Ca0.01Mg0.52Fe''0.44Mn0.03Co0.00Ni0.00)2SiO4
	G	=	-50002.9	(J)	H	=	-39067.7	(J)	S	=	8.59	(J/K)	V	=	1.09	(cc)	Cp	=	4.38	(J/K)
	tephroite	fayalite	co-olivine	ni-olivine	monticellite	forsterite
	3.15	44.36	0	0	1.12	51.38
clinopyroxene	mass	=	0.51	(gm)	density	=	3.34	(gm/cc)	(analysis	in	mole	%)
	cpx	Na0.02Ca0.74Fe''0.39Mg0.72Fe'''0.07Ti0.01Al0.18Si1.87O6
	G	=	-7621.19	(J)	H	=	-6215.98	(J)	S	=	1.1	(J/K)	V	=	0.15	(cc)	Cp	=	0.58	(J/K)
	diopside	clinoenstatit	hedenbergite	alumino-buffo	buffonite	essenite	jadeite
	22.73	23.97	38.57	5.77	-3.49	10.37	2.08
feldspar	mass	=	24.17	(gm)	density	=	2.65	(gm/cc)	(analysis	in	mole	%)
	K0.01Na0.36Ca0.64Al1.64Si2.36O8
	G	=	-408573	(J)	H	=	-337980	(J)	S	=	55.45	(J/K)	V	=	9.1	(cc)	Cp	=	29.38	(J/K)
	albite	anorthite	sanidine
	35.54	63.8	0.66
spinel	mass	=	12.27	(gm)	density	=	4.71	(gm/cc)	(analysis	in	mole	%)
	Fe''1.11Mg0.20Fe'''1.11Al0.26Cr0.00Ti0.31O4
	G	=	-100647	(J)	H	=	-68964.9	(J)	S	=	24.89	(J/K)	V	=	2.61	(cc)	Cp	=	11.37	(J/K)
	chromite	hercynite	magnetite	spinel	ulvospinel
	0	-6.81	55.57	19.89	31.35
Viscosity	of	the	System:	5.13	(log	10	poise)
System	mass	=	100.38	(gm)	density	=	2.68	(gm/cc)
	G	=	-1.50576e+06	(J)	H	=	-1.18989e+06	(J)	S	=	248.1	(J/K)	V	=	37.47	(cc)	Cp	=	127.39	(J/K)
Oxygen	delta	moles	=	0.012053	delta	grams	=	0.385682
	G	=	-3478.49	(J)	H	=	390.09	(J)	S	=	3.04	(J/K)	V	=	1275.85	(cc)	Cp	=	0.43	(J/K)
**********----------**********
Title:	Dummy	Title
T	=	990	(C)	P	=	1	(kbars)	log(10)	f	O2	=	-10.97	delta	HM	=	-5.57	NNO	=	-0.6	QFM	=	0	COH	=	1.93	IW	=	3.8
Constraint	Flags:	fO2	path	=	QFM	Fractionate	Solids
Liquid	mass	=	53.81	(gm)	density	=	2.38	(gm/cc)	viscosity	=	4.05	(log	10	poise)	(analysis	in	wt	%)
	G	=	-855703	(J)	H	=	-673469	(J)	S	=	144.27	(J/K)	V	=	22.59	(cc)	Cp	=	74.48	(J/K)
	SiO2	TiO2	Al2O3	Fe2O3	Cr2O3	FeO	MnO	MgO	NiO	CoO	CaO	Na2O	K2O	P2O5	H2O	CO2	SO3	Cl2O-1	F2O-1
	61.06	0.33	13.68	1.69	0	7.11	0.8	1.23	0	0	4.62	5.15	1.52	0.2	2.6	0	0	0	0
olivine	mass	=	0.37	(gm)	density	=	3.76	(gm/cc)	(analysis	in	mole	%)
	(Ca0.01Mg0.44Fe''0.52Mn0.04Co0.00Ni0.00)2SiO4
	G	=	-4346.48	(J)	H	=	-3363.77	(J)	S	=	0.78	(J/K)	V	=	0.1	(cc)	Cp	=	0.39	(J/K)
	tephroite	fayalite	co-olivine	ni-olivine	monticellite	forsterite
	4.45	52.02	0	0	1.11	42.41
clinopyroxene	mass	=	0.26	(gm)	density	=	3.34	(gm/cc)	(analysis	in	mole	%)
	cpx	Na0.02Ca0.75Fe''0.40Mg0.69Fe'''0.07Ti0.01Al0.17Si1.88O6
	G	=	-3862.35	(J)	H	=	-3155.93	(J)	S	=	0.56	(J/K)	V	=	0.08	(cc)	Cp	=	0.29	(J/K)
	diopside	clinoenstatit	hedenbergite	alumino-buffo	buffonite	essenite	jadeite
	22.66	22.88	40.3	5.09	-3.14	9.99	2.22
feldspar	mass	=	1.62	(gm)	density	=	2.64	(gm/cc)	(analysis	in	mole	%)
	K0.01Na0.45Ca0.54Al1.54Si2.46O8
	G	=	-27314.3	(J)	H	=	-22610.6	(J)	S	=	3.72	(J/K)	V	=	0.61	(cc)	Cp	=	1.97	(J/K)
	albite	anorthite	sanidine
	45.26	53.75	0.99
spinel	mass	=	0.44	(gm)	density	=	4.8	(gm/cc)	(analysis	in	mole	%)
	Fe''1.10Mg0.13Fe'''1.36Al0.20Cr0.00Ti0.22O4
	G	=	-3352.87	(J)	H	=	-2247.94	(J)	S	=	0.87	(J/K)	V	=	0.09	(cc)	Cp	=	0.4	(J/K)
	chromite	hercynite	magnetite	spinel	ulvospinel
	0	-2.76	67.89	12.58	22.29
Total	solids	mass	=	2.68	(gm)	density	=	3.05	(gm/cc)
	G	=	-38876	(J)	H	=	-31378.2	(J)	S	=	5.94	(J/K)	V	=	0.88	(cc)	Cp	=	3.06	(J/K)
Summary	of	all	fractionated	phases:	(total	mass	=	43.91	grams)
olivine	mass	=	4.36	(gm)	density	=	3.67	(gm/cc)	(analysis	in	mole	%)
	(Ca0.01Mg0.52Fe''0.45Mn0.03Co0.00Ni0.00)2SiO4
	G	=	-54555.4	(J)	H	=	-42710.8	(J)	S	=	9.38	(J/K)	V	=	1.19	(cc)	Cp	=	4.79	(J/K)
	tephroite	fayalite	co-olivine	ni-olivine	monticellite	forsterite
	3.23	44.87	0	0	1.12	50.78
clinopyroxene	mass	=	0.85	(gm)	density	=	3.34	(gm/cc)	(analysis	in	mole	%)
	cpx	Na0.02Ca0.74Fe''0.39Mg0.71Fe'''0.07Ti0.01Al0.18Si1.88O6
	G	=	-12751.8	(J)	H	=	-10424	(J)	S	=	1.84	(J/K)	V	=	0.26	(cc)	Cp	=	0.97	(J/K)
	diopside	clinoenstatit	hedenbergite	alumino-buffo	buffonite	essenite	jadeite
	22.68	23.77	38.95	5.62	-3.42	10.29	2.11
feldspar	mass	=	25.9	(gm)	density	=	2.65	(gm/cc)	(analysis	in	mole	%)
	K0.01Na0.36Ca0.63Al1.63Si2.37O8
	G	=	-437265	(J)	H	=	-362489	(J)	S	=	59.2	(J/K)	V	=	9.76	(cc)	Cp	=	31.46	(J/K)
	albite	anorthite	sanidine
	36.08	63.24	0.68
spinel	mass	=	12.79	(gm)	density	=	4.71	(gm/cc)	(analysis	in	mole	%)
	Fe''1.11Mg0.20Fe'''1.12Al0.26Cr0.00Ti0.31O4
	G	=	-104368	(J)	H	=	-71747.1	(J)	S	=	25.83	(J/K)	V	=	2.72	(cc)	Cp	=	11.83	(J/K)
	chromite	hercynite	magnetite	spinel	ulvospinel
	0	-6.67	56	19.64	31.04
Viscosity	of	the	System:	5.41	(log	10	poise)
System	mass	=	100.4	(gm)	density	=	2.68	(gm/cc)
	G	=	-1.50352e+06	(J)	H	=	-1.19222e+06	(J)	S	=	246.45	(J/K)	V	=	37.39	(cc)	Cp	=	126.59	(J/K)
Oxygen	delta	moles	=	0.0124764	delta	grams	=	0.399229
	G	=	-3569.24	(J)	H	=	399.32	(J)	S	=	3.14	(J/K)	V	=	1310.3	(cc)	Cp	=	0.45	(J/K)
**********----------**********
Title:	Dummy	Title
T	=	980	(C)	P	=	1	(kbars)	log(10)	f	O2	=	-11.13	delta	HM	=	-5.58	NNO	=	-0.59	QFM	=	0	COH	=	1.92	IW	=	3.82
Constraint	Flags:	fO2	path	=	QFM	Fractionate	Solids
Liquid	mass	=	51.4	(gm)	density	=	2.37	(gm/cc)	viscosity	=	4.14	(log	10	poise)	(analysis	in	wt	%)
	G	=	-819335	(J)	H	=	-646706	(J)	S	=	137.76	(J/K)	V	=	21.73	(cc)	Cp	=	71.04	(J/K)
	SiO2	TiO2	Al2O3	Fe2O3	Cr2O3	FeO	MnO	MgO	NiO	CoO	CaO	Na2O	K2O	P2O5	H2O	CO2	SO3	Cl2O-1	F2O-1
	61.89	0.29	13.43	1.62	0	6.65	0.81	1.11	0	0	4.45	5.23	1.58	0.21	2.72	0	0	0	0
olivine	mass	=	0.34	(gm)	density	=	3.78	(gm/cc)	(analysis	in	mole	%)
	(Ca0.01Mg0.42Fe''0.54Mn0.05Co0.00Ni0.00)2SiO4
	G	=	-4033.28	(J)	H	=	-3121.97	(J)	S	=	0.73	(J/K)	V	=	0.09	(cc)	Cp	=	0.37	(J/K)
	tephroite	fayalite	co-olivine	ni-olivine	monticellite	forsterite
	4.77	53.7	0	0	1.11	40.43
clinopyroxene	mass	=	0.19	(gm)	density	=	3.35	(gm/cc)	(analysis	in	mole	%)
	cpx	Na0.02Ca0.76Fe''0.41Mg0.68Fe'''0.07Ti0.01Al0.17Si1.88O6
	G	=	-2894.32	(J)	H	=	-2370.08	(J)	S	=	0.42	(J/K)	V	=	0.06	(cc)	Cp	=	0.22	(J/K)
	diopside	clinoenstatit	hedenbergite	alumino-buffo	buffonite	essenite	jadeite
	22.85	22.21	41.02	4.79	-2.97	9.81	2.29
feldspar	mass	=	1.51	(gm)	density	=	2.63	(gm/cc)	(analysis	in	mole	%)
	K0.01Na0.47Ca0.52Al1.52Si2.48O8
	G	=	-25487.6	(J)	H	=	-21140.3	(J)	S	=	3.47	(J/K)	V	=	0.57	(cc)	Cp	=	1.84	(J/K)
	albite	anorthite	sanidine
	46.89	52.05	1.06
spinel	mass	=	0.38	(gm)	density	=	4.82	(gm/cc)	(analysis	in	mole	%)
	Fe''1.09Mg0.12Fe'''1.39Al0.19Cr0.00Ti0.21O4
	G	=	-2829.95	(J)	H	=	-1899.9	(J)	S	=	0.74	(J/K)	V	=	0.08	(cc)	Cp	=	0.34	(J/K)
	chromite	hercynite	magnetite	spinel	ulvospinel
	0	-2.26	69.35	11.75	21.16
Total	solids	mass	=	2.43	(gm)	density	=	3.03	(gm/cc)
	G	=	-35245.1	(J)	H	=	-28532.2	(J)	S	=	5.36	(J/K)	V	=	0.8	(cc)	Cp	=	2.77	(J/K)
Summary	of	all	fractionated	phases:	(total	mass	=	46.58	grams)
olivine	mass	=	4.72	(gm)	density	=	3.67	(gm/cc)	(analysis	in	mole	%)
	(Ca0.01Mg0.51Fe''0.45Mn0.03Co0.00Ni0.00)2SiO4
	G	=	-58780	(J)	H	=	-46109.9	(J)	S	=	10.11	(J/K)	V	=	1.29	(cc)	Cp	=	5.17	(J/K)
	tephroite	fayalite	co-olivine	ni-olivine	monticellite	forsterite
	3.32	45.41	0	0	1.12	50.15
clinopyroxene	mass	=	1.11	(gm)	density	=	3.34	(gm/cc)	(analysis	in	mole	%)
	cpx	Na0.02Ca0.74Fe''0.39Mg0.71Fe'''0.07Ti0.01Al0.18Si1.88O6
	G	=	-16556.3	(J)	H	=	-13564.9	(J)	S	=	2.39	(J/K)	V	=	0.33	(cc)	Cp	=	1.26	(J/K)
	diopside	clinoenstatit	hedenbergite	alumino-buffo	buffonite	essenite	jadeite
	22.67	23.56	39.27	5.5	-3.36	10.22	2.14
feldspar	mass	=	27.52	(gm)	density	=	2.65	(gm/cc)	(analysis	in	mole	%)
	K0.01Na0.37Ca0.63Al1.63Si2.37O8
	G	=	-463907	(J)	H	=	-385396	(J)	S	=	62.65	(J/K)	V	=	10.37	(cc)	Cp	=	33.39	(J/K)
	albite	anorthite	sanidine
	36.62	62.68	0.69
spinel	mass	=	13.23	(gm)	density	=	4.72	(gm/cc)	(analysis	in	mole	%)
	Fe''1.11Mg0.19Fe'''1.13Al0.26Cr0.00Ti0.31O4
	G	=	-107438	(J)	H	=	-74105.5	(J)	S	=	26.6	(J/K)	V	=	2.81	(cc)	Cp	=	12.22	(J/K)
	chromite	hercynite	magnetite	spinel	ulvospinel
	0	-6.55	56.39	19.41	30.75
Viscosity	of	the	System:	5.71	(log	10	poise)
System	mass	=	100.41	(gm)	density	=	2.69	(gm/cc)
	G	=	-1.50126e+06	(J)	H	=	-1.19441e+06	(J)	S	=	244.86	(J/K)	V	=	37.32	(cc)	Cp	=	125.86	(J/K)
Oxygen	delta	moles	=	0.0128337	delta	grams	=	0.410663
	G	=	-3639.16	(J)	H	=	406.16	(J)	S	=	3.23	(J/K)	V	=	1337.15	(cc)	Cp	=	0.46	(J/K)
**********----------**********
Title:	Dummy	Title
T	=	970	(C)	P	=	1	(kbars)	log(10)	f	O2	=	-11.28	delta	HM	=	-5.58	NNO	=	-0.59	QFM	=	0	COH	=	1.9	IW	=	3.83
Constraint	Flags:	fO2	path	=	QFM	Fractionate	Solids
Liquid	mass	=	49.21	(gm)	density	=	2.35	(gm/cc)	viscosity	=	4.24	(log	10	poise)	(analysis	in	wt	%)
	G	=	-786109	(J)	H	=	-622243	(J)	S	=	131.82	(J/K)	V	=	20.94	(cc)	Cp	=	67.93	(J/K)
	SiO2	TiO2	Al2O3	Fe2O3	Cr2O3	FeO	MnO	MgO	NiO	CoO	CaO	Na2O	K2O	P2O5	H2O	CO2	SO3	Cl2O-1	F2O-1
	62.69	0.25	13.18	1.55	0	6.21	0.82	0.99	0	0	4.29	5.3	1.65	0.22	2.84	0	0	0	0
olivine	mass	=	0.32	(gm)	density	=	3.81	(gm/cc)	(analysis	in	mole	%)
	(Ca0.01Mg0.40Fe''0.55Mn0.05Co0.00Ni0.00)2SiO4
	G	=	-3730.06	(J)	H	=	-2888.09	(J)	S	=	0.68	(J/K)	V	=	0.08	(cc)	Cp	=	0.34	(J/K)
	tephroite	fayalite	co-olivine	ni-olivine	monticellite	forsterite
	5.09	55.32	0	0	1.1	38.49
clinopyroxene	mass	=	0.15	(gm)	density	=	3.35	(gm/cc)	(analysis	in	mole	%)
	cpx	Na0.02Ca0.76Fe''0.42Mg0.67Fe'''0.07Ti0.01Al0.16Si1.89O6
	G	=	-2185.23	(J)	H	=	-1793.35	(J)	S	=	0.32	(J/K)	V	=	0.04	(cc)	Cp	=	0.17	(J/K)
	diopside	clinoenstatit	hedenbergite	alumino-buffo	buffonite	essenite	jadeite
	23.11	21.49	41.69	4.51	-2.79	9.62	2.36
feldspar	mass	=	1.42	(gm)	density	=	2.63	(gm/cc)	(analysis	in	mole	%)
	K0.01Na0.48Ca0.50Al1.50Si2.50O8
	G	=	-23821.4	(J)	H	=	-19797.7	(J)	S	=	3.24	(J/K)	V	=	0.54	(cc)	Cp	=	1.72	(J/K)
	albite	anorthite	sanidine
	48.47	50.4	1.13
spinel	mass	=	0.32	(gm)	density	=	4.83	(gm/cc)	(analysis	in	mole	%)
	Fe''1.09Mg0.11Fe'''1.41Al0.18Cr0.00Ti0.20O4
	G	=	-2399.08	(J)	H	=	-1613.14	(J)	S	=	0.63	(J/K)	V	=	0.07	(cc)	Cp	=	0.29	(J/K)
	chromite	hercynite	magnetite	spinel	ulvospinel
	0	-1.82	70.72	10.99	20.11
Total	solids	mass	=	2.21	(gm)	density	=	3.01	(gm/cc)
	G	=	-32135.8	(J)	H	=	-26092.3	(J)	S	=	4.86	(J/K)	V	=	0.73	(cc)	Cp	=	2.52	(J/K)
Summary	of	all	fractionated	phases:	(total	mass	=	49	grams)
olivine	mass	=	5.07	(gm)	density	=	3.68	(gm/cc)	(analysis	in	mole	%)
	(Ca0.01Mg0.51Fe''0.46Mn0.03Co0.00Ni0.00)2SiO4
	G	=	-62684.7	(J)	H	=	-49270.7	(J)	S	=	10.79	(J/K)	V	=	1.38	(cc)	Cp	=	5.53	(J/K)
	tephroite	fayalite	co-olivine	ni-olivine	monticellite	forsterite
	3.42	45.95	0	0	1.12	49.51
clinopyroxene	mass	=	1.3	(gm)	density	=	3.34	(gm/cc)	(analysis	in	mole	%)
	cpx	Na0.02Ca0.74Fe''0.40Mg0.70Fe'''0.07Ti0.01Al0.18Si1.88O6
	G	=	-19388.8	(J)	H	=	-15922	(J)	S	=	2.79	(J/K)	V	=	0.39	(cc)	Cp	=	1.48	(J/K)
	diopside	clinoenstatit	hedenbergite	alumino-buffo	buffonite	essenite	jadeite
	22.7	23.36	39.52	5.39	-3.3	10.16	2.16
feldspar	mass	=	29.03	(gm)	density	=	2.65	(gm/cc)	(analysis	in	mole	%)
	K0.01Na0.37Ca0.62Al1.62Si2.38O8
[truncated: 1,164 more rows]

## Sheet: FMQ -1
**********----------**********
[truncated: 997 more rows]

[truncated: 1 more sheets: FMQ -2]
